# Supplementary material for: Reduced marine phytoplankton sulphur emissions in the Southern Ocean during the past seven glacials
Source: Nat Commun. 2019 Jul 19;10:3247. doi: 10.1038/s41467-019-11128-6 (PMC6642193; doi:10.1038/s41467-019-11128-6)
Supplement: Supplementary file 3 — Source Data [file 41467_2019_11128_MOESM3_ESM.xlsx]

## Sheet: Original data
Ion data from Dome Fuji cores (DF1 and DF2 cores)
						Concentration (ng/g)								Flux (mg/m2.yr)
Core name	Depth [m]			DF2 depth+3m	Age (BP)	Na+	K+	Mg2+	Ca2+	Cl-	NO3-	SO42-	accumulation rate	ssNa+	nssCa2+	nssSO42-	nssMg2+ (values<0 were assumed to be 0)	NO3-	Residual nssSO42- (For R1=2.40)
	Top	Bottom	Center	Center	Center	ng/g	ng/g	ng/g	ng/g	ng/g	ng/g	ng/g	cm.weq/yr	mg/m2.yr	mg/m2.yr	mg/m2.yr	mg/m2.yr	mg/m2.yr	mg/m2.yr
DF1	130.64	130.73	130.685	130.685	3597.86	13.06		1.14	0.85	41.13	22.94	74.74	2.59	0.33	0.01	1.9	0	0.59	1.88
DF1	135.68	135.76	135.72	135.72	3781.02	19.93		2.03	3.16	47.51	0	106.63	2.58	0.48	0.06	2.7	0	0	2.55
DF1	137.68	137.78	137.73	137.73	3852.82	37.7		2.72	4.97	62.75	31.68	110.47	2.59	0.93	0.09	2.77	0	0.82	2.55
DF1	142.74	142.82	142.78	142.78	4035.79	22.32		2.13	0.65	43.61	24.93	104.71	2.74	0.61	0	2.81	0	0.68	2.81
DF1	147.65	147.77	147.71	147.71	4204.12	28.28		2.48	2.49	48.57	20.52	111.43	2.65	0.73	0.04	2.88	0	0.54	2.79
DF1	150.22	150.32	150.27	150.27	4292.95	14.9		1.22	0.89	39.35	20.03	119.12	2.61	0.38	0.01	3.07	0	0.52	3.05
DF1	155.63	155.72	155.675	155.675	4484.78	14.83		1.31	0.29	45.73	20.28	99.91	2.66	0.4	0	2.62	0	0.54	2.62
DF1	157.6	157.69	157.645	157.645	4554.82	20.53		1.98	1.49	47.86	0	68.97	2.65	0.53	0.02	1.78	0	0	1.73
DF1	160.6	160.71	160.655	160.655	4664.34	21.22		1.58	2.27	57.43	22.82	88.28	2.61	0.53	0.04	2.25	0	0.6	2.16
DF1	162.59	162.69	162.64	162.64	4735.79	29.66		2.82	1.8	63.46	21.45	96.06	2.75	0.8	0.02	2.56	0	0.59	2.51
DF1	165.59	165.69	165.64	165.64	4843.15	25.98		1.81	4.85	51.76	19.9	88.47	2.66	0.63	0.11	2.29	0	0.53	2.04
DF1	167.55	167.65	167.6	167.6	4912.44	19.91		1.99	1.39	40.06	21.02	90.01	3	0.59	0.02	2.64	0	0.63	2.6
DF1	170.55	170.65	170.6	170.6	5015.45	23.68		2.1	1.38	48.93	21.95	103.75	2.69	0.63	0.01	2.73	0	0.59	2.7
DF1	172.53	172.61	172.57	172.57	5086.19	28.51		2.77	1.8	50.34	19.97	84.15	2.61	0.73	0.02	2.12	0	0.52	2.08
DF1	175.45	175.55	175.5	175.5	5192.74	14.35		1.17	1.84	36.87	35.71	93.95	2.76	0.38	0.04	2.56	0	0.99	2.47
DF1	177.43	177.53	177.48	177.48	5264.64	48.28		3.57	2.66	59.56	26.91	93.37	2.57	1.23	0.02	2.28	0	0.69	2.22
DF1	180.48	180.57	180.525	180.525	5375.87	10.9		0.71	1.5	38.64	29.08	66.19	2.7	0.28	0.03	1.76	0	0.79	1.69
DF1	185.49	185.57	185.53	185.53	5559.95	42.3		4.01	6.57	74.45	28.71	95.49	2.51	0.99	0.13	2.29	0	0.72	1.99
DF1	187.45	187.54	187.495	187.495	5634.3	18.51		1.69	2.59	43.61	26.41	92.12	2.68	0.47	0.05	2.42	0	0.71	2.3
DF1	190.48	190.56	190.52	190.52	5747.54	22.62		2.21	1.79	46.8	21.83	94.43	2.49	0.55	0.02	2.3	0	0.54	2.24
DF1	192.43	192.54	192.485	192.485	5820.7	20.09		1.83	2.4	40.77	25.79	112.39	2.65	0.51	0.04	2.93	0	0.68	2.82
DF1	197.5	197.58	197.54	197.54	6002.61	33.34		3.33	3.35	53.18	33.23	91.45	2.83	0.91	0.06	2.5	0	0.94	2.36
DF1	200.08	200.17	200.125	200.125	6099.71	25.29		2.67	2.28	30.49	7.81	19.79	2.69	0.66	0.04	0.47	0	0.21	0.38
DF1	202.5	202.58	202.54	202.54	6187.72	26.67		2.58	1.88	51.05	22.76	80.79	2.68	0.7	0.02	2.09	0	0.61	2.04
DF1	205.45	205.53	205.49	205.49	6293.72	18.21		1.48	1.44	48.57	20.96	82.52	2.67	0.47	0.02	2.16	0	0.56	2.11
DF1	207.44	207.53	207.485	207.485	6361.72	25.75		2.45	2.97	50.7	27.59	91.07	3.1	0.76	0.06	2.75	0	0.86	2.6
DF1	210.43	210.53	210.48	210.48	6464.24	18.07		2.09	1.36	41.48	16.99	78.1	2.72	0.48	0.02	2.08	0	0.46	2.03
DF1	212.45	212.53	212.49	212.49	6534.85	14.55		1.85	2.08	41.13	23.87	84.25	2.78	0.38	0.04	2.3	0.01	0.66	2.2
DF1	215.45	215.53	215.49	215.49	6643.5	16.64		1.77	1.08	37.93	10.97	106.63	2.84	0.47	0.01	2.98	0	0.31	2.95
DF1	217.44	217.53	217.485	217.485	6717.51	17.91		2.33	1.04	41.83	14.63	114.31	2.55	0.45	0.01	2.87	0.01	0.37	2.85
DF1	220.4	220.51	220.455	220.455	6824.84	14.94		1.48	1.16	41.13	18.48	81.56	2.81	0.41	0.02	2.25	0	0.52	2.21
DF1	222.42	222.51	222.465	222.465	6897.61	19.04		2.14	1.92	41.13	18.97	80.02	2.53	0.46	0.03	1.97	0	0.48	1.9
DF1	225.41	225.51	225.46	225.46	7011.37	22.97		2.58	2.04	49.63	14.94	83.09	2.61	0.58	0.03	2.11	0	0.39	2.04
DF1	230.41	230.51	230.46	230.46	7204.49	17.31		1.82	1.24	42.9	15.01	88.09	2.7	0.46	0.02	2.33	0	0.4	2.29
DF1	232.43	232.51	232.47	232.47	7277.25	10.46		1.36	2.08	39.35	15.01	93.28	2.76	0.26	0.05	2.55	0.01	0.41	2.44
DF1	240.43	240.51	240.47	240.47	7564.71	18.99		2.09	3.37	39	27.84	78.96	2.6	0.45	0.07	2.01	0	0.72	1.84
DF1	242.41	242.51	242.46	242.46	7640.63	27.13		3.21	3.49	48.22	27.84	92.41	2.52	0.65	0.06	2.26	0	0.7	2.11
DF1	245.39	245.51	245.45	245.45	7751.4	27.82		3.28	3.65	50.7	25.86	94.62	2.81	0.74	0.07	2.59	0	0.73	2.41
DF1	247.44	247.52	247.48	247.48	7825.65	25.98		2.58	3.17	45.73	24.06	91.55	2.84	0.7	0.06	2.53	0	0.68	2.38
DF1	250.44	250.52	250.48	250.48	7933.52	17.17		1.82	2.69	32.37	24.12	86.84	2.98	0.48	0.06	2.54	0	0.72	2.39
DF1	252.43	252.52	252.475	252.475	8003.76	21.89		2.26	3.69	37.23	36.33	89.43	2.79	0.57	0.08	2.44	0	1.02	2.25
DF1	277.37	277.46	277.415	277.415	8924	13.33		1.41	7.17	36.87	0	75.7	2.81	0.27	0.19	2.1	0.01	0	1.64
DF1	282.37	282.46	282.415	282.415	9103.86	24.14		2.84	7.09	49.28	38.88	97.02	2.61	0.54	0.16	2.48	0.01	1.01	2.08
DF1	287.37	287.46	287.415	287.415	9287.15	31.04		3.67	7.25	35.17	29.58	141.21	2.81	0.77	0.17	3.89	0.01	0.83	3.47
DF1	290.33	290.46	290.395	290.395	9393.19	41.84		2.8	3.97	61.69	0	106.63	2.78	1.13	0.07	2.85	0	0	2.69
DF1	292.38	292.46	292.42	292.42	9462.95	21.98		2.48	2.44	39	24.62	82.71	3.06	0.64	0.05	2.46	0	0.75	2.34
DF1	294.87	294.96	294.915	294.915	9549.14	18.81		2.09	2.48	35.35	23.5	87.32	2.83	0.5	0.05	2.42	0	0.66	2.3
DF1	297.81	297.9	297.855	297.855	9653.31	18.76		1.7	3.09	39.35	20.59	91.26	2.83	0.49	0.07	2.53	0	0.58	2.37
DF1	302.83	302.9	302.865	302.865	9829.15	18.12		2.75	5.21	34.96	20.46	89.91	2.81	0.44	0.13	2.48	0.02	0.57	2.17
DF1	305.83	305.9	305.865	305.865	9938.2	21.36		3.18	4.25	38.64	20.34	112.39	2.74	0.53	0.1	3.03	0.02	0.56	2.8
DF1	307.83	307.9	307.865	307.865	10010.6	27.59		4.76	6.13	46.44	23.38	141.21	2.93	0.72	0.15	4.06	0.05	0.68	3.7
DF1	310.83	310.9	310.865	310.865	10113.8	18.28		2.55	3.6	39.71	28.15	87.42	2.9	0.48	0.09	2.49	0.02	0.82	2.28
DF1	312.83	312.9	312.865	312.865	10184.9	17.54		2.8	4.85	33.86	22.32	147.94	2.82	0.43	0.12	4.13	0.03	0.63	3.84
DF1	315.83	315.9	315.865	315.865	10294.4	19.79		3.09	4.73	39.71	28.83	100.87	2.79	0.49	0.11	2.77	0.03	0.81	2.5
DF1	317.83	317.9	317.865	317.865	10364.5	16.62		2.18	2.73	30.77	23.25	146.02	2.96	0.46	0.06	4.28	0.01	0.69	4.13
DF1	320.83	320.9	320.865	320.865	10465.5	20.09		2.77	2.89	37.23	20.34	124.88	3.1	0.59	0.07	3.82	0.02	0.63	3.66
DF1	322.83	322.9	322.865	322.865	10533.6	19.82		2.53	2.24	35.45	21.95	112.39	2.85	0.54	0.04	3.15	0.01	0.63	3.05
DF1	325.83	325.9	325.865	325.865	10639.2	10.64		1.36	5.01	0	30.38	89.15	2.9	0.23	0.14	2.56	0.01	0.88	2.23
DF1	327.82	327.9	327.86	327.86	10709.4	15.36		1.29	1.35	41.13	24.06	84.15	2.92	0.44	0.02	2.42	0	0.7	2.36
DF1	330.34	330.4	330.37	330.37	10797.2	7.61		0.72	1.1	31.38	23.75	122.96	2.88	0.21	0.02	3.52	0	0.68	3.46
DF1	337.32	337.38	337.35	337.35	11045.2	21.56		2.36	2.26	33.36	24.12	127.76	2.85	0.59	0.04	3.58	0	0.69	3.48
DF1	340.32	340.38	340.35	340.35	11153.3	18.37		1.59	1.74	33.72	27.47	90.39	2.94	0.52	0.03	2.61	0	0.81	2.53
DF1	345.36	345.42	345.39	345.39	11328.9	15.31		1.38	1.42	36.87	22.88	168.11	2.91	0.43	0.03	4.85	0	0.67	4.79
DF1	350.86	350.92	350.89	350.89	11519.6	18.41		1.78	1.66	37.93	25.98	129.68	2.64	0.47	0.03	3.38	0	0.69	3.32
DF1	352.86	352.92	352.89	352.89	11595.4	24.6		3.33	6.57	47.15	32.43	151.78	2.74	0.59	0.16	4.11	0.02	0.89	3.73
DF1	355.85	355.91	355.88	355.88	11702	13.79		1.26	1.54	30.6	18.23	129.68	3.06	0.4	0.03	3.93	0	0.56	3.85
DF1	357.86	357.93	357.895	357.895	11772.1	14.99		1.19	1.34	34.46	14.82	84.05	2.76	0.4	0.02	2.28	0	0.41	2.22
DF1	360.85	360.91	360.88	360.88	11879.8	11.1		0.78	1.6	34.07	14.08	72.05	2.71	0.28	0.03	1.92	0	0.38	1.84
DF1	365.88	365.94	365.91	365.91	12075.2	28.74		3.23	1.74	62.75	11.16	97.98	2.62	0.74	0.02	2.5	0	0.29	2.45
DF1	370.88	370.94	370.91	370.91	12281.2	26.67		2.7	2.24	53.53	11.35	77.71	2.38	0.62	0.03	1.79	0	0.27	1.72
DF1	372.88	372.94	372.91	372.91	12366.4	31.96		3.67	2.75	0	11.72	87.99	2.38	0.74	0.04	2.02	0	0.28	1.93
DF1	375.9	375.96	375.93	375.93	12494.1	54.03		7.02	4.29	30.6	14.39	111.43	2.54	1.34	0.06	2.7	0.02	0.37	2.56
DF1	382.8	382.86	382.83	382.83	12786.3	36.32		4.59	3.59	37.93	9.18	150.82	2.24	0.78	0.05	3.3	0.01	0.21	3.17
DF1	387.75	387.81	387.78	387.78	13015.9	41.38		5.1	4.53	26.41	11.66	144.09	2.25	0.89	0.07	3.15	0.01	0.26	2.98
DF1	390.75	390.81	390.78	390.78	13154	36.32		4.33	3.37	33.68	18.23	111.43	2.14	0.75	0.04	2.31	0	0.39	2.21
DF1	392.75	392.81	392.78	392.78	13248.4	31.96		4.5	3.39	32.65	15.25	108.55	2.25	0.69	0.05	2.37	0.02	0.34	2.25
DF1	395.75	395.81	395.78	395.78	13388.5	35.17		4.35	3.49	70.91	13.89	133.53	2.33	0.79	0.05	3.03	0.01	0.32	2.91
DF1	397.78	397.84	397.81	397.81	13479.1	38.62		4.81	5.93	109.2	13.95	124.88	2.19	0.79	0.1	2.66	0.01	0.31	2.42
DF1	400.78	400.84	400.81	400.81	13614.6	19.66		1.88	1.53	15.17	16.93	72.82	2.28	0.44	0.02	1.62	0	0.39	1.57
DF1	402.78	402.84	402.81	402.81	13702.2	21.77		3.11	3.32	50.7	13.64	95.01	2.36	0.48	0.06	2.19	0.02	0.32	2.05
DF1	405.78	405.84	405.81	405.81	13837.1	25.98		3.16	3	33.75	11.72	168.11	2.25	0.56	0.05	3.72	0	0.26	3.61
DF1	407.78	407.84	407.81	407.81	13927.4	16.02		1.51	1.94	22.83	18.29	102.79	2.29	0.35	0.03	2.31	0	0.42	2.24
DF1	410.78	410.84	410.81	410.81	14065.1	27.59		3.18	3.01	18.83	13.08	139.29	2.16	0.57	0.04	2.96	0	0.28	2.85
DF1	412.86	412.92	412.89	412.89	14161.2	35.4		4.67	4.21	38.29	16.43	125.84	2.33	0.79	0.07	2.86	0.01	0.38	2.69
DF1	415.79	415.85	415.82	415.82	14290.3	41.15		4.98	4.81	48.93	12.09	110.47	2.32	0.91	0.08	2.47	0.01	0.28	2.29
DF1	420.79	420.85	420.82	420.82	14512.4	53.11		6.32	3.68	35.81	17.42	107.59	2.2	1.15	0.04	2.26	0	0.38	2.17
DF1	422.79	422.85	422.82	422.82	14601.3	34.94		4.37	5.57	22.48	17.3	102.79	2.41	0.78	0.1	2.4	0.01	0.42	2.15
DF1	425.79	425.85	425.82	425.82	14736.8	48.74		5.93	4.69	24.78	12.34	86.46	2.09	0.99	0.06	1.71	0.01	0.26	1.57
DF1	427.79	427.85	427.82	427.82	14833.4	45.75		6.51	8.3	88.63	12.65	180.6	2.06	0.86	0.14	3.63	0.03	0.26	3.3
DF1	430.28	430.35	430.315	430.315	14952	14.62		3.65	5.77	83.31	17.92	82.42	2.16	0.25	0.12	1.75	0.05	0.39	1.48
DF1	432.78	432.85	432.815	432.815	15071.6	25.06		4.2	4.57	54.95	11.84	111.43	2.14	0.49	0.08	2.33	0.03	0.25	2.14
DF1	435.28	435.35	435.315	435.315	15192.1	58.85		9.79	7.9	91.11	18.17	139.29	2.14	1.19	0.12	2.86	0.07	0.39	2.56
DF1	437.78	437.85	437.815	437.815	15313.4	25.52		4.28	4.33	74.45	11.97	122	2.11	0.5	0.07	2.52	0.03	0.25	2.35
DF1	440.28	440.35	440.315	440.315	15435	42.53		8.48	7.78	85.44	23.25	112.39	2.06	0.81	0.13	2.24	0.08	0.48	1.93
DF1	442.78	442.85	442.815	442.815	15557.6	52.42		9.11	9.54	60.62	22.2	110.47	2.06	0.99	0.16	2.18	0.07	0.46	1.8
DF1	447.76	447.83	447.795	447.795	15803.9	38.16		7.29	10.66	41.83	22.69	140.25	2.02	0.66	0.19	2.76	0.07	0.46	2.31
DF1	450.28	450.35	450.315	450.315	15930.7	60.92		11.01	11.94	106	32.68	127.76	2.06	1.14	0.2	2.52	0.09	0.67	2.04
DF1	452.775	452.85	452.812	452.812	16056.8	61.84		8.19	8.98	60.62	33.42	117.2	2.03	1.18	0.14	2.26	0.02	0.68	1.93
DF1	455.28	455.35	455.315	455.315	16187.9	45.75		9.67	17.79	69.13	29.02	122	1.88	0.69	0.31	2.22	0.1	0.54	1.48
DF1	457.78	457.85	457.815	457.815	16328.9	47.36		8.43	12.46	43.61	49.79	121.04	1.83	0.75	0.2	2.13	0.06	0.91	1.66
DF1	460.28	460.35	460.315	460.315	16469	64.83		15.31	44.89	109.2	0	193.09	1.89	0.77	0.82	3.57	0.2	0	1.61
DF1	462.78	462.85	462.815	462.815	16606.6	62.53		11.45	16.71	115.93	26.48	146.98	1.84	1	0.27	2.6	0.09	0.49	1.95
DF1	465.305	465.375	465.34	465.34	16751.9	50.81		10.86	18.28	81.19	43.53	171.95	1.79	0.74	0.3	3	0.11	0.78	2.28
DF1	467.78	467.85	467.815	467.815	16899.2	84.6		15.9	29.22	168.05	47	184.44	1.67	1.17	0.44	2.97	0.13	0.79	1.9
DF1	470.3	470.37	470.335	470.335	17057.5	74.49		13.73	23.13	122.31	63.24	157.54	1.61	1.01	0.33	2.44	0.1	1.02	1.64
DF1	472.78	472.85	472.815	472.815	17218.6	63.91		12.91	29.26	137.2	44.89	148.9	1.7	0.83	0.47	2.45	0.12	0.76	1.33
DF1	475.28	475.35	475.315	475.315	17368.6	58.85		14.61	39.2	147.13	82.47	160.42	1.8	0.68	0.68	2.83	0.18	1.49	1.19
DF1	477.78	477.85	477.815	477.815	17523.2	76.33		14.29	25.53	140.04	50.78	145.05	1.63	1.03	0.38	2.25	0.11	0.83	1.35
DF1	480.28	480.35	480.315	480.315	17685.6	86.9		18.01	42.08	160.6	91.77	215.18	1.54	1	0.61	3.22	0.16	1.41	1.75
DF1	482.78	482.85	482.815	482.815	17856.6	102.53		24.79	54.91	160.96	84.95	530.27	1.6	1.17	0.83	8.34	0.26	1.36	6.35
DF1	485.295	485.365	485.33	485.33	18025.4	54.49		14.68	34.63	0	61.38	459.18	1.61	0.58	0.54	7.34	0.17	0.99	6.05
DF1	487.78	487.85	487.815	487.815	18194.9	105.75		18.69	33.43	176.91	75.65	174.83	1.5	1.33	0.45	2.48	0.12	1.13	1.41
DF1	490.78	490.85	490.815	490.815	18404.8	119.78		23.58	67.33	193.93	144.47	277.62	1.52	1.27	0.97	4.09	0.21	2.2	1.75
DF1	492.77	492.85	492.81	492.81	18544.8	85.06		18.59	62.92	161.31	115.33	227.67	1.54	0.78	0.94	3.42	0.19	1.77	1.17
DF1	495.28	495.35	495.315	495.315	18721	82.53		17.74	45.69	153.51	81.23	199.81	1.56	0.91	0.68	3.02	0.17	1.27	1.4
DF1	497.78	497.85	497.815	497.815	18891.5	79.08		15.65	38.56	143.94	104.79	152.74	1.55	0.91	0.56	2.28	0.13	1.62	0.93
DF1	500.24	500.31	500.275	500.275	19061.9	92.19		20.25	56.91	162.73	121.53	260.33	1.6	0.98	0.87	4.07	0.21	1.94	1.97
DF1	502.78	502.85	502.815	502.815	19241.9	96.1		18.93	50.5	168.05	97.97	204.61	1.48	1.02	0.71	2.92	0.16	1.45	1.23
DF1	505.28	505.35	505.315	505.315	19422.5	102.07		19.2	50.5	184	86.19	228.63	1.51	1.14	0.72	3.34	0.15	1.3	1.61
DF1	507.76	507.83	507.795	507.795	19598.9	92.88		19.01	48.49	153.87	91.15	227.67	1.51	1.01	0.69	3.34	0.17	1.38	1.68
DF1	510.26	510.33	510.295	510.295	19774.7	91.04		19.64	59.72	158.83	79.99	317.97	1.48	0.87	0.85	4.63	0.19	1.19	2.59
DF1	512.76	512.83	512.795	512.795	19950.9	60.46		12.52	36.15	101.75	89.29	135.45	1.53	0.63	0.53	2.02	0.12	1.37	0.74
DF1	515.76	515.83	515.795	515.795	20164.6	81.61		19.18	62.92	158.83	88.67	266.09	1.57	0.74	0.96	4.1	0.21	1.39	1.8
DF1	517.69	517.76	517.725	517.725	20300.5	96.79		18.96	47.69	161.31	70.69	246.88	1.51	1.08	0.68	3.61	0.16	1.07	1.99
DF1	520.6	520.67	520.635	520.635	20510.6	172.65		37.67	191.57	325.81	387.53	378.49	1.49	0.99	2.83	5.56	0.44	5.79	0
DF1	522.64	522.72	522.68	522.68	20661.5	98.17		19.27	52.9	159.89	70.69	320.85	1.46	1.02	0.73	4.58	0.16	1.03	2.82
DF1	525.68	525.75	525.715	525.715	20886.5	112.65		23.53	80.16	221.58	166.79	253.61	1.51	1.05	1.17	3.74	0.23	2.53	0.92
DF1	527.68	527.75	527.715	527.715	21035	116.33		22.53	76.95	219.45	153.77	250.72	1.49	1.11	1.11	3.63	0.2	2.29	0.98
DF1	530.18	530.25	530.215	530.215	21219.6	133.34		26.49	72.94	216.97	141.37	255.53	1.51	1.43	1.05	3.72	0.23	2.14	1.21
DF1	532.68	532.75	532.715	532.715	21400.8	95.18		21.78	76.55	183.65	109.13	283.38	1.58	0.84	1.18	4.4	0.24	1.73	1.57
DF1	535.13	535.2	535.165	535.165	21571.2	99.09		22.92	72.94	197.47	125.87	227.67	1.52	0.9	1.07	3.36	0.24	1.91	0.79
DF1	537.15	537.22	537.185	537.185	21720.8	126.21		27.46	94.18	227.61	203.38	280.5	1.49	1.11	1.36	4.06	0.27	3.03	0.8
DF1	539.68	539.75	539.715	539.715	21906.5	100.7		22.65	77.35	187.19	135.17	264.17	1.47	0.86	1.1	3.79	0.23	1.98	1.15
DF1	542.18	542.25	542.215	542.215	22095.6	111.27		20.78	52.5	194.28	67.59	253.61	1.5	1.25	0.74	3.68	0.16	1.01	1.91
DF1	544.23	544.3	544.265	544.265	22247	89.89		18.45	46.49	177.97	78.13	263.21	1.52	0.99	0.67	3.91	0.16	1.19	2.3
DF1	546.68	546.75	546.715	546.715	22429.9	124.37		23.84	43.69	214.14	107.89	226.71	1.48	1.51	0.59	3.19	0.17	1.59	1.79
DF1	549.08	549.15	549.115	549.115	22614	103.68		19.15	47.29	171.24	125.25	210.38	1.46	1.15	0.65	2.95	0.14	1.82	1.4
DF1	551.39	551.46	551.425	551.425	22787.1	96.33		16.6	42.48	173.01	105.41	166.19	1.55	1.14	0.61	2.45	0.12	1.63	0.98
DF1	553.89	553.96	553.925	553.925	22967.2	106.21		22.77	62.52	207.75	117.81	275.7	1.52	1.1	0.91	4.08	0.21	1.79	1.9
DF1	556.38	556.45	556.415	556.415	23143.4	73.11		14.44	30.58	134.01	75.65	182.52	1.64	0.94	0.47	2.9	0.12	1.24	1.78
DF1	558.98	559.05	559.015	559.015	23322.4	101.39		24.55	54.11	227.96	66.35	432.28	1.61	1.17	0.83	6.84	0.25	1.07	4.86
DF1	561.43	561.5	561.465	561.465	23491.3	89.43		14.1	65.33	161.31	89.29	195.01	1.64	0.88	1.04	3.11	0.12	1.46	0.62
DF1	564.02	564.09	564.055	564.055	23675.4	70.81		17.79	63.32	147.48	129.59	212.3	1.61	0.58	1	3.35	0.22	2.08	0.97
DF1	566.19	566.26	566.225	566.225	23829.3	124.14		23.26	122.64	244.27	198.42	319.89	1.52	0.86	1.83	4.77	0.25	3.01	0.39
DF1	568.66	568.73	568.695	568.695	24009.4	130.81		25.03	69.33	244.98	112.85	272.82	1.48	1.39	0.97	3.89	0.2	1.67	1.56
DF1	571.25	571.32	571.285	571.285	24205.9	119.32		22.92	71.34	196.76	102.93	291.07	1.47	1.19	1	4.15	0.19	1.51	1.75
DF1	573.9	573.97	573.935	573.935	24412.5	104.37		20.56	66.93	196.41	97.35	242.08	1.45	0.99	0.93	3.41	0.18	1.41	1.18
DF1	576.43	576.5	576.465	576.465	24610.3	104.6		20.88	85.77	202.44	160.59	244.96	1.51	0.87	1.26	3.62	0.21	2.43	0.59
DF1	578.93	579	578.965	578.965	24798.6	135.87		25.52	93.78	247.82	109.13	325.65	1.48	1.25	1.34	4.68	0.23	1.61	1.48
DF1	581.53	581.6	581.565	581.565	25001.9	119.78		19.83	50.5	206.34	84.33	221.9	1.48	1.38	0.69	3.14	0.13	1.25	1.48
DF1	584.03	584.1	584.065	584.065	25194.4	123.23		24.23	111.82	243.56	202.14	268.98	1.47	0.91	1.61	3.86	0.25	2.97	0.01
DF1	586.57	586.64	586.605	586.605	25394.1	107.36		21.85	94.18	191.8	136.41	299.72	1.5	0.84	1.38	4.42	0.23	2.05	1.1
DF1	589.17	589.24	589.205	589.205	25601.8	93.11		20.85	86.97	176.2	84.33	318.93	1.44	0.65	1.22	4.51	0.22	1.21	1.58
DF1	591.68	591.75	591.715	591.715	25801.9	112.88		20.63	62.92	186.48	95.49	288.19	1.44	1.14	0.86	4.04	0.16	1.38	1.97
DF1	594	594.07	594.035	594.035	25984.8	105.75		21	71.74	187.9	89.91	283.38	1.47	0.99	1.02	4.08	0.19	1.32	1.63
DF1	596.43	596.5	596.465	596.465	26167.6	100.24		23.96	103	196.06	197.18	286.27	1.58	0.68	1.6	4.45	0.3	3.11	0.62
DF1	598.96	599.03	598.995	598.995	26355.6	111.04		22.65	79.76	211.3	157.49	254.57	1.53	1.04	1.18	3.79	0.22	2.41	0.96
DF1	602.46	602.53	602.495	602.495	26621.5	102.3		20.25	58.91	187.9	122.15	225.75	1.44	1.02	0.81	3.15	0.17	1.76	1.21
DF1	605.02	605.09	605.055	605.055	26819.2	87.82		17.79	60.12	183.65	107.27	181.56	1.49	0.82	0.86	2.62	0.17	1.6	0.55
DF1	607.57	607.66	607.615	607.615	27019.2	85.75		16.94	49.3	157.77	96.11	207.5	1.54	0.91	0.72	3.11	0.15	1.48	1.37
DF1	610.11	610.18	610.145	610.145	27200.3	81.15		16.62	35.63	169.11	88.67	163.31	1.66	1.04	0.55	2.61	0.15	1.48	1.29
DF1	612.63	612.7	612.665	612.665	27380.9	104.37		18.98	46.89	169.47	79.37	278.58	1.51	1.21	0.66	4.09	0.14	1.2	2.5
DF1	615.22	615.3	615.26	615.26	27576.8	97.94		21.41	62.12	179.39	79.37	269.94	1.59	1.02	0.95	4.19	0.22	1.26	1.91
DF1	617.685	617.765	617.725	617.725	27759.6	80.92		14.7	44.09	155.28	66.35	191.16	1.56	0.89	0.65	2.88	0.12	1.03	1.32
DF1	620.66	620.73	620.695	620.695	27981.9	108.05		21.97	67.73	207.05	112.23	246.88	1.47	1.05	0.95	3.51	0.2	1.64	1.23
DF1	622.68	622.75	622.715	622.715	28141.1	72.42		13.1	34.39	122.67	96.11	163.31	1.55	0.84	0.5	2.45	0.1	1.49	1.25
DF1	625.08	625.15	625.115	625.115	28314.4	55.64		11.72	22.56	45.38	112.23	164.27	1.65	0.72	0.34	2.64	0.11	1.85	1.81
DF1	627.13	627.2	627.165	627.165	28459.1	73.11		12.52	27.53	120.19	61.88	139.29	1.65	0.97	0.42	2.2	0.09	1.02	1.2
DF1	629.73	629.8	629.765	629.765	28646.3	69.89		15.09	48.9	136.14	62.62	201.73	1.59	0.69	0.75	3.15	0.16	1	1.34
DF1	632.24	632.33	632.285	632.285	28828	82.53		15.58	52.9	155.64	70.69	219.98	1.65	0.89	0.84	3.54	0.15	1.17	1.53
DF1	635.23	635.3	635.265	635.265	29042.4	79.77		15.17	36.15	134.37	88.05	177.72	1.6	0.97	0.54	2.74	0.13	1.4	1.44
DF1	637.28	637.35	637.315	637.315	29195.9	74.26		13.9	36.67	129.4	70.69	192.13	1.56	0.85	0.54	2.91	0.11	1.1	1.62
DF1	640.19	640.26	640.225	640.225	29416.3	82.07		18.67	62.92	126.92	119.67	241.12	1.6	0.76	0.97	3.77	0.21	1.91	1.43
DF1	642.23	642.3	642.265	642.265	29564.8	91.27		18.67	76.15	171.24	132.69	236.31	1.62	0.8	1.2	3.75	0.21	2.15	0.86
DF1	644.73	644.8	644.765	644.765	29750.5	76.1		18.59	50.5	160.6	95.49	180.6	1.59	0.77	0.77	2.79	0.2	1.51	0.94
DF1	647.23	647.3	647.265	647.265	29938	100.47		17.96	53.3	162.73	110.37	244.96	1.5	1.08	0.76	3.57	0.14	1.66	1.75
DF1	649.73	649.8	649.765	649.765	30135.2	86.67		19.32	56.11	166.63	81.23	269.94	1.56	0.88	0.84	4.11	0.2	1.26	2.1
DF1	652.225	652.345	652.285	652.285	30327.9	78.63		14.41	41.68	132.24	84.95	194.05	1.55	0.88	0.61	2.93	0.12	1.32	1.46
DF1	655.13	655.2	655.165	655.165	30550.7	97.94		23.11	94.18	192.51	129.59	296.83	1.54	0.71	1.42	4.5	0.27	2	1.09
DF1	657.11	657.185	657.148	657.148	30696.3	81.38		16.11	57.71	168.4	87.43	206.53	1.59	0.8	0.89	3.21	0.16	1.39	1.08
DF1	659.59	659.7	659.645	659.645	30886.3	87.59		19.64	58.11	143.58	129.59	268.98	1.49	0.84	0.84	3.93	0.19	1.93	1.93
DF1	662.18	662.25	662.215	662.215	31085.4	82.99		16.26	68.13	162.73	122.15	206.53	1.57	0.72	1.04	3.17	0.17	1.92	0.67
DF1	664.7	664.8	664.75	664.75	31278.9	95.64		18.52	60.92	178.33	88.05	232.47	1.58	0.99	0.93	3.58	0.17	1.39	1.36
DF1	667.23	667.32	667.275	667.275	31470	79.54		13.56	30.98	134.01	48.05	183.48	1.62	1.03	0.46	2.87	0.1	0.78	1.76
DF1	669.8	669.87	669.835	669.835	31655.7	79.77		15.31	31.74	101.4	53.01	216.14	1.68	1.07	0.49	3.53	0.13	0.89	2.35
DF1	672.33	672.4	672.365	672.365	31837.4	74.49		12.44	29.66	131.89	55.25	154.66	1.59	0.94	0.44	2.36	0.08	0.88	1.32
DF1	679.27	679.35	679.31	679.31	32341.8	94.26		19.27	62.12	176.2	0	206.53	1.6	0.97	0.96	3.21	0.19	0	0.91
DF1	681.8	681.87	681.835	681.835	32533.4	78.4		14.44	44.09	149.61	60.83	177.72	1.57	0.86	0.66	2.71	0.12	0.96	1.13
DF1	684.83	684.9	684.865	684.865	32764.1	66.44		12.61	25.81	44.32	93.01	200.77	1.65	0.88	0.39	3.23	0.1	1.54	2.29
DF1	686.83	686.9	686.865	686.865	32907	46.67		11.06	32.1	66.65	45.64	217.1	1.67	0.49	0.52	3.58	0.13	0.76	2.34
DF1	689.83	689.9	689.865	689.865	33114.5	76.56		14.36	30.78	152.09	44.4	160.42	1.66	1	0.47	2.56	0.12	0.74	1.43
DF1	691.83	691.9	691.865	691.865	33261.8	70.58		13.59	33.3	73.39	56.05	258.41	1.64	0.87	0.51	4.15	0.12	0.92	2.92
DF1	694.33	694.4	694.365	694.365	33446.2	89.43		14.9	27.53	160.6	46.38	149.86	1.65	1.25	0.41	2.35	0.1	0.77	1.38
DF1	696.83	696.9	696.865	696.865	33633	70.58		11.96	31.34	138.62	62	136.41	1.64	0.89	0.48	2.15	0.09	1.02	1
DF1	699.26	699.33	699.295	699.295	33814.1	86.67		16.72	40.48	174.43	73.17	187.32	1.64	1.07	0.62	2.96	0.15	1.2	1.47
DF1	704.83	704.9	704.865	704.865	34240.2	77.02		13.88	22.8	85.44	51.53	192.13	1.62	1.07	0.33	3.01	0.1	0.84	2.22
DF1	707.28	707.4	707.34	707.34	34421.2	78.63		11.67	18.28	98.56	44.52	149.86	1.72	1.2	0.27	2.46	0.06	0.77	1.82
DF1	709.78	709.85	709.815	709.815	34591.7	70.58		12.25	19.76	82.25	57.17	137.37	1.75	1.06	0.31	2.3	0.09	1	1.57
DF1	712.23	712.3	712.265	712.265	34762.5	70.81		12.59	19.6	113.8	38.94	219.98	1.77	1.08	0.31	3.78	0.09	0.69	3.05
DF1	717.36	717.46	717.41	717.41	35131.1	68.05		10.57	18.24	115.58	25.92	131.61	1.71	1.01	0.27	2.15	0.06	0.44	1.5
DF1	719.88	719.97	719.925	719.925	35313.8	64.37		12.76	20.6	100.69	43.28	188.28	1.71	0.92	0.32	3.13	0.11	0.74	2.37
DF1	722.44	722.54	722.49	722.49	35494.5	62.99		11.03	27.61	123.02	49.48	139.29	1.82	0.88	0.47	2.45	0.09	0.9	1.33
DF1	724.98	725.05	725.015	725.015	35672.7	70.58		12.23	19.28	54.6	54.69	190.2	1.67	1.02	0.28	3.07	0.08	0.91	2.39
DF1	727.43	727.5	727.465	727.465	35855.9	81.38		13.51	30.5	139.68	37.2	147.94	1.6	1.05	0.45	2.27	0.09	0.6	1.19
DF1	729.88	729.95	729.915	729.915	36040.7	70.58		12.57	19.56	96.79	43.65	144.09	1.65	1.01	0.28	2.28	0.09	0.72	1.6
DF1	732.42	732.5	732.46	732.46	36229.9	71.5		11.33	31.7	99.62	43.28	169.07	1.77	0.97	0.53	2.9	0.08	0.77	1.64
DF1	734.91	735	734.955	734.955	36417.3	74.03		12.4	18.48	90.05	35.78	161.39	1.72	1.12	0.27	2.66	0.08	0.61	2
DF1	737.43	737.5	737.465	737.465	36593.4	82.07		11.81	18	109.55	44.02	136.41	1.77	1.3	0.27	2.29	0.05	0.78	1.64
DF1	739.87	739.97	739.92	739.92	36767.2	63.22		10.14	12.82	78.35	29.89	112.39	1.79	1.02	0.19	1.91	0.06	0.53	1.45
DF1	742.37	742.53	742.45	742.45	36947.9	56.33		7.92	11.06	54.6	32.24	122	1.79	0.92	0.16	2.09	0.03	0.58	1.7
DF1	744.93	745	744.965	744.965	37120.8	68.05		10.62	9.54	63.11	34.72	108.55	1.9	1.22	0.13	1.94	0.06	0.66	1.62
DF1	747.53	747.6	747.565	747.565	37291.1	53.8		8.43	8.46	57.08	16.74	161.39	1.86	0.93	0.12	2.91	0.04	0.31	2.62
DF1	750.01	750.1	750.055	750.055	37462.1	63.22		10.74	10.38	104.94	19.72	126.8	1.81	1.06	0.15	2.19	0.07	0.36	1.83
DF1	752.78	752.85	752.815	752.815	37659.9	45.98		7.24	10.22	47.51	17.73	118.16	1.75	0.72	0.15	1.99	0.04	0.31	1.63
DF1	757.18	757.25	757.215	757.215	37972	52.42		7.63	9.54	52.82	17.55	113.35	1.77	0.85	0.14	1.93	0.03	0.31	1.6
DF1	759.68	759.75	759.715	759.715	38147.8	38.39		9.79	10.62	49.63	33.48	99.91	1.82	0.6	0.17	1.76	0.11	0.61	1.35
DF1	762.18	762.25	762.215	762.215	38316.4	47.82		7.29	9.62	49.99	28.96	111.43	1.87	0.81	0.15	2	0.04	0.54	1.64
DF1	764.73	764.8	764.765	764.765	38488.8	47.13		8.24	13.47	73.74	34.6	93.66	1.81	0.73	0.22	1.62	0.06	0.63	1.11
DF1	767.27	767.34	767.305	767.305	38670	99.78		18.11	34.31	149.97	36.4	245.92	1.64	1.35	0.51	3.89	0.13	0.6	2.67
DF1	769.88	769.95	769.915	769.915	38868.8	81.61		16.11	35.31	140.04	52.15	175.79	1.63	1.03	0.54	2.76	0.14	0.85	1.47
DF1	772.46	772.53	772.495	772.495	39069.8	76.1		13.46	34.79	140.75	37.33	179.64	1.64	0.95	0.53	2.85	0.11	0.61	1.57
DF1	775.28	775.35	775.315	775.315	39288.3	56.33		11.67	28.94	114.51	58.04	140.25	1.73	0.71	0.47	2.36	0.12	1	1.22
DF1	777.28	777.35	777.315	777.315	39437.5	76.79		14.19	34.55	92.53	38.32	254.57	1.67	0.98	0.54	4.15	0.12	0.64	2.86
DF1	779.76	779.83	779.795	779.795	39628.4	56.55		13	38.35	117.7	63.24	167.15	1.6	0.57	0.59	2.62	0.14	1.01	1.2
DF1	782.36	782.43	782.395	782.395	39832.3	80.46		13.61	28.62	134.01	46.19	190.2	1.7	1.12	0.44	3.12	0.1	0.78	2.05
DF1	787.44	787.53	787.485	787.485	40230.1	74.72		12.64	25.85	92.53	37.51	224.79	1.75	1.08	0.41	3.82	0.09	0.66	2.84
DF1	789.95	790.02	789.985	789.985	40417.9	61.38		11.42	19.96	34.25	69.45	181.56	1.66	0.85	0.3	2.93	0.09	1.16	2.22
DF1	792.45	792.52	792.485	792.485	40604.8	62.3		10.14	15.31	52.47	45.64	162.35	1.72	0.95	0.23	2.7	0.06	0.79	2.16
DF1	794.91	794.98	794.945	794.945	40785	72.88		14.17	26.85	104.94	44.46	192.13	1.73	1.02	0.43	3.23	0.12	0.77	2.21
DF1	797.43	797.5	797.465	797.465	40972.6	78.63		14.02	36.19	143.94	39	194.05	1.72	1.03	0.59	3.24	0.12	0.67	1.84
DF1	804.97	805.06	805.015	805.015	41559	78.4		16.24	38.68	131.18	65.11	203.65	1.77	1.02	0.65	3.5	0.16	1.15	1.95
DF1	807.48	807.55	807.515	807.515	41750.2	78.17		13.12	29.14	138.98	38.57	152.74	1.87	1.18	0.5	2.73	0.1	0.72	1.54
DF1	809.875	810	809.938	809.938	41933	75.41		13.56	22.96	129.05	44.52	185.4	1.82	1.16	0.37	3.26	0.11	0.81	2.36
DF1	812.43	812.5	812.465	812.465	42123.3	63.91		10.96	22.12	94.3	31.56	176.76	1.79	0.94	0.36	3.07	0.08	0.56	2.2
DF1	814.91	815	814.955	814.955	42312.2	66.44		11.2	16.23	93.95	29.89	127.76	1.87	1.1	0.26	2.29	0.08	0.56	1.66
DF1	817.43	817.505	817.467	817.467	42497.6	78.63		13.34	23	141.81	29.7	154.66	1.83	1.23	0.38	2.71	0.1	0.54	1.81
DF1	819.91	820	819.955	819.955	42683.7	65.52		11.96	19.92	88.99	33.67	176.76	1.75	0.97	0.31	2.99	0.09	0.59	2.25
DF1	822.44	822.55	822.495	822.495	42885.1	74.95		13.51	25.09	106	27.9	220.94	1.71	1.06	0.39	3.66	0.1	0.48	2.73
DF1	825.48	825.55	825.515	825.515	43124.1	88.51		14.53	27.09	144.29	43.28	159.46	1.74	1.3	0.42	2.65	0.1	0.75	1.63
DF1	827.48	827.55	827.515	827.515	43287.1	78.63		13.25	28.7	146.42	40.74	154.66	1.72	1.1	0.45	2.56	0.1	0.7	1.47
DF1	829.89	830.05	829.97	829.97	43485.1	63.45		12.52	23.33	73.03	55.37	228.63	1.76	0.9	0.38	3.92	0.11	0.97	3.02
DF1	832.48	832.55	832.515	832.515	43689.9	86.67		13.2	18.08	125.86	47.62	164.27	1.68	1.31	0.25	2.63	0.06	0.8	2.02
DF1	834.98	835.05	835.015	835.015	43887.4	72.88		12.57	20.08	56.72	32.06	206.53	1.84	1.16	0.33	3.68	0.09	0.59	2.9
DF1	839.925	840.06	839.992	839.992	44273.7	51.73		8.94	15.87	97.5	25.24	127.76	1.82	0.8	0.26	2.25	0.07	0.46	1.63
DF1	841.49	841.56	841.525	841.525	44388.5	62.53		9.77	14.47	41.48	21.52	213.26	1.97	1.1	0.24	4.09	0.06	0.42	3.51
DF1	844.98	845.06	845.02	845.02	44639.8	51.96		9.41	11.82	95.37	15.63	171.95	1.97	0.91	0.2	3.3	0.08	0.31	2.82
DF1	847.49	847.56	847.525	847.525	44822.8	53.57		8.46	9.22	69.84	14.32	144.09	1.93	0.95	0.14	2.68	0.05	0.28	2.34
DF1	849.99	850.06	850.025	850.025	44997.8	79.54		11.62	10.98	126.57	22.2	121.04	1.98	1.49	0.16	2.25	0.05	0.44	1.87
DF1	852.49	852.56	852.525	852.525	45177.7	61.15		8.12	7.01	50.7	18.23	138.33	1.85	1.08	0.09	2.46	0.02	0.34	2.24
DF1	857.53	857.6	857.565	857.565	45513	48.05		6.81	6.17	42.19	14.88	140.25	2.2	1	0.1	2.98	0.03	0.33	2.75
DF1	859.95	860.02	859.985	859.985	45676.3	48.51		6.32	6.05	41.83	22.69	104.71	2.05	0.95	0.09	2.05	0.02	0.47	1.84
DF1	862.43	862.5	862.465	862.465	45853.6	64.14		9.33	12.14	101.75	16.18	112.39	1.83	1.07	0.18	1.95	0.04	0.3	1.51
DF1	864.9	864.97	864.935	864.935	46039.3	77.02		11.33	11.9	145.71	22.94	113.35	1.84	1.32	0.17	1.95	0.05	0.42	1.55
DF1	869.93	870	869.965	869.965	46419	56.33		9.11	12.38	112.39	16.68	111.43	1.9	0.96	0.2	2.02	0.06	0.32	1.54
DF1	872.43	872.5	872.465	872.465	46606.5	68.28		9.79	10.82	124.44	16.25	107.59	1.82	1.16	0.15	1.84	0.04	0.3	1.47
DF1	874.93	875	874.965	874.965	46794.9	61.15		10.65	13.59	61.33	26.85	204.61	1.81	0.99	0.21	3.6	0.07	0.49	3.1
DF1	877.43	877.5	877.465	877.465	46988.1	65.29		12.4	21.6	95.37	26.04	185.4	1.87	1.02	0.37	3.36	0.11	0.49	2.49
DF1	879.93	880	879.965	879.965	47187.9	86.67		18.2	32.3	153.51	27.22	368.88	1.76	1.23	0.52	6.36	0.17	0.48	5.11
DF1	882.43	882.5	882.465	882.465	47390.5	88.74		14.02	25.29	136.85	42.16	180.6	1.68	1.28	0.38	2.91	0.08	0.71	2.01
DF1	884.885	884.975	884.93	884.93	47596.2	83.22		12.23	27.61	150.32	29.82	186.36	1.82	1.26	0.45	3.26	0.07	0.54	2.18
DF1	887.43	887.5	887.465	887.465	47791.2	67.36		13.59	25.69	122.67	20.9	341.98	1.82	0.98	0.43	6.12	0.13	0.38	5.09
DF1	889.88	890	889.94	889.94	47989.4	45.52		14.75	33.43	124.79	32.8	227.67	1.79	0.49	0.58	4.03	0.21	0.59	2.64
DF1	892.43	892.5	892.465	892.465	48192.3	51.73		9.72	24.73	108.84	36.58	125.84	1.73	0.67	0.4	2.1	0.09	0.63	1.14
DF1	894.93	895	894.965	894.965	48397	39.31		11.08	20.32	95.37	29.39	164.27	1.79	0.51	0.34	2.89	0.14	0.53	2.06
DF1	897.43	897.5	897.465	897.465	48598.8	84.6		14.22	34.95	136.49	40.24	177.72	1.87	1.24	0.61	3.19	0.12	0.75	1.74
DF1	899.98	900.05	900.015	900.015	48802.5	68.28		16.33	36.67	163.44	0	213.26	1.71	0.83	0.6	3.57	0.18	0	2.14
DF1	902.46	902.535	902.497	902.497	49012.4	87.36		14.39	21.76	135.78	25.55	284.35	1.72	1.32	0.32	4.77	0.09	0.44	3.99
DF1	905.01	905.1	905.055	905.055	49225.7	52.42		14.83	23.57	126.57	38.82	193.09	1.84	0.73	0.4	3.47	0.18	0.71	2.5
DF1	907.54	907.6	907.57	907.57	49425.9	76.79		11.76	18.48	156.7	39.99	154.66	1.82	1.23	0.29	2.69	0.07	0.73	1.99
DF1	910.03	910.1	910.065	910.065	49626.2	43.68		13.61	20.16	109.55	24.99	240.16	1.76	0.58	0.33	4.16	0.17	0.44	3.37
DF1	915.03	915.1	915.065	915.065	50029.5	51.5		13.2	16.35	130.82	24.31	183.48	1.85	0.8	0.27	3.32	0.15	0.45	2.67
DF1	917.53	917.6	917.565	917.565	50225.7	56.55		8.58	13.51	110.97	20.28	146.98	1.86	0.93	0.22	2.65	0.05	0.38	2.13
DF1	920.03	920.1	920.065	920.065	50421.5	46.21		12.54	19.84	121.6	32.12	150.82	1.92	0.69	0.35	2.83	0.16	0.62	1.98
DF1	922.53	922.6	922.565	922.565	50610.3	71.04		10.09	12.22	97.14	23.5	166.19	1.92	1.26	0.19	3.07	0.04	0.45	2.62
DF1	925.03	925.1	925.065	925.065	50804.6	60		12.88	19.28	101.04	26.35	143.13	1.83	0.92	0.32	2.53	0.13	0.48	1.76
DF1	927.53	927.6	927.565	927.565	51002.7	41.61		6.68	12.95	62.75	30.32	118.16	1.84	0.65	0.21	2.11	0.05	0.56	1.6
DF1	930.03	930.1	930.065	930.065	51196.6	42.07		10.16	12.34	43.25	29.14	161.39	1.89	0.68	0.21	2.98	0.11	0.55	2.49
DF1	932.56	932.63	932.595	932.595	51392.4	54.03		7.61	11.82	55.31	22.76	140.25	1.94	0.94	0.19	2.62	0.03	0.44	2.16
DF1	935.03	935.1	935.065	935.065	51577.1	51.04		12.25	14.47	82.25	25.24	140.25	1.99	0.87	0.25	2.7	0.14	0.5	2.09
DF1	937.46	937.545	937.503	937.503	51759.4	64.14		9.53	13.91	0	18.48	144.09	1.98	1.14	0.23	2.74	0.05	0.37	2.18
DF1	939.98	940.05	940.015	940.015	51944.2	30.35		7.63	10.5	55.66	17.11	151.78	2.04	0.51	0.19	3.05	0.09	0.35	2.58
DF1	942.48	942.55	942.515	942.515	52126.9	49.43		6.12	6.45	48.57	17.8	118.16	1.86	0.87	0.09	2.11	0.01	0.33	1.9
DF1	944.98	945.05	945.015	945.015	52320.6	35.4		7.7	7.65	41.83	24.62	122	2.04	0.65	0.13	2.42	0.08	0.5	2.11
DF1	947.53	947.6	947.565	947.565	52505.8	36.78		5.49	8.26	86.15	10.04	121.04	1.96	0.64	0.14	2.3	0.03	0.2	1.97
DF1	950.08	950.15	950.115	950.115	52705.8	39.08		8.97	10.42	34.25	17.86	152.74	1.9	0.65	0.17	2.84	0.09	0.34	2.43
DF1	952.58	952.65	952.615	952.615	52900.5	44.83		6.05	7.82	90.76	16.12	122	1.88	0.78	0.12	2.22	0.02	0.3	1.94
DF1	955.08	955.15	955.115	955.115	53102.7	46.9		11.25	12.62	73.39	21.58	167.15	1.82	0.74	0.2	2.97	0.12	0.39	2.48
DF1	957.58	957.65	957.615	957.615	53302	49.2		6.83	11.62	66.3	24.55	123.92	1.91	0.83	0.19	2.29	0.03	0.47	1.83
DF1	960.05	960.15	960.1	960.1	53502.3	45.06		10.86	16.75	48.57	31.25	153.7	1.81	0.66	0.28	2.71	0.12	0.56	2.05
DF1	962.58	962.65	962.615	962.615	53712.5	76.1		10.82	13.43	114.87	20.4	189.24	1.82	1.28	0.2	3.32	0.04	0.37	2.85
DF1	965.095	965.165	965.13	965.13	53914	48.05		11.98	18.84	78	33.42	163.31	1.96	0.75	0.34	3.13	0.14	0.66	2.31
DF1	967.6	967.67	967.635	967.635	54104.6	69.66		9.48	16.99	133.66	21.45	122	1.91	1.17	0.28	2.21	0.04	0.41	1.54
DF1	970.13	970.2	970.165	970.165	54310.9	38.16		10.48	18.08	67.36	54.19	144.09	1.81	0.52	0.31	2.56	0.13	0.98	1.82
DF1	972.63	972.7	972.665	972.665	54518.1	58.62		7.58	14.35	59.21	43.96	126.8	1.78	0.92	0.22	2.16	0.02	0.78	1.63
DF1	975.09	975.2	975.145	975.145	54725.6	57.7		13.12	22.64	42.9	62.62	197.89	1.82	0.84	0.38	3.52	0.14	1.14	2.61
DF1	977.63	977.7	977.665	977.665	54939.2	57.01		9.79	29.42	117.7	65.11	158.5	1.73	0.72	0.48	2.67	0.08	1.13	1.52
DF1	980.13	980.2	980.165	980.165	55159.2	42.76		11.69	23.49	65.94	49.17	204.61	1.76	0.53	0.39	3.54	0.14	0.86	2.6
DF1	982.68	982.75	982.715	982.715	55377.8	71.5		11.01	22.32	142.88	38.82	147.94	1.81	1.09	0.36	2.57	0.07	0.7	1.7
DF1	985.18	985.25	985.215	985.215	55587.8	47.13		12.44	23.93	96.79	38.51	168.11	1.88	0.65	0.43	3.1	0.16	0.72	2.08
DF1	987.68	987.75	987.715	987.715	55787.8	52.42		8.46	16.95	62.4	41.79	146.02	1.84	0.81	0.28	2.6	0.06	0.77	1.93
DF1	990.2	990.27	990.235	990.235	55998.4	33.11		8.12	12.3	51.76	22.07	161.39	1.93	0.52	0.22	3.06	0.09	0.43	2.54
DF1	992.73	992.8	992.765	992.765	56198.5	35.4		4.98	6.49	41.48	25.11	109.51	1.98	0.64	0.1	2.1	0.02	0.5	1.85
DF1	995.23	995.3	995.265	995.265	56390.5	44.14		11.13	13.79	94.3	22.26	142.17	1.85	0.69	0.23	2.56	0.12	0.41	2.01
DF1	997.73	997.8	997.765	997.765	56593.9	38.62		5.47	8.38	41.83	30.88	119.12	1.93	0.67	0.14	2.23	0.03	0.6	1.9
DF1	1000.26	1000.34	1000.3	1000.3	56801.1	32.42		6.56	8.14	38.64	22.69	110.47	1.83	0.52	0.13	1.97	0.06	0.41	1.66
DF1	1002.78	1002.85	1002.82	1002.82	57012.7	47.59		6.88	9.98	41.13	36.46	130.65	1.88	0.81	0.16	2.37	0.03	0.68	2
DF1	1005.28	1005.35	1005.32	1005.32	57209.2	43.45		6.83	7.33	72.68	20.4	121.04	1.94	0.78	0.11	2.27	0.04	0.4	2
DF1	1007.78	1007.85	1007.82	1007.82	57403.5	46.44		6.1	8.22	49.63	22.63	105.67	1.98	0.85	0.13	2.01	0.02	0.45	1.69
DF1	1010.28	1010.35	1010.32	1010.32	57595.9	52.65		9.38	14.51	59.21	0	113.35	1.92	0.87	0.25	2.09	0.08	0	1.5
DF1	1012.78	1012.85	1012.82	1012.82	57789.1	30.58		3.77	4.65	52.47	15.94	70.99	2.08	0.59	0.07	1.42	0.01	0.33	1.24
DF1	1015.28	1015.35	1015.32	1015.32	57979.8	51.27		12.08	10.9	59.56	20.09	133.53	1.96	0.91	0.18	2.53	0.13	0.39	2.1
DF1	1020.28	1020.35	1020.32	1020.32	58375.9	55.18		9.21	11.34	60.98	23	114.31	2.04	1.02	0.19	2.23	0.07	0.47	1.77
DF1	1022.78	1022.85	1022.82	1022.82	58569.2	38.39		6.03	11.54	51.05	28.15	94.91	1.93	0.63	0.2	1.76	0.04	0.54	1.29
DF1	1025.28	1025.35	1025.32	1025.32	58763.6	50.58		9.89	16.11	86.86	27.47	142.17	1.98	0.84	0.29	2.74	0.1	0.55	2.05
DF1	1027.78	1027.85	1027.82	1027.82	58954.8	34.71		6.39	12.22	83.67	13.58	192.13	1.95	0.55	0.22	3.68	0.06	0.26	3.16
DF1	1030.28	1030.35	1030.32	1030.32	59159.3	41.15		8.73	20.8	57.43	33.79	137.37	1.88	0.57	0.37	2.53	0.1	0.64	1.64
DF1	1032.76	1032.85	1032.8	1032.8	59366.2	51.5		11.11	21.52	83.67	37.57	134.49	1.92	0.77	0.38	2.5	0.12	0.72	1.58
DF1	1035.38	1035.45	1035.41	1035.41	59580.1	57.01		11.64	20.68	71.62	43.78	160.42	1.81	0.84	0.34	2.81	0.11	0.79	1.99
DF1	1037.88	1037.95	1037.91	1037.91	59792.7	51.04		11.08	22.28	124.44	45.57	119.12	1.79	0.71	0.37	2.07	0.11	0.82	1.17
DF1	1042.91	1042.98	1042.95	1042.95	60228.9	55.41		11.03	16.55	76.58	30.75	125.84	1.82	0.86	0.27	2.21	0.1	0.56	1.56
DF1	1045.43	1045.5	1045.47	1045.47	60448.5	61.15		11.52	26.29	112.39	31.81	125.84	1.84	0.87	0.45	2.23	0.11	0.59	1.15
DF1	1047.94	1048.06	1048	1048	60671.1	47.82		10.4	19.4	45.73	35.03	153.7	1.75	0.66	0.31	2.63	0.1	0.61	1.87
DF1	1050.48	1050.55	1050.51	1050.51	60895.1	69.2		12.54	27.89	135.08	37.88	111.43	1.75	0.96	0.45	1.86	0.1	0.66	0.77
DF1	1052.98	1053.05	1053.01	1053.01	61122.8	59.54		12.49	28.62	77.29	71.31	151.78	1.73	0.77	0.46	2.54	0.12	1.23	1.43
DF1	1055.48	1055.55	1055.51	1055.51	61350.2	88.28		16.45	30.18	91.11	49.98	221.9	1.77	1.29	0.49	3.8	0.14	0.88	2.64
DF1	1057.98	1058.05	1058.01	1058.01	61576.9	68.74		14.15	32.22	126.57	87.43	151.78	1.67	0.87	0.51	2.45	0.13	1.46	1.24
DF1	1060.48	1060.55	1060.51	1060.51	61818.1	83.91		18.59	50.9	122.31	65.73	268.01	1.67	0.94	0.81	4.38	0.2	1.1	2.43
DF1	1062.96	1063.03	1062.99	1062.99	62056.6	50.12		12.18	31.42	91.47	65.11	159.46	1.72	0.57	0.52	2.69	0.14	1.12	1.44
DF1	1065.43	1065.5	1065.47	1065.47	62297.5	87.36		19.01	56.91	142.52	76.89	192.13	1.65	0.93	0.9	3.07	0.2	1.27	0.91
DF1	1067.94	1068.01	1067.97	1067.97	62540.2	79.77		17.96	38.92	148.9	50.35	224.79	1.64	0.97	0.6	3.58	0.18	0.82	2.14
DF1	1070.43	1070.5	1070.47	1070.47	62779.6	68.51		14.39	43.28	140.75	75.03	174.83	1.72	0.78	0.72	2.94	0.15	1.29	1.22
DF1	1072.93	1073	1072.97	1072.97	63020.3	44.6		10.35	26.01	52.47	87.43	121.04	1.71	0.53	0.43	2.02	0.11	1.5	1
DF1	1075.38	1075.5	1075.44	1075.44	63252.8	62.53		12.59	25.29	52.82	55.62	168.11	1.67	0.82	0.39	2.72	0.11	0.93	1.78
DF1	1077.91	1078	1077.95	1077.95	63494	78.17		15.65	34.03	152.09	47.74	161.39	1.7	1.02	0.54	2.64	0.14	0.81	1.35
DF1	1080.4	1080.5	1080.45	1080.45	63735.2	61.84		12.78	46.09	114.51	89.29	148.9	1.68	0.62	0.75	2.43	0.14	1.5	0.64
DF1	1082.93	1083	1082.97	1082.97	63985.8	76.79		15.99	34.59	144.65	75.65	197.89	1.56	0.92	0.51	3	0.14	1.18	1.79
DF1	1087.93	1088	1087.97	1087.97	64496.9	74.95		15.31	33.87	131.89	57.6	194.05	1.64	0.93	0.52	3.08	0.14	0.94	1.84
DF1	1090.43	1090.5	1090.47	1090.47	64753.7	89.89		17.99	58.11	174.43	105.41	202.69	1.59	0.93	0.89	3.12	0.17	1.67	1
DF1	1092.93	1093	1092.97	1092.97	65014.9	54.72		12.66	30.02	86.86	69.45	155.62	1.58	0.61	0.45	2.4	0.13	1.1	1.32
DF1	1095.43	1095.5	1095.47	1095.47	65281.8	63.22		13.39	40.48	95.72	116.57	155.62	1.5	0.62	0.59	2.28	0.13	1.75	0.88
DF1	1097.93	1098	1097.97	1097.97	65553.8	104.37		19.78	42.88	165.92	96.73	209.42	1.58	1.29	0.63	3.17	0.16	1.53	1.67
DF1	1099.93	1100	1099.97	1099.97	65769.3	76.33		16.04	47.29	139.33	76.89	199.81	1.49	0.76	0.68	2.9	0.15	1.15	1.28
DF1	1102.43	1102.5	1102.47	1102.47	66037.6	89.89		17.09	35.39	149.26	64.49	192.13	1.53	1.09	0.5	2.83	0.13	0.99	1.63
DF1	1104.93	1105	1104.97	1104.97	66307.2	88.97		16.94	50.9	180.46	84.95	185.4	1.55	0.96	0.75	2.78	0.15	1.32	0.98
DF1	1107.43	1107.5	1107.47	1107.47	66572.2	81.15		16.84	40.48	145.71	66.35	217.1	1.59	0.95	0.61	3.35	0.15	1.05	1.9
DF1	1109.93	1110	1109.97	1109.97	66839.1	102.76		20.56	60.52	179.39	130.83	224.79	1.55	1.09	0.9	3.38	0.19	2.03	1.23
DF1	1112.43	1112.5	1112.47	1112.47	67111.5	92.42		19.1	61.32	155.28	124.01	242.08	1.52	0.9	0.9	3.6	0.18	1.89	1.44
DF1	1114.93	1115	1114.97	1114.97	67382.3	77.71		15.46	67.73	161.31	114.71	198.85	1.57	0.64	1.04	3.05	0.17	1.8	0.57
DF1	1117.43	1117.5	1117.47	1117.47	67660.5	76.56		17.04	53.3	123.38	126.49	211.34	1.49	0.71	0.77	3.07	0.17	1.88	1.24
DF1	1119.93	1120	1119.97	1119.97	67942.1	79.54		16.07	39.64	137.91	76.89	197.89	1.55	0.91	0.58	2.98	0.14	1.19	1.59
DF1	1122.43	1122.5	1122.47	1122.47	68211.2	77.71		15.99	38.07	133.3	77.51	192.13	1.6	0.92	0.58	2.99	0.15	1.24	1.61
DF1	1124.93	1125	1124.97	1124.97	68474.9	61.15		13.83	46.49	135.43	62.62	158.5	1.64	0.59	0.74	2.54	0.16	1.03	0.77
DF1	1127.43	1127.5	1127.47	1127.47	68736	57.24		12.61	27.77	125.15	73.79	145.05	1.58	0.67	0.41	2.23	0.12	1.17	1.23
DF1	1129.9	1129.97	1129.93	1129.93	69003.6	103.22		20.78	54.91	93.95	115.95	380.41	1.51	1.11	0.78	5.61	0.18	1.75	3.73
DF1	1132.43	1132.5	1132.47	1132.47	69277.9	73.8		14.17	23.21	51.76	79.99	209.42	1.54	0.96	0.32	3.14	0.1	1.23	2.37
DF1	1134.93	1135	1134.97	1134.97	69553.3	87.36		15.7	24.97	87.21	48.74	231.51	1.55	1.16	0.34	3.48	0.1	0.76	2.66
DF1	1137.43	1137.5	1137.47	1137.47	69827.6	43.45		9.14	12.66	38.29	44.58	133.53	1.55	0.58	0.17	2.01	0.07	0.69	1.6
DF1	1139.93	1140	1139.97	1139.97	70091	74.95		12.37	16.35	86.86	28.96	148.9	1.59	1.07	0.22	2.26	0.07	0.46	1.74
DF1	1142.43	1142.5	1142.47	1142.47	70357	48.97		8.92	10.06	41.13	19.97	113.35	1.68	0.74	0.14	1.83	0.06	0.33	1.49
DF1	1144.93	1145	1144.97	1144.97	70614.8	68.28		10.67	9.1	73.74	11.97	121.04	1.71	1.11	0.11	1.96	0.05	0.21	1.69
DF1	1147.43	1147.5	1147.47	1147.47	70859.7	37.7		6.93	7.21	27.37	22.88	92.32	1.84	0.63	0.11	1.64	0.05	0.42	1.38
DF1	1149.93	1150	1149.97	1149.97	71086.3	46.67		8.19	10.3	50.34	16.93	138.33	1.78	0.74	0.16	2.39	0.06	0.3	2.02
DF1	1154.93	1155	1154.97	1154.97	71572.4	52.88		8.8	11.46	62.4	24.18	143.13	1.75	0.83	0.17	2.42	0.05	0.42	2.01
DF1	1159.93	1160	1159.97	1159.97	72060.1	53.8		9.33	12.66	56.02	25.36	127.76	1.75	0.83	0.19	2.15	0.06	0.44	1.69
DF1	1162.46	1162.54	1162.5	1162.5	72313.5	51.96		9.45	12.14	79.41	20.34	120.08	1.76	0.81	0.18	2.03	0.07	0.36	1.59
DF1	1164.9	1164.95	1164.93	1164.93	72557.1	55.41		9.84	17.83	60.62	49.11	141.21	1.66	0.77	0.27	2.27	0.07	0.82	1.63
DF1	1167.43	1167.5	1167.47	1167.47	72836.4	76.33		12.71	17.63	139.68	21.95	133.53	1.64	1.11	0.25	2.08	0.07	0.36	1.49
DF1	1169.93	1170	1169.97	1169.97	73106.1	66.67		11.89	20	95.37	75.65	163.31	1.77	1	0.32	2.79	0.09	1.34	2.04
DF1	1174.93	1175	1174.97	1174.97	73600.5	54.26		9.07	11.98	82.61	26.23	109.51	1.8	0.88	0.18	1.89	0.06	0.47	1.45
DF1	1177.43	1177.5	1177.47	1177.47	73850.4	65.98		11.08	12.82	60.27	25.05	151.78	1.83	1.1	0.19	2.67	0.07	0.46	2.21
DF1	1179.93	1180	1179.97	1179.97	74088.7	49.43		7.07	4.13	58.5	17.49	159.46	1.92	0.92	0.04	2.97	0.02	0.34	2.86
DF1	1182.42	1182.49	1182.45	1182.45	74320.1	38.62		6.49	7.94	38.64	15.75	113.35	1.78	0.62	0.12	1.95	0.04	0.28	1.67
DF1	1184.93	1185	1184.97	1184.97	74564	27.82		4.06	3.73	32.69	21.64	99.91	1.86	0.49	0.05	1.81	0.02	0.4	1.69
DF1	1187.43	1187.5	1187.47	1187.47	74800.3	38.16		5.76	5.05	45.73	15.94	84.92	1.94	0.7	0.07	1.58	0.03	0.31	1.41
DF1	1189.93	1190	1189.97	1189.97	75018.9	33.57		5.25	5.61	43.25	18.66	99.91	2.02	0.63	0.09	1.95	0.03	0.38	1.74
DF1	1192.43	1192.5	1192.47	1192.47	75248.7	52.42		7.7	7.82	48.93	20.34	122	1.89	0.93	0.11	2.21	0.03	0.38	1.94
DF1	1194.93	1195	1194.97	1194.97	75488.4	45.75		7.8	9.58	70.55	18.04	121.04	1.83	0.76	0.15	2.14	0.05	0.33	1.79
DF1	1197.43	1197.5	1197.47	1197.47	75732.6	50.58		7.83	7.61	113.1	13.89	178.68	1.83	0.87	0.11	3.19	0.04	0.25	2.94
DF1	1199.93	1200	1199.97	1199.97	75984.1	48.05		7.97	7.29	70.91	32.61	96.06	1.83	0.82	0.1	1.68	0.05	0.6	1.43
DF1	1202.43	1202.5	1202.47	1202.47	76235.3	60		9.04	14.75	81.54	29.7	121.04	1.69	0.89	0.22	1.96	0.05	0.5	1.44
DF1	1204.93	1205	1204.97	1204.97	76502.8	56.55		10.86	22.68	80.83	38.51	164.27	1.75	0.78	0.37	2.8	0.1	0.68	1.92
DF1	1207.43	1207.5	1207.47	1207.47	76757.6	51.5		8.63	21.48	0	42.04	147.94	1.91	0.77	0.38	2.75	0.07	0.8	1.84
DF1	1209.93	1210	1209.97	1209.97	77001.8	48.28		8.92	14.39	46.09	30.82	176.76	1.87	0.77	0.24	3.22	0.07	0.58	2.65
DF1	1212.42	1212.5	1212.46	1212.46	77255.9	48.51		8.58	20.6	68.78	29.51	126.8	1.86	0.7	0.36	2.29	0.08	0.55	1.43
DF1	1214.93	1215	1214.97	1214.97	77509.3	54.03		8.87	12.02	67.36	20.28	135.45	1.84	0.89	0.19	2.4	0.06	0.37	1.95
DF1	1217.43	1217.5	1217.47	1217.47	77755.9	50.81		8.6	16.51	71.26	36.95	123.92	1.89	0.8	0.28	2.26	0.07	0.7	1.59
DF1	1219.93	1220	1219.97	1219.97	78000.6	52.88		10.38	13.55	135.78	0	226.71	1.86	0.86	0.22	4.12	0.09	0	3.6
DF1	1224.93	1225	1224.97	1224.97	78507.7	47.13		9.62	16.67	54.6	35.16	181.56	1.89	0.73	0.29	3.36	0.09	0.66	2.67
DF1	1227.43	1227.5	1227.47	1227.47	78751.7	49.2		8.24	14.83	65.59	39.31	102.79	1.91	0.8	0.25	1.89	0.06	0.75	1.28
DF1	1229.93	1230	1229.97	1229.97	78995.7	44.37		7.53	13.63	63.11	29.08	119.12	1.93	0.73	0.24	2.23	0.06	0.56	1.67
DF1	1232.43	1232.5	1232.47	1232.47	79241.2	49.43		8.04	16.55	50.7	41.73	142.17	1.92	0.79	0.29	2.65	0.06	0.8	1.96
DF1	1234.93	1235	1234.97	1234.97	79479.2	44.14		8.12	13.35	52.82	38.57	141.21	2	0.75	0.24	2.75	0.07	0.77	2.18
DF1	1237.42	1237.49	1237.45	1237.45	79708.9	47.59		8.04	11.06	0	20.09	176.76	2.01	0.85	0.19	3.48	0.06	0.4	3.02
DF1	1239.93	1240	1239.97	1239.97	79943.1	36.78		6	12.82	52.82	31	97.02	2.07	0.62	0.24	1.94	0.05	0.64	1.36
DF1	1242.43	1242.5	1242.47	1242.47	80173.1	55.41		8.34	9.86	62.75	27.96	135.45	2	1.02	0.16	2.6	0.04	0.56	2.22
DF1	1247.43	1247.5	1247.47	1247.47	80637.6	28.97		5.4	10.86	68.78	22.38	92.51	2.1	0.49	0.21	1.89	0.05	0.47	1.39
DF1	1249.91	1250	1249.95	1249.95	80857.4	35.86		5.91	6.93	62.04	25.73	100.87	2.19	0.71	0.12	2.13	0.04	0.56	1.84
DF1	1254.93	1255	1254.97	1254.97	81291.6	28.97		0	4.41	102.46	24.68	106.63	2.16	0.58	0.07	2.24	0	0.53	2.07
DF1	1257.43	1257.5	1257.47	1257.47	81511.3	29.43		6.44	9.14	69.13	19.72	94.05	2.03	0.5	0.17	1.86	0.07	0.4	1.46
DF1	1259.9	1260	1259.95	1259.95	81733.3	33.11		6.1	10.86	75.87	33.23	118.16	2.11	0.58	0.21	2.44	0.06	0.7	1.94
DF1	1262.42	1262.5	1262.46	1262.46	81963	25.98		4.57	6.29	57.43	18.85	91.84	2.09	0.48	0.11	1.87	0.04	0.39	1.6
DF1	1264.93	1265	1264.97	1264.97	82216.8	38.16		6.25	6.49	74.45	25.79	121.04	2.11	0.75	0.11	2.48	0.04	0.55	2.22
DF1	1267.43	1267.5	1267.47	1267.47	82469.3	36.78		5.86	7.13	35.45	28.96	105.67	2.15	0.72	0.13	2.2	0.04	0.62	1.9
DF1	1269.93	1270	1269.97	1269.97	82718.1	30.58		5.2	5.57	90.05	20.71	133.53	2.14	0.6	0.1	2.8	0.04	0.44	2.57
DF1	1272.43	1272.5	1272.47	1272.47	82959	34.71		6.78	11.22	0	23.44	147.94	2.19	0.64	0.22	3.18	0.07	0.51	2.65
DF1	1274.93	1275	1274.97	1274.97	83197.9	30.35		5.88	9.46	54.24	0	109.51	2.26	0.58	0.19	2.41	0.06	0	1.95
DF1	1277.42	1277.5	1277.46	1277.46	83429	21.31		3.99	5.93	74.45	21.83	88.19	2.36	0.43	0.12	2.04	0.04	0.51	1.74
DF1	1282.43	1282.5	1282.47	1282.47	83889.5	25.98		4.74	6.85	68.07	22.82	102.79	2.29	0.52	0.14	2.3	0.05	0.52	1.97
DF1	1284.93	1285	1284.97	1284.97	84118	14.85		2.65	4.17	61.33	21.14	92.89	2.33	0.3	0.09	2.14	0.03	0.49	1.93
DF1	1287.43	1287.5	1287.47	1287.47	84350.9	33.34		5.15	5.09	64.52	21.64	99.91	2.28	0.71	0.09	2.21	0.03	0.49	1.99
DF1	1289.93	1290	1289.97	1289.97	84583.2	29.2		5.03	4.45	65.23	24.62	123.92	2.48	0.68	0.08	3.01	0.04	0.61	2.81
DF1	1292.43	1292.5	1292.47	1292.47	84799.7	21.5		3.72	3.86	46.09	24.49	85.02	2.4	0.47	0.07	2	0.03	0.59	1.82
DF1	1294.92	1294.99	1294.95	1294.95	85028.6	25.98		3.67	2.56	56.37	11.04	101.83	2.29	0.57	0.04	2.27	0.02	0.25	2.19
DF1	1297.44	1297.51	1297.47	1297.47	85268.9	18.71		3.77	4.69	75.51	13.89	98.94	2.26	0.37	0.09	2.2	0.04	0.31	1.98
DF1	1299.93	1300	1299.97	1299.97	85494.7	25.06		3.48	4.09	56.37	14.63	115.28	2.3	0.54	0.07	2.6	0.02	0.34	2.43
DF1	1304.91	1304.98	1304.95	1304.95	85977.2	31.5		6.22	7.57	86.86	16.93	111.43	2.2	0.61	0.14	2.39	0.06	0.37	2.05
DF1	1307.43	1307.5	1307.47	1307.47	86228.3	31.5		4.16	4.21	28.61	9.8	96.06	2.16	0.64	0.07	2.01	0.01	0.21	1.85
DF1	1309.93	1310	1309.97	1309.97	86479.2	37.01		7.17	10.1	41.48	17.3	85.69	2.12	0.68	0.19	1.75	0.07	0.37	1.3
DF1	1312.43	1312.5	1312.47	1312.47	86739.5	28.28		4.2	4.85	45.38	9.55	92.22	2.1	0.55	0.08	1.88	0.02	0.2	1.69
DF1	1314.93	1315	1314.97	1314.97	87006.6	37.47		7.83	8.82	124.09	14.82	122	2	0.66	0.15	2.37	0.08	0.3	2.01
DF1	1317.43	1317.5	1317.47	1317.47	87275.9	46.67		7.07	7.33	52.82	9.11	132.57	1.99	0.86	0.11	2.55	0.04	0.18	2.28
DF1	1319.93	1320	1319.97	1319.97	87542.5	42.07		7.9	7.37	45.38	17.49	92.22	2.06	0.8	0.12	1.82	0.07	0.36	1.53
DF1	1322.47	1322.54	1322.51	1322.51	87823	46.9		6.42	4.57	39	0	111.43	1.99	0.9	0.06	2.13	0.02	0	1.99
DF1	1324.9	1324.98	1324.94	1324.94	88092.2	51.73		9.19	9.86	0	19.72	54.18	2	0.95	0.16	0.99	0.07	0.4	0.6
DF1	1327.43	1327.5	1327.47	1327.47	88375.2	44.6		7.68	11.98	79.06	12.46	124.88	2	0.77	0.21	2.42	0.06	0.25	1.91
DF1	1329.96	1330.04	1330	1330	88664.9	51.5		0	12.87	96.43	17.05	97.98	1.95	0.88	0.22	1.83	0	0.33	1.3
DF1	1332.43	1332.5	1332.47	1332.47	88953.1	54.72		8.22	11.46	46.44	20.09	122	1.93	0.95	0.19	2.26	0.04	0.39	1.82
DF1	1334.93	1335	1334.97	1334.97	89236.8	40.23		8.58	12.26	54.6	17.05	97.98	1.96	0.67	0.22	1.86	0.09	0.33	1.34
DF1	1337.41	1337.48	1337.45	1337.45	89516.2	48.05		8.53	12.54	93.95	13.58	171.95	1.92	0.8	0.21	3.21	0.07	0.26	2.71
DF1	1339.93	1340	1339.97	1339.97	89822.6	66.44		0	24.61	109.9	24.68	142.17	1.79	0.96	0.4	2.44	0	0.44	1.48
DF1	1342.43	1342.5	1342.47	1342.47	90145.4	46.67		9.26	25.53	99.62	52.64	129.68	1.8	0.6	0.44	2.28	0.1	0.95	1.23
DF1	1344.93	1345	1344.97	1344.97	90453.2	55.64		12.27	26.45	0	66.97	173.87	1.81	0.76	0.45	3.08	0.13	1.21	2
DF1	1347.43	1347.5	1347.47	1347.47	90761.2	61.61		11.62	21.88	75.51	33.54	180.6	2	1.01	0.4	3.52	0.11	0.67	2.56
DF1	1352.43	1352.5	1352.47	1352.47	91351.3	44.6		6.66	7.65	78	25.48	136.41	1.92	0.79	0.12	2.54	0.03	0.49	2.26
DF1	1354.93	1355.02	1354.97	1354.97	91655.5	53.34		11.37	20.32	0	34.41	148.9	1.93	0.83	0.36	2.79	0.12	0.66	1.93
DF1	1357.41	1357.48	1357.45	1357.45	91951.7	56.55		8.22	6.01	55.31	37.7	122.96	1.8	0.98	0.07	2.12	0.03	0.68	1.95
DF1	1359.93	1360	1359.97	1359.97	92253.1	57.93		11.76	13.71	238.95	17.86	205.57	1.91	0.98	0.23	3.84	0.11	0.34	3.3
DF1	1362.43	1362.5	1362.47	1362.47	92559.7	47.36		7.73	9.94	41.13	16.06	164.27	2.13	0.91	0.18	3.42	0.06	0.34	2.99
DF1	1364.93	1365	1364.97	1364.97	92847.7	48.97		10.69	13.99	43.61	19.72	141.21	1.91	0.8	0.24	2.62	0.11	0.38	2.05
DF1	1367.42	1367.49	1367.45	1367.45	93150	53.34		9.48	18	69.13	0	164.27	1.9	0.84	0.31	3.04	0.08	0	2.3
DF1	1369.93	1370	1369.97	1369.97	93449.4	31.27		5.69	5.17	0	20.52	81.17	2.02	0.58	0.08	1.58	0.04	0.41	1.38
DF1	1372.41	1372.5	1372.45	1372.45	93744.8	56.78		8.26	5.01	79.77	19.35	132.57	1.94	1.07	0.06	2.47	0.03	0.38	2.33
DF1	1374.96	1375.04	1375	1375	94049.4	49.43		9.55	7.9	79.06	20.65	106.63	1.92	0.88	0.12	1.96	0.08	0.4	1.67
DF1	1377.41	1377.48	1377.45	1377.45	94301	71.73		10.43	5.73	74.1	14.76	152.74	2.11	1.48	0.06	3.08	0.04	0.31	2.92
DF1	1379.93	1380	1379.97	1379.97	94510.5	48.05		9.31	7.78	47.51	15.32	159.46	1.91	0.85	0.12	2.95	0.08	0.29	2.68
DF1	1382.43	1382.5	1382.47	1382.47	94732	46.44		7.02	6.97	71.62	12.03	118.16	1.95	0.85	0.1	2.22	0.04	0.23	1.97
DF1	1387.43	1387.5	1387.47	1387.47	95148.2	59.08		8.65	5.29	81.19	13.02	123.92	2.01	1.15	0.06	2.37	0.04	0.26	2.22
DF1	1389.93	1390	1389.97	1389.97	95355.4	40.23		7.07	5.05	92.53	14.32	144.09	1.93	0.74	0.07	2.7	0.05	0.28	2.53
DF1	1392.43	1392.5	1392.47	1392.47	95575.6	52.65		6.81	3.23	37.93	16.68	120.08	1.91	0.99	0.02	2.2	0.01	0.32	2.14
DF1	1394.93	1395	1394.97	1394.97	95784.6	60.23		11.33	9.3	84.02	17.55	149.86	1.94	1.09	0.14	2.8	0.09	0.34	2.47
DF1	1397.43	1397.52	1397.47	1397.47	95997.1	60.46		8.82	4.37	70.55	11.35	125.84	1.93	1.14	0.04	2.31	0.03	0.22	2.21
DF1	1402.43	1402.5	1402.47	1402.47	96413.7	54.95		7.27	2.85	54.24	12.4	123.92	2.09	1.14	0.02	2.47	0.01	0.26	2.44
DF1	1404.93	1405	1404.97	1404.97	96623.8	56.78		10.38	7.86	79.06	11.1	157.54	1.92	1.03	0.11	2.92	0.08	0.21	2.65
DF1	1407.43	1407.5	1407.47	1407.47	96849.9	58.39		9.36	5.93	85.09	10.17	199.81	1.97	1.11	0.07	3.82	0.05	0.2	3.64
DF1	1409.93	1410	1409.97	1409.97	97059.1	46.67		8.36	5.05	55.31	16.37	111.43	2.1	0.94	0.07	2.24	0.06	0.34	2.07
DF1	1412.43	1412.5	1412.47	1412.47	97261.8	45.75		5.95	3.14	45.73	14.26	109.51	2.19	0.98	0.03	2.3	0.01	0.31	2.22
DF1	1414.93	1415	1414.97	1414.97	97466.9	42.3		7.51	4.93	53.18	18.23	125.84	1.98	0.8	0.07	2.42	0.05	0.36	2.25
DF1	1417.43	1417.5	1417.47	1417.47	97679.4	36.32		4.79	2.76	29.71	10.79	135.45	2.17	0.77	0.03	2.86	0.01	0.23	2.79
DF1	1419.93	1420	1419.97	1419.97	97885.9	28.74		4.79	3.68	25.14	16.37	107.59	1.94	0.53	0.05	2.04	0.03	0.32	1.92
DF1	1422.43	1422.5	1422.47	1422.47	98105.4	50.35		6.71	4.05	44.67	10.54	143.13	2.05	1.01	0.04	2.83	0.02	0.22	2.73
DF1	1424.93	1425	1424.97	1424.97	98316.8	40.69		7.8	5.41	0	16.87	103.75	2.02	0.78	0.08	2.02	0.06	0.34	1.83
DF1	1427.43	1427.5	1427.47	1427.47	98529.7	36.78		4.74	2.53	30.42	20.15	112.39	2.13	0.77	0.02	2.32	0.01	0.43	2.26
DF1	1429.93	1430	1429.97	1429.97	98735.5	50.58		8.9	6.41	0	18.17	135.45	2.02	0.97	0.09	2.64	0.06	0.37	2.42
DF1	1432.43	1432.5	1432.47	1432.47	98951.6	35.17		0	2.37	24.14	10.29	106.63	2.02	0.7	0.02	2.08	0	0.21	2.03
DF1	1434.93	1435	1434.97	1434.97	99164.6	40.69		7.22	5.85	63.82	19.16	101.83	1.96	0.75	0.09	1.92	0.05	0.38	1.71
DF1	1437.43	1437.5	1437.47	1437.47	99378.2	46.67		6.81	5.77	47.15	25.3	124.88	2.05	0.91	0.08	2.47	0.03	0.52	2.27
DF1	1439.9	1440	1439.95	1439.95	99588	44.37		8.99	9.06	78.71	16.25	113.35	2.15	0.86	0.16	2.35	0.09	0.35	1.96
DF1	1442.43	1442.5	1442.47	1442.47	99797	54.03		7.53	4.41	88.63	13.95	135.45	2.04	1.08	0.05	2.66	0.02	0.29	2.54
DF1	1444.93	1445	1444.97	1444.97	100003	43.68		7.9	6.89	88.63	34.54	104.71	2.17	0.88	0.12	2.19	0.07	0.75	1.91
DF1	1447.44	1447.5	1447.47	1447.47	100209	43.68		6.95	6.17	83.31	11.04	184.44	2.23	0.92	0.1	4.03	0.04	0.25	3.78
DF1	1449.93	1450	1449.97	1449.97	100407	34.71		7.68	11.9	81.19	23.38	113.35	2.25	0.64	0.24	2.48	0.1	0.53	1.9
DF1	1452.43	1452.5	1452.47	1452.47	100603	34.94		6.05	9.06	52.82	33.48	99.91	2.09	0.64	0.16	2.02	0.05	0.7	1.63
DF1	1454.89	1455	1454.95	1454.95	100800	39.31		7.8	12.14	91.11	39.44	117.2	2.16	0.72	0.24	2.46	0.08	0.85	1.9
DF1	1457.43	1457.5	1457.47	1457.47	101006	32.42		5.4	6.21	56.02	20.28	97.98	2.14	0.63	0.11	2.03	0.04	0.43	1.77
DF1	1459.92	1460	1459.96	1459.96	101209	28.51		6.37	8.46	75.87	24	170.99	2.17	0.53	0.16	3.66	0.07	0.52	3.27
DF1	1462.43	1462.5	1462.47	1462.47	101410	28.51		5.08	5.89	70.2	20.15	92.32	2.21	0.57	0.11	1.98	0.04	0.45	1.72
DF1	1464.93	1465	1464.97	1464.97	101610	28.97		5.47	7.29	63.82	24.37	89.53	2.16	0.55	0.14	1.88	0.05	0.53	1.55
DF1	1467.43	1467.5	1467.47	1467.47	101815	31.04		6	9.38	70.91	24.8	104.71	2.09	0.55	0.18	2.13	0.06	0.52	1.71
DF1	1472.43	1472.5	1472.47	1472.47	102231	37.7		6.83	8.98	73.39	27.28	100.87	2.19	0.73	0.17	2.13	0.06	0.6	1.73
DF1	1474.93	1475	1474.97	1474.97	102430	38.62		8.04	11.3	78.35	41.79	135.45	2.21	0.73	0.22	2.92	0.09	0.92	2.39
DF1	1477.43	1477.5	1477.47	1477.47	102633	42.3		7.17	8.58	56.37	35.09	124.88	2.2	0.84	0.16	2.66	0.06	0.77	2.29
DF1	1479.93	1480	1479.97	1479.97	102837	40		7.27	7.05	68.78	31.81	111.43	2.18	0.8	0.12	2.35	0.06	0.69	2.05
DF1	1482.43	1482.5	1482.47	1482.47	103041	35.17		7.05	10.02	64.88	37.14	118.16	2.18	0.66	0.19	2.51	0.07	0.81	2.05
DF1	1487.42	1487.49	1487.45	1487.45	103444	26.67		6.47	9.86	58.5	27.78	103.75	2.23	0.48	0.2	2.27	0.09	0.62	1.79
DF1	1492.43	1492.5	1492.47	1492.47	103834	26.67		7.22	10.9	52.47	21.76	120.08	2.14	0.45	0.22	2.53	0.1	0.47	2.01
DF1	1494.93	1495	1494.97	1494.97	104041	25.52		4.59	5.89	57.43	20.09	118.16	2.28	0.52	0.11	2.64	0.04	0.46	2.36
DF1	1497.41	1497.48	1497.45	1497.45	104241	29.66		6.47	8.3	44.32	0	85.88	2.29	0.58	0.17	1.91	0.08	0	1.5
DF1	1502.43	1502.5	1502.47	1502.47	104660	26.67		6.17	9.14	45.73	29.89	78.48	2.21	0.49	0.18	1.68	0.08	0.66	1.24
DF1	1504.93	1505	1504.97	1504.97	104871	25.98		5.1	8.9	88.63	30.63	84.05	2.15	0.46	0.17	1.76	0.05	0.66	1.34
DF1	1507.43	1507.5	1507.47	1507.47	105087	22.07		6.44	12.22	69.84	34.47	116.24	2.06	0.32	0.24	2.37	0.09	0.71	1.79
DF1	1509.93	1510	1509.97	1509.97	105312	35.17		6.81	13.51	58.5	40.74	99.91	2.01	0.57	0.25	1.96	0.07	0.82	1.36
DF1	1514.93	1515	1514.97	1514.97	105796	41.15		7.36	9.34	63.82	47.99	97.02	1.97	0.72	0.16	1.84	0.06	0.95	1.46
DF1	1517.43	1517.5	1517.47	1517.47	106035	41.15		7.97	12.3	69.13	53.88	105.67	1.96	0.69	0.22	2	0.07	1.06	1.49
DF1	1519.88	1520	1519.94	1519.94	106275	29.66		6.56	16.43	65.23	78.13	107.59	1.98	0.41	0.31	2.09	0.08	1.55	1.35
DF1	1522.43	1522.5	1522.47	1522.47	106552	33.57		8.43	20.6	40.06	80.61	105.67	2.04	0.46	0.4	2.11	0.12	1.64	1.14
DF1	1524.93	1525	1524.97	1524.97	106821	30.35		4.72	6.05	70.91	29.58	95.58	2.07	0.57	0.1	1.92	0.03	0.61	1.67
DF1	1527.46	1527.53	1527.49	1527.49	107093	28.28		7.24	10.46	82.96	46.01	127.76	2.18	0.5	0.21	2.74	0.1	1	2.24
DF1	1529.93	1530	1529.97	1529.97	107353	28.97		5.44	7.33	79.06	39.19	95.68	2.1	0.53	0.13	1.96	0.05	0.82	1.64
DF1	1532.41	1532.48	1532.45	1532.45	107619	32.42		6.78	8.98	60.62	13.46	122.96	2.02	0.56	0.16	2.42	0.07	0.27	2.04
DF1	1534.93	1535	1534.97	1534.97	107889	39.31		5.57	5.81	58.85	32.86	95.29	2.1	0.77	0.09	1.92	0.02	0.69	1.7
DF1	1537.39	1537.5	1537.45	1537.45	108153	30.35		6.32	7.29	67.01	21.39	163.31	2.01	0.54	0.13	3.23	0.06	0.43	2.93
DF1	1539.93	1540	1539.97	1539.97	108423	35.86		5.95	6.01	57.43	35.71	99.91	2.05	0.68	0.1	1.98	0.04	0.73	1.75
DF1	1542.43	1542.5	1542.47	1542.47	108694	24.37		5.61	6.89	54.24	23.19	118.16	2.19	0.46	0.13	2.54	0.07	0.51	2.22
DF1	1547.43	1547.5	1547.47	1547.47	109220	33.8		6.05	6.13	57.79	11.78	118.16	2.01	0.62	0.1	2.32	0.05	0.24	2.08
DF1	1549.93	1550	1549.97	1549.97	109500	47.36		6.59	4.49	63.46	21.39	98.94	2.01	0.92	0.06	1.9	0.02	0.43	1.77
DF1	1552.43	1552.5	1552.47	1552.47	109782	29.2		6.32	7.78	60.27	22.14	99.91	1.95	0.5	0.13	1.9	0.06	0.43	1.58
DF1	1554.93	1555	1554.97	1554.97	110074	40		5.64	4.53	70.2	13.83	113.35	1.92	0.73	0.06	2.1	0.02	0.26	1.96
DF1	1557.43	1557.5	1557.47	1557.47	110378	32.42		6.08	6.73	112.39	20.59	153.7	1.81	0.53	0.1	2.73	0.05	0.37	2.48
DF1	1559.93	1560	1559.97	1559.97	110684	37.01		5.25	5.81	37.58	27.22	68.59	1.91	0.66	0.09	1.25	0.02	0.52	1.04
DF1	1562.43	1562.5	1562.47	1562.47	110993	36.09		7.49	10.26	68.78	18.54	111.43	1.7	0.53	0.15	1.84	0.06	0.31	1.47
DF1	1564.93	1565	1564.97	1564.97	111332	58.62		10.38	10.46	58.14	45.14	153.7	1.72	0.93	0.14	2.55	0.07	0.78	2.2
DF1	1567.43	1567.5	1567.47	1567.47	111673	50.35		10.26	17.95	73.39	26.54	182.52	1.65	0.68	0.27	2.95	0.09	0.44	2.3
DF1	1569.93	1570	1569.97	1569.97	112019	48.28		7.36	7.69	45.03	27.9	83.38	1.74	0.78	0.1	1.37	0.03	0.49	1.12
DF1	1572.43	1572.5	1572.47	1572.47	112362	50.35		8.87	8.42	48.57	22.45	135.45	1.69	0.79	0.11	2.21	0.06	0.38	1.94
DF1	1574.92	1575	1574.96	1574.96	112713	36.55		5.76	4.77	63.11	19.22	92.12	1.7	0.59	0.06	1.51	0.03	0.33	1.37
DF1	1577.43	1577.5	1577.47	1577.47	113050	43.91		7	5.89	45.03	25.17	107.59	1.85	0.77	0.08	1.91	0.04	0.47	1.72
DF1	1579.93	1580	1579.97	1579.97	113377	50.35		8.34	6.09	105.65	17.05	118.16	1.77	0.85	0.08	2	0.05	0.3	1.82
DF1	1582.43	1582.5	1582.47	1582.47	113713	40.23		8.68	7.41	82.61	24.8	151.78	1.85	0.68	0.11	2.74	0.08	0.46	2.47
DF1	1584.93	1585	1584.97	1584.97	114046	49.2		7.9	5.69	62.4	9.49	208.46	1.78	0.84	0.07	3.62	0.04	0.17	3.46
DF1	1587.43	1587.5	1587.47	1587.47	114381	39.54		6.08	4.45	71.97	6.76	105.67	1.77	0.67	0.05	1.8	0.03	0.12	1.68
DF1	1589.93	1590	1589.97	1589.97	114720	48.51		7.02	3.83	90.41	16.25	154.66	1.83	0.87	0.04	2.74	0.02	0.3	2.65
DF1	1592.43	1592.5	1592.47	1592.47	115059	41.38		6.29	4.57	70.91	15.56	94.24	1.79	0.71	0.05	1.61	0.03	0.28	1.48
DF1	1594.93	1595	1594.97	1594.97	115396	55.18		7.68	4.61	102.46	11.47	145.05	1.83	0.98	0.05	2.56	0.02	0.21	2.45
DF1	1597.43	1597.5	1597.47	1597.47	115730	45.75		6.68	4.61	76.22	13.77	99.91	1.78	0.79	0.05	1.7	0.02	0.25	1.58
DF1	1599.89	1600	1599.95	1599.95	116062	51.73		6.68	3.51	71.97	14.26	137.37	1.85	0.94	0.03	2.44	0.01	0.26	2.37
DF1	1602.43	1602.5	1602.47	1602.47	116402	54.95		8	4.93	57.08	40.43	194.05	1.78	0.95	0.05	3.36	0.03	0.72	3.24
DF1	1604.93	1605	1604.97	1604.97	116739	51.27		7.12	4.13	71.62	13.83	153.7	1.87	0.93	0.04	2.77	0.02	0.26	2.68
DF1	1607.43	1607.5	1607.47	1607.47	117061	32.19		5.18	3.8	33.22	11.9	142.17	1.96	0.6	0.05	2.72	0.03	0.23	2.6
DF1	1609.92	1610	1609.96	1609.96	117380	37.24		5.32	2.77	0	15.01	91.55	1.96	0.72	0.03	1.72	0.02	0.29	1.66
DF1	1612.43	1612.5	1612.47	1612.47	117684	36.09		5.76	4.53	43.61	8.62	166.19	1.97	0.68	0.06	3.21	0.03	0.17	3.06
DF1	1614.93	1615	1614.97	1614.97	117985	35.4		4.79	2.89	58.85	11.35	123.92	1.91	0.66	0.03	2.3	0.01	0.22	2.22
DF1	1617.43	1617.5	1617.47	1617.47	118295	38.16		5.57	3.8	37.23	9.36	109.51	1.96	0.72	0.05	2.08	0.02	0.18	1.97
DF1	1619.93	1620	1619.97	1619.97	118592	39.77		4.93	2.27	52.12	11.04	142.17	2.08	0.82	0.02	2.87	0	0.23	2.83
DF1	1622.43	1622.5	1622.47	1622.47	118883	42.99		6.17	3.96	49.63	15.44	110.47	2.11	0.88	0.05	2.24	0.02	0.33	2.12
DF1	1627.43	1627.51	1627.47	1627.47	119450	33.11		5.01	3.29	30.63	16.62	90.2	2.23	0.71	0.05	1.94	0.03	0.37	1.83
DF1	1629.93	1630	1629.97	1629.97	119734	28.97		4.06	2.69	63.82	13.46	125.84	2.09	0.59	0.03	2.57	0.01	0.28	2.49
DF1	1632.43	1632.5	1632.47	1632.47	120019	31.5		4.96	3.25	47.51	12.77	103.75	2.18	0.66	0.05	2.2	0.03	0.28	2.09
DF1	1634.93	1635	1634.97	1634.97	120288	21.56		3.99	2.83	49.99	16.37	97.98	2.2	0.45	0.05	2.11	0.03	0.36	2
DF1	1639.91	1639.98	1639.95	1639.95	120824	28.05		3.67	2.3	0	18.54	103.75	2.35	0.64	0.03	2.37	0.01	0.44	2.3
DF1	1642.43	1642.5	1642.47	1642.47	121083	21.29		3.99	3.17	54.6	12.65	105.67	2.33	0.46	0.06	2.41	0.04	0.29	2.28
DF1	1644.93	1645	1644.97	1644.97	121342	22.9		2.6	1.35	70.55	15.07	116.24	2.34	0.53	0.01	2.67	0	0.35	2.64
DF1	1647.41	1647.5	1647.45	1647.45	121605	21.27		3.86	3.48	47.86	13.95	109.51	2.28	0.45	0.06	2.45	0.03	0.32	2.3
DF1	1649.93	1650	1649.97	1649.97	121861	21.31		2.75	1.88	68.42	14.88	82.61	2.49	0.51	0.03	2	0.01	0.37	1.94
DF1	1652.43	1652.5	1652.47	1652.47	122105	15.06		3.5	3.37	43.96	19.78	129.68	2.7	0.36	0.08	3.46	0.05	0.53	3.27
DF1	1654.93	1655	1654.97	1654.97	122348	26.67		3.45	2.42	0	19.47	120.08	2.41	0.62	0.03	2.83	0.01	0.47	2.75
DF1	1657.43	1657.5	1657.47	1657.47	122599	15.2		3.23	2.99	42.9	21.76	107.59	2.48	0.34	0.06	2.63	0.04	0.54	2.48
DF1	1662.41	1662.5	1662.45	1662.45	123086	18.12		3.74	3.47	48.22	21.52	100.87	2.61	0.43	0.07	2.59	0.05	0.56	2.42
DF1	1664.93	1665	1664.97	1664.97	123321	14.09		1.97	1.86	65.94	27.9	89.82	2.61	0.35	0.04	2.31	0.01	0.73	2.22
DF1	1667.43	1667.5	1667.47	1667.47	123558	16.48		3.48	3.24	43.25	24.31	86.65	2.63	0.39	0.07	2.24	0.04	0.64	2.07
DF1	1669.93	1670	1669.97	1669.97	123790	14.14		1.68	0.9	40.77	29.14	92.99	2.67	0.37	0.01	2.45	0	0.78	2.42
DF1	1674.93	1675	1674.97	1674.97	124246	11.75		1.52	1.55	42.19	23.44	108.55	2.74	0.3	0.03	2.94	0.01	0.64	2.87
DF1	1679.93	1680	1679.97	1679.97	124693	14.3		2.43	4.01	38.64	32.74	95.68	2.86	0.35	0.1	2.71	0.03	0.94	2.46
DF1	1682.43	1682.5	1682.47	1682.47	124911	7.84		2.77	3.29	27.76	27.53	83.86	2.87	0.18	0.09	2.39	0.06	0.79	2.18
DF1	1684.93	1685	1684.97	1684.97	125129	13.79		1.87	6.69	123.73	31.81	105.67	2.77	0.28	0.17	2.9	0.02	0.88	2.48
DF1	1687.43	1687.5	1687.47	1687.47	125350	13.29		3.33	3.21	33.96	22.14	90.39	3	0.35	0.08	2.67	0.06	0.66	2.47
DF1	1689.93	1690	1689.97	1689.97	125563	12.09		1.97	1.31	59.92	0	126.8	2.82	0.33	0.02	3.54	0.02	0	3.48
DF1	1692.43	1692.5	1692.47	1692.47	125786	6.78		2.7	3.68	0	18.66	90.88	2.93	0.14	0.1	2.65	0.06	0.55	2.41
DF1	1694.93	1695	1694.97	1694.97	125998	12.71		1.73	1.49	47.51	28.09	85.98	2.93	0.35	0.03	2.48	0.01	0.82	2.41
DF1	1697.43	1697.5	1697.47	1697.47	126229	4.35		2.34	2.63	0	20.96	83	2.81	0.08	0.07	2.32	0.06	0.59	2.15
DF1	1699.93	1700	1699.97	1699.97	126445	16.44		2.55	3.08	54.24	29.95	86.55	2.9	0.44	0.07	2.47	0.02	0.87	2.29
DF1	1702.43	1702.5	1702.47	1702.47	126641	4.44		3.28	4.37	22.41	36.83	98.94	3.08	0.06	0.13	3.04	0.09	1.13	2.72
DF1	1704.93	1705	1704.97	1704.97	126837	13.43		1.79	1.69	63.11	36.15	94.14	2.89	0.37	0.03	2.69	0.01	1.05	2.6
DF1	1709.94	1710.01	1709.97	1709.97	127226	11.75		1.75	1.27	38.64	36.46	98.94	2.97	0.34	0.03	2.91	0.01	1.08	2.85
DF1	1712.41	1712.5	1712.45	1712.45	127421	4.99		2.62	2.98	24.57	25.24	165.23	2.89	0.1	0.08	4.77	0.06	0.73	4.57
DF1	1714.93	1715	1714.97	1714.97	127618	8.12		1.58	2.04	0	29.64	86.55	3.01	0.21	0.05	2.58	0.02	0.89	2.46
DF1	1717.43	1717.5	1717.47	1717.47	127809	3.72		3.26	3.03	20.53	26.1	74.26	3.08	0.06	0.09	2.28	0.09	0.8	2.06
DF1	1719.93	1720	1719.97	1719.97	128002	11.98		1.78	1.89	0	39.93	88.67	2.95	0.33	0.04	2.58	0.01	1.18	2.48
DF1	1722.43	1722.5	1722.47	1722.47	128196	3.86		2.53	2.95	20.67	37.45	77.33	3.16	0.07	0.09	2.44	0.07	1.18	2.22
DF1	1724.92	1725	1724.96	1724.96	128388	13.31		1.66	1.42	0	27.65	101.83	3	0.38	0.03	3.02	0	0.83	2.95
DF1	1727.43	1727.5	1727.47	1727.47	128585	4.74		2.53	2.99	26.06	31.19	81.08	2.96	0.09	0.09	2.39	0.06	0.92	2.19
DF1	1729.93	1730	1729.97	1729.97	128783	9.45		1.59	2.59	35.45	36.02	84.25	2.99	0.24	0.07	2.5	0.02	1.08	2.33
DF1	1734.93	1735	1734.97	1734.97	129176	16.94		2.06	1.25	42.9	24.49	101.83	2.99	0.5	0.02	3	0	0.73	2.95
DF1	1737.43	1737.5	1737.47	1737.47	129373	2.3		2.34	2.61	20.49	25.11	78.58	3.08	0.03	0.08	2.42	0.07	0.77	2.23
DF1	1739.93	1740	1739.97	1739.97	129560	4.94		0.78	0.46	22.12	27.1	66.57	3.3	0.16	0.01	2.18	0.01	0.89	2.16
DF1	1742.43	1742.5	1742.47	1742.47	129741	5.06		2.34	2.52	21.87	19.53	87.71	3.22	0.12	0.08	2.81	0.06	0.63	2.63
DF1	1744.95	1745.02	1744.99	1744.99	129922	7.61		1.19	1.29	28.19	28.71	123.92	3.37	0.24	0.03	4.15	0.01	0.97	4.07
DF1	1747.43	1747.5	1747.47	1747.47	130088	0.88		2.01	2.32	15.21	36.4	59.85	3.46	-0.01	0.08	2.07	0.07	1.26	1.88
DF1	1749.91	1750	1749.95	1749.95	130254	3.91		0.83	0.71	0	32.49	65.13	3.52	0.13	0.02	2.28	0.01	1.14	2.23
DF1	1752.43	1752.5	1752.47	1752.47	130423	2.64		2.36	2.62	16.91	28.71	127.76	3.53	0.04	0.09	4.51	0.08	1.01	4.29
DF1	1754.93	1755	1754.97	1754.97	130589	6.94		1.42	1.52	32.16	26.35	197.89	3.6	0.22	0.05	7.11	0.02	0.95	6.99
DF1	1757.43	1757.5	1757.47	1757.47	130757	1.74		1.96	2.24	15.88	27.59	93.47	3.58	0.02	0.08	3.34	0.07	0.99	3.15
DF1	1759.93	1760	1759.97	1759.97	130922	4.16		1.59	1.6	22.97	0	105.67	3.53	0.12	0.05	3.72	0.04	0	3.6
DF1	1764.93	1765	1764.97	1764.97	131255	1.81		1.04	1.05	21.84	29.64	81.37	3.54	0.04	0.04	2.88	0.03	1.05	2.79
DF1	1767.43	1767.5	1767.47	1767.47	131423	0.86		2.2	2.96	15.85	20.52	99.91	3.56	0	0.11	3.55	0.08	0.73	3.3
DF1	1769.93	1770	1769.97	1769.97	131592	3.15		1.17	1.19	29.82	29.27	113.35	3.52	0.09	0.04	3.98	0.03	1.03	3.89
DF1	1777.39	1777.46	1777.43	1777.43	132105	0.21		1.64	1.92	16.73	14.39	66.96	3.41	0	0.07	2.28	0.06	0.49	2.12
DF1	1779.92	1779.99	1779.95	1779.95	132288	8.55		1.43	1.56	32.76	18.91	97.02	3.25	0.26	0.04	3.13	0.02	0.62	3.03
DF1	1782.41	1782.5	1782.45	1782.45	132475	2.15		2.03	2.3	22.23	16	79.64	3.04	0.03	0.07	2.42	0.06	0.49	2.26
DF1	1784.93	1785	1784.97	1784.97	132672	11.01		1.56	1.4	34.81	19.41	119.12	3.05	0.32	0.03	3.6	0.01	0.59	3.52
DF1	1787.43	1787.5	1787.47	1787.47	132873	7.49		2.77	2.8	34.64	12.15	121.04	2.92	0.18	0.07	3.51	0.06	0.35	3.34
DF1	1789.91	1790	1789.95	1789.95	133085	10.97		1.8	2.04	0	19.35	114.31	2.89	0.29	0.05	3.27	0.02	0.56	3.16
DF1	1792.43	1792.5	1792.47	1792.47	133302	12.46		3.11	3.19	28.82	8.12	79.83	2.63	0.29	0.07	2.07	0.05	0.21	1.89
DF1	1797.33	1797.4	1797.36	1797.36	133774	10.55		2.92	3.41	17.44	9.24	76.75	2.53	0.22	0.08	1.92	0.05	0.23	1.73
DF1	1799.83	1799.9	1799.87	1799.87	134030	34.48		4.72	2.65	27.62	13.27	136.41	2.35	0.79	0.03	3.13	0.02	0.31	3.05
DF1	1802.38	1802.46	1802.42	1802.42	134301	25.06		4.35	3.35	18.97	11.53	103.75	2.42	0.57	0.06	2.45	0.04	0.28	2.31
DF1	1804.93	1805	1804.97	1804.97	134577	44.6		6.64	4.97	0	12.77	131.61	2.2	0.94	0.07	2.8	0.03	0.28	2.62
DF1	1812.43	1812.5	1812.47	1812.47	135450	41.15		8.17	9.98	53.89	18.91	129.68	1.98	0.72	0.17	2.5	0.08	0.38	2.09
DF1	1814.91	1815	1814.95	1814.95	135775	69.2		12.88	15.47	105.65	24.99	197.89	1.85	1.15	0.24	3.55	0.1	0.46	2.97
DF1	1817.43	1817.5	1817.47	1817.47	136131	57.93		11.86	18.88	92.89	24.06	233.43	1.77	0.86	0.3	4.05	0.11	0.43	3.33
DF1	1819.93	1820	1819.97	1819.97	136492	71.73		14.46	29.06	149.97	50.72	185.4	1.71	0.97	0.46	3.07	0.13	0.87	1.97
DF1	1822.43	1822.5	1822.47	1822.47	136874	74.95		15.46	22.44	142.17	48.86	161.39	1.63	1.04	0.33	2.53	0.13	0.8	1.75
DF1	1824.93	1825	1824.97	1824.97	137261	83.91		17.57	23.45	167.69	45.08	225.75	1.7	1.23	0.35	3.71	0.15	0.77	2.87
DF1	1829.94	1830.01	1829.97	1829.97	138068	83.91		18.84	34.83	183.65	72.55	256.49	1.63	1.07	0.53	4.07	0.18	1.18	2.8
DF1	1832.43	1832.5	1832.47	1832.47	138472	71.96		12.01	19.16	124.09	34.29	146.98	1.6	1	0.27	2.26	0.07	0.55	1.61
DF1	1834.93	1835	1834.97	1834.97	138885	96.79		20.88	30.1	193.93	37.26	298.75	1.65	1.35	0.44	4.79	0.18	0.61	3.72
DF1	1837.43	1837.5	1837.47	1837.47	139304	101.16		19.13	50.5	190.38	59.71	249.76	1.53	1.14	0.73	3.71	0.16	0.92	1.96
DF1	1839.93	1840	1839.97	1839.97	139738	83.91		18.62	48.9	0	70.07	256.49	1.58	0.91	0.74	3.95	0.18	1.1	2.19
DF1	1842.43	1842.5	1842.47	1842.47	140171	97.25		18.96	45.29	164.15	65.11	246.88	1.48	1.08	0.63	3.54	0.15	0.96	2.03
DF1	1844.93	1845	1844.97	1844.97	140608	97.94		19.78	61.72	203.5	89.29	247.84	1.54	1	0.91	3.72	0.19	1.38	1.53
DF1	1847.43	1847.5	1847.47	1847.47	141033	91.73		17.91	57.71	166.27	70.07	257.45	1.53	0.93	0.85	3.85	0.16	1.07	1.82
DF1	1849.95	1850.03	1849.99	1849.99	141475	94.03		18.98	51.7	185.06	78.13	248.8	1.54	1.03	0.76	3.74	0.17	1.21	1.92
DF1	1852.43	1852.5	1852.47	1852.47	141917	78.63		16.79	42.88	132.24	71.93	227.67	1.6	0.89	0.65	3.56	0.16	1.15	1.99
DF1	1854.93	1855	1854.97	1854.97	142363	76.56		18.37	53.7	179.04	90.53	262.25	1.59	0.75	0.82	4.09	0.2	1.44	2.11
DF1	1857.43	1857.5	1857.47	1857.47	142808	78.17		16.5	47.69	143.58	60.27	205.57	1.61	0.85	0.74	3.23	0.16	0.97	1.46
DF1	1859.93	1860	1859.97	1859.97	143242	114.49		28.44	63.32	196.41	88.67	451.49	1.61	1.3	0.97	7.14	0.3	1.43	4.81
DF1	1862.43	1862.5	1862.47	1862.47	143669	82.76		19.25	48.9	157.41	93.63	232.47	1.49	0.84	0.7	3.38	0.19	1.4	1.71
DF1	1864.93	1865	1864.97	1864.97	144098	70.58		17.06	43.28	151.38	71.93	243.04	1.67	0.79	0.69	3.98	0.19	1.2	2.32
DF1	1867.43	1867.5	1867.47	1867.47	144518	79.54		17.4	37.99	104.59	115.95	212.3	1.61	0.96	0.58	3.33	0.17	1.87	1.95
DF1	1869.93	1870	1869.97	1869.97	144942	78.4		17.91	47.29	181.52	88.05	229.59	1.63	0.87	0.74	3.67	0.19	1.44	1.89
DF1	1872.43	1872.5	1872.47	1872.47	145363	89.2		23.77	62.12	177.27	110.37	269.94	1.58	0.87	0.95	4.17	0.27	1.74	1.9
DF1	1877.42	1877.5	1877.46	1877.46	146220	90.81		19.4	52.1	170.17	71.93	255.53	1.61	1.01	0.8	4.01	0.19	1.16	2.09
DF1	1882.43	1882.5	1882.47	1882.47	147110	65.75		13.32	42.48	140.75	110.99	153.7	1.67	0.71	0.68	2.49	0.14	1.85	0.86
DF1	1887.43	1887.5	1887.47	1887.47	147991	80.23		15.02	25.13	107.78	49.98	193.09	1.7	1.15	0.38	3.17	0.12	0.85	2.25
DF1	1899.93	1900	1899.97	1899.97	150108	67.13		16.11	36.99	133.66	55.93	171.95	1.75	0.83	0.62	2.93	0.18	0.98	1.45
DF1	1902.43	1902.5	1902.47	1902.47	150594	74.95		14.49	30.1	131.89	63.24	154.66	1.7	1.01	0.47	2.52	0.12	1.07	1.39
DF1	1904.93	1905	1904.97	1904.97	151153	63.22		13.85	32.66	141.1	91.77	180.6	1.71	0.78	0.53	3.01	0.14	1.57	1.74
DF1	1907.43	1907.5	1907.47	1907.47	151713	90.81		18.79	33.75	145	87.43	175.79	1.67	1.22	0.52	2.81	0.17	1.46	1.57
DF1	1912.43	1912.5	1912.47	1912.47	152887	75.18		15.26	40.48	124.79	106.65	169.07	1.64	0.88	0.63	2.69	0.14	1.75	1.17
DF1	1914.93	1915	1914.97	1914.97	153507	95.41		20.42	67.73	229.74	130.83	263.21	1.62	0.95	1.06	4.18	0.22	2.12	1.63
DF1	1917.42	1917.49	1917.45	1917.45	154106	71.04		18.23	48.09	145.36	133.31	163.31	1.55	0.7	0.72	2.47	0.2	2.07	0.74
DF1	1919.91	1920	1919.95	1919.95	154730	99.09		24.31	73.34	252.78	156.87	263.21	1.51	0.89	1.07	3.89	0.26	2.37	1.31
DF1	1922.43	1922.5	1922.47	1922.47	155403	98.86		20.59	63.72	181.16	124.63	226.71	1.54	0.99	0.94	3.39	0.2	1.92	1.13
DF1	1927.43	1927.5	1927.47	1927.47	156740	97.48		24.09	52.5	176.91	95.49	288.19	1.58	1.09	0.79	4.43	0.25	1.51	2.55
DF1	1929.93	1930	1929.97	1929.97	157391	110.58		21.22	69.74	0	146.33	292.99	1.56	1.14	1.05	4.46	0.19	2.29	1.95
DF1	1932.42	1932.5	1932.46	1932.46	158032	83.45		19.08	41.68	171.24	114.09	197.89	1.5	0.92	0.59	2.87	0.18	1.71	1.46
DF1	1934.93	1935	1934.97	1934.97	158698	100.01		20.37	37.75	196.06	70.07	254.57	1.54	1.24	0.53	3.79	0.16	1.08	2.51
DF1	1937.43	1937.5	1937.47	1937.47	159329	56.78		11.91	21.8	106.36	36.83	185.4	1.75	0.8	0.35	3.16	0.11	0.64	2.32
DF1	1942.43	1942.5	1942.47	1942.47	160492	89.66		15.75	19.84	127.99	35.09	189.24	1.62	1.3	0.27	2.94	0.1	0.57	2.29
DF1	1944.93	1945	1944.97	1944.97	161079	78.63		15.48	22.76	186.13	46.01	168.11	1.67	1.12	0.34	2.7	0.12	0.77	1.89
DF1	1947.43	1947.5	1947.47	1947.47	161696	75.41		17.04	28.9	135.78	57.85	279.54	1.61	0.98	0.43	4.42	0.16	0.93	3.39
DF1	1949.93	1950	1949.97	1949.97	162330	89.66		24.18	41.28	207.05	120.29	373.68	1.66	1.12	0.64	6.08	0.27	1.99	4.54
DF1	1952.43	1952.5	1952.47	1952.47	162924	74.95		15.36	15.83	137.56	62.62	151.78	1.83	1.24	0.24	2.66	0.13	1.15	2.07
DF1	1954.93	1955	1954.97	1954.97	163457	80.69		15.56	16.95	172.3	31.62	198.85	1.82	1.32	0.26	3.48	0.12	0.57	2.86
DF1	1957.43	1957.5	1957.47	1957.47	164046	77.94		15.75	18.4	136.14	29.82	204.61	1.73	1.2	0.27	3.42	0.13	0.52	2.77
DF1	1959.93	1960	1959.97	1959.97	164607	81.38		17.43	25.73	189.32	51.09	228.63	1.69	1.15	0.39	3.74	0.16	0.86	2.81
DF1	1962.41	1962.5	1962.45	1962.45	165140	90.35		18.16	51.7	171.59	98.59	219.98	1.6	1.01	0.79	3.43	0.17	1.58	1.53
DF1	1964.91	1965	1964.95	1964.95	165705	93.11		20.05	50.1	215.55	77.51	290.11	1.62	1.07	0.77	4.59	0.2	1.25	2.74
DF1	1967.43	1967.5	1967.47	1967.47	166246	55.87		11.42	35.19	111.68	59.77	155.62	1.69	0.62	0.57	2.57	0.12	1.01	1.2
DF1	1969.93	1970	1969.97	1969.97	166789	76.33		14.9	28.38	170.17	65.11	193.09	1.71	1.06	0.45	3.2	0.13	1.11	2.13
DF1	1977.42	1977.5	1977.46	1977.46	168402	72.65		13.83	23.25	127.28	30.69	164.27	1.8	1.1	0.38	2.84	0.12	0.55	1.94
DF1	1979.93	1980	1979.97	1979.97	168911	53.11		9.87	9.34	73.74	27.9	134.49	1.93	0.95	0.14	2.5	0.08	0.54	2.16
DF1	1982.43	1982.5	1982.47	1982.47	169407	54.95		11.89	18.04	69.49	35.59	158.5	1.82	0.83	0.3	2.79	0.12	0.65	2.09
DF1	1984.93	1985	1984.97	1984.97	169918	59.77		13.64	21.08	111.32	55.37	184.44	1.89	0.93	0.36	3.4	0.15	1.05	2.53
DF1	1987.43	1987.5	1987.47	1987.47	170434	60		11.47	26.37	110.97	38.51	146.02	1.79	0.83	0.44	2.53	0.11	0.69	1.47
DF1	1989.93	1990	1989.97	1989.97	170974	67.36		13.61	29.38	140.39	45.45	183.48	1.79	0.93	0.49	3.18	0.13	0.81	2.01
DF1	1994.93	1995	1994.97	1994.97	172082	59.54		13.54	20.28	58.14	94.25	225.75	1.78	0.87	0.33	3.93	0.14	1.68	3.14
DF1	1997.43	1997.5	1997.47	1997.47	172613	55.41		10.99	14.47	65.94	27.9	162.35	1.97	0.95	0.25	3.1	0.1	0.55	2.5
DF1	1999.93	2000	1999.97	1999.97	173109	62.3		12.13	20.48	97.85	40.43	160.42	1.98	1.03	0.37	3.08	0.12	0.8	2.2
DF1	2002.42	2002.5	2002.46	2002.46	173586	50.58		9.82	16.43	71.62	36.4	106.63	1.95	0.82	0.29	1.99	0.09	0.71	1.3
DF1	2004.92	2005	2004.96	2004.96	174091	69.89		14.7	29.66	93.24	0	163.31	1.87	1.02	0.52	2.96	0.15	0	1.72
DF1	2007.42	2007.5	2007.46	2007.46	174602	60.69		13.59	35.31	98.56	56.42	183.48	1.84	0.77	0.62	3.31	0.16	1.04	1.82
DF1	2009.92	2010	2009.96	2009.96	175141	82.53		18.2	49.7	103.52	94.25	246.88	1.79	1	0.85	4.31	0.21	1.68	2.27
DF1	2012.43	2012.5	2012.47	2012.47	175696	54.03		11.42	38.31	82.61	78.75	150.82	1.81	0.6	0.67	2.67	0.13	1.42	1.06
DF1	2014.91	2015	2014.96	2014.96	176195	69.43		14.78	38.03	74.1	89.91	176.76	1.84	0.9	0.67	3.17	0.16	1.66	1.57
DF1	2017.42	2017.5	2017.46	2017.46	176790	73.57		16.89	62.92	140.39	107.89	231.51	1.68	0.66	1.03	3.83	0.21	1.82	1.35
DF1	2019.92	2020	2019.96	2019.96	177441	58.85		13.22	38.31	89.34	69.45	162.35	1.83	0.7	0.68	2.91	0.16	1.27	1.29
DF1	2022.42	2022.5	2022.46	2022.46	178066	52.42		10.86	16.03	80.83	20.77	167.15	1.91	0.85	0.27	3.1	0.11	0.4	2.45
DF1	2027.4	2027.5	2027.45	2027.45	179265	49.89		11.33	14.31	68.07	46.63	154.66	1.96	0.84	0.25	2.95	0.12	0.92	2.36
DF1	2029.92	2030	2029.96	2029.96	179851	60.69		13.78	18.44	93.95	50.04	126.8	1.88	0.97	0.31	2.29	0.14	0.94	1.55
DF1	2032.42	2032.5	2032.46	2032.46	180466	71.27		18.93	37.23	117.35	90.53	195.97	1.69	0.87	0.59	3.22	0.21	1.53	1.79
DF1	2034.92	2035	2034.96	2034.96	181173	70.12		17.31	22.28	97.14	89.29	176.76	1.65	0.97	0.33	2.81	0.17	1.47	2.02
DF1	2037.42	2037.5	2037.46	2037.46	181901	84.83		18.23	32.18	134.01	112.23	174.83	1.6	1.09	0.47	2.69	0.16	1.8	1.55
DF1	2042.42	2042.5	2042.46	2042.46	183341	66.9		14.29	30.58	130.47	70.69	160.42	1.65	0.84	0.47	2.56	0.14	1.17	1.43
DF1	2044.92	2045	2044.96	2044.96	184086	76.79		16.67	40.88	154.22	94.87	166.19	1.63	0.9	0.63	2.63	0.16	1.55	1.11
DF1	2047.41	2047.49	2047.45	2047.45	184831	82.99		18.16	37.71	119.48	117.19	199.81	1.59	1.01	0.56	3.08	0.17	1.87	1.73
DF1	2052.42	2052.5	2052.46	2052.46	186338	83.91		17.06	37.31	123.02	79.99	197.89	1.54	0.99	0.54	2.94	0.14	1.23	1.66
DF1	2054.92	2055	2054.96	2054.96	186971	87.82		18.64	30.34	122.67	46.07	188.28	1.65	1.19	0.45	2.98	0.16	0.76	1.89
DF1	2057.42	2057.5	2057.46	2057.46	187565	77.25		14.34	19.16	110.97	45.02	187.32	1.71	1.16	0.28	3.09	0.11	0.77	2.41
DF1	2059.92	2060	2059.96	2059.96	188147	74.03		12.93	13.11	62.04	30.01	166.19	1.68	1.14	0.18	2.68	0.08	0.5	2.25
DF1	2064.92	2065	2064.96	2064.96	189261	53.8		8.85	5.41	57.43	15.87	114.31	1.94	1	0.07	2.11	0.05	0.31	1.95
DF1	2067.42	2067.5	2067.46	2067.46	189780	43.45		6.78	6.85	43.96	21.83	146.02	1.95	0.79	0.1	2.77	0.04	0.43	2.52
DF1	2069.92	2070	2069.96	2069.96	190303	54.95		8.85	6.25	58.5	15.5	101.83	1.9	1	0.08	1.83	0.05	0.29	1.64
DF1	2072.4	2072.5	2072.45	2072.45	190852	37.7		8.14	11.54	63.11	22.38	112.39	1.91	0.61	0.2	2.08	0.08	0.43	1.61
DF1	2074.92	2075	2074.96	2074.96	191385	45.52		9.65	13.51	68.78	26.91	127.76	1.89	0.73	0.23	2.34	0.09	0.51	1.79
DF1	2077.42	2077.5	2077.46	2077.46	191919	55.64		11.18	35.27	89.7	72.55	154.66	1.77	0.65	0.6	2.67	0.12	1.28	1.23
DF1	2079.92	2080	2079.96	2079.96	192500	54.95		12.4	23.61	68.07	43.03	136.41	1.86	0.79	0.41	2.46	0.14	0.8	1.48
DF1	2082.42	2082.5	2082.46	2082.46	193068	43.45		9.43	14.67	68.07	30.2	136.41	1.93	0.69	0.26	2.57	0.1	0.58	1.95
DF1	2087.42	2087.5	2087.46	2087.46	194109	36.32		8.34	13.19	71.26	38.38	112.39	2	0.59	0.24	2.19	0.1	0.77	1.61
DF1	2089.92	2090	2089.96	2089.96	194633	51.04		10.86	23.04	62.75	53.63	125.84	1.95	0.76	0.42	2.38	0.12	1.05	1.37
DF1	2092.42	2092.5	2092.46	2092.46	195173	51.96		12.66	27.85	72.32	51.96	167.15	1.93	0.72	0.51	3.15	0.16	1	1.93
DF1	2094.92	2095	2094.96	2094.96	195693	43.68		10.4	18	63.11	38.75	133.53	2.06	0.71	0.34	2.68	0.13	0.8	1.85
DF1	2097.43	2097.51	2097.47	2097.47	196200	29.89		8.51	13.27	73.39	37.82	140.25	2.21	0.51	0.27	3.05	0.13	0.84	2.39
DF1	2099.92	2100	2099.96	2099.96	196672	31.04		7.51	11.5	58.14	41.11	113.35	2.27	0.57	0.24	2.51	0.1	0.93	1.94
DF1	2102.42	2102.5	2102.46	2102.46	197131	28.74		0	7.37	67.36	29.08	95.87	2.27	0.57	0.15	2.12	0	0.66	1.77
DF1	2104.92	2105	2104.96	2104.96	197619	24.37		5.03	7.29	53.53	31.44	103.75	2.42	0.5	0.16	2.46	0.06	0.76	2.09
DF1	2109.92	2110	2109.96	2109.96	198634	23.68		4.4	5.33	50.7	27.78	107.59	2.51	0.53	0.11	2.65	0.05	0.7	2.37
DF1	2114.91	2114.98	2114.94	2114.94	199625	22.87		3.96	4.61	51.76	31.81	106.63	2.59	0.54	0.1	2.71	0.04	0.82	2.47
DF1	2124.89	2125	2124.94	2124.94	201582	24.83		4.2	7.49	0	0	112.39	2.46	0.52	0.16	2.71	0.04	0	2.32
DF1	2127.42	2127.5	2127.46	2127.46	202137	19.04		4.89	4.13	86.86	10.35	117.2	2.31	0.39	0.08	2.67	0.07	0.24	2.48
DF1	2129.92	2130	2129.96	2129.96	202684	25.75		3.94	3.11	24.92	14.14	85.59	2.35	0.58	0.05	1.95	0.02	0.33	1.83
DF1	2132.42	2132.5	2132.46	2132.46	203252	30.35		0	4.33	32.26	10.42	104.71	2.2	0.63	0.07	2.24	0	0.23	2.07
DF1	2139.92	2140	2139.96	2139.96	205150	48.74		7.34	5.21	48.22	15.63	116.24	2.04	0.96	0.07	2.28	0.03	0.32	2.11
DF1	2167.42	2167.5	2167.46	2167.46	212262	42.99		6.71	6.85	46.8	18.79	147.94	2.48	0.99	0.13	3.57	0.05	0.47	3.25
DF1	2177.42	2177.5	2177.46	2177.46	214740	31.73		6.17	7.49	58.85	26.72	132.57	2.62	0.74	0.17	3.4	0.07	0.7	3
DF1	2179.93	2180.01	2179.97	2179.97	215353	27.82		4.86	6.49	0	31.19	120.08	2.6	0.64	0.14	3.06	0.05	0.81	2.71
DF1	2182.39	2182.5	2182.44	2182.44	215982	22.74		5.25	7.61	59.56	29.51	120.08	2.55	0.48	0.18	3.02	0.08	0.75	2.6
DF1	2184.92	2185	2184.96	2184.96	216614	26.44		4.84	5.97	56.72	33.98	112.39	2.64	0.62	0.13	2.9	0.05	0.9	2.58
DF1	2187.42	2187.5	2187.46	2187.46	217238	14.39		4.76	9.38	46.44	27.03	125.84	2.75	0.26	0.25	3.43	0.1	0.74	2.84
DF1	2192.42	2192.5	2192.46	2192.46	218420	22.37		5.91	7.21	50.7	17.92	140.25	2.65	0.5	0.17	3.67	0.1	0.48	3.26
DF1	2197.42	2197.5	2197.46	2197.46	219692	23.45		0	6.33	60.98	14.82	104.71	2.35	0.48	0.13	2.42	0	0.35	2.1
DF1	2202.42	2202.5	2202.46	2202.46	221145	35.63		7.85	11.94	68.42	26.85	104.71	2.12	0.63	0.23	2.16	0.09	0.57	1.61
DF1	2204.92	2205	2204.96	2204.96	221792	36.32		7.15	11.46	78.35	21.76	95.1	2.14	0.65	0.22	1.97	0.07	0.47	1.44
DF1	2207.42	2207.5	2207.46	2207.46	222457	40		9.21	15.27	79.06	34.41	122	1.99	0.64	0.28	2.36	0.11	0.68	1.69
DF1	2209.92	2210	2209.96	2209.96	223154	56.78		10.82	16.83	80.83	31.19	137.37	1.91	0.92	0.29	2.53	0.1	0.6	1.84
DF1	2212.42	2212.5	2212.46	2212.46	223919	49.43		10.94	20.72	68.42	37.57	152.74	1.84	0.71	0.35	2.73	0.12	0.69	1.89
DF1	2214.92	2215	2214.96	2214.96	224719	60		13.12	26.33	98.2	31.62	150.82	1.84	0.85	0.45	2.69	0.14	0.58	1.6
DF1	2217.42	2217.5	2217.46	2217.46	225552	75.64		14.85	37.23	113.1	82.47	261.29	1.63	0.91	0.57	4.17	0.13	1.34	2.8
DF1	2219.92	2220	2219.96	2219.96	226415	63.68		13.93	29.26	108.13	57.85	147.94	1.65	0.8	0.45	2.37	0.13	0.96	1.28
DF1	2222.42	2222.5	2222.46	2222.46	227313	60.46		11.23	12.7	53.53	25.05	111.43	1.75	0.95	0.19	1.85	0.08	0.44	1.41
DF1	2224.9	2225	2224.95	2224.95	228122	52.42		8	6.69	75.87	14.39	176.76	1.92	0.95	0.09	3.3	0.04	0.28	3.08
DF1	2227.42	2227.5	2227.46	2227.46	228900	49.43		8.77	8.3	60.98	22.51	122	1.88	0.86	0.12	2.21	0.06	0.42	1.91
DF1	2229.92	2230	2229.96	2229.96	229708	58.62		10.09	8.34	108.13	17.11	134.49	1.75	0.96	0.11	2.26	0.06	0.3	1.99
DF1	2232.42	2232.5	2232.46	2232.46	230600	62.99		11.25	12.38	76.93	30.94	143.13	1.62	0.93	0.17	2.23	0.07	0.5	1.83
DF1	2234.92	2235	2234.96	2234.96	231458	62.3		10.26	6.73	71.62	14.88	124.88	1.75	1.05	0.08	2.08	0.05	0.26	1.89
DF1	2237.42	2237.5	2237.46	2237.46	232241	60.92		11.13	13.35	95.72	24.12	187.32	1.65	0.9	0.19	2.99	0.08	0.4	2.55
DF1	2239.92	2240	2239.96	2239.96	233055	61.84		11.03	11.66	61.69	22.57	154.66	1.71	0.97	0.16	2.55	0.07	0.39	2.16
DF1	2242.42	2242.5	2242.46	2242.46	233868	56.55		8.73	8.18	84.73	17.8	138.33	1.77	0.94	0.11	2.35	0.04	0.31	2.09
DF1	2244.92	2245	2244.96	2244.96	234644	58.62		9.21	6.89	66.3	22.94	135.45	1.82	1.02	0.09	2.36	0.05	0.42	2.15
DF1	2247.42	2247.5	2247.46	2247.46	235412	39.31		6.76	6.45	64.88	11.72	127.76	1.89	0.69	0.1	2.34	0.04	0.22	2.11
DF1	2252.32	2252.4	2252.36	2252.36	236808	41.84		5.86	6.29	58.14	14.63	98.94	2.2	0.86	0.11	2.09	0.03	0.32	1.83
DF1	2252.82	2252.9	2252.86	2252.86	236941	36.78		5.49	6.09	73.03	14.08	120.08	2.22	0.76	0.11	2.59	0.03	0.31	2.33
DF1	2259.82	2259.9	2259.86	2259.86	238716	27.13		4.69	7.21	56.02	22.45	111.43	2.39	0.56	0.15	2.6	0.04	0.54	2.24
DF1	2268.65	2268.73	2268.69	2268.69	240820	23.22		5.06	7.74	47.86	30.51	141.21	2.64	0.51	0.18	3.67	0.07	0.8	3.23
DF1	2278.63	2278.71	2278.67	2278.67	243052	10.55		2.27	4.05	21.52	24.31	96.06	3.41	0.29	0.13	3.24	0.04	0.83	2.94
DF1	2281.13	2281.21	2281.17	2281.17	243545	11.75		2.62	4.09	25.03	17.73	95.68	3.21	0.31	0.12	3.04	0.05	0.57	2.75
DF1	2283.64	2283.72	2283.68	2283.68	244086	13.86		2.37	3.54	27.83	12.46	97.02	3.07	0.37	0.09	2.95	0.03	0.38	2.72
DF1	2286.17	2286.25	2286.21	2286.21	244679	27.36		3.82	4.81	22.44	11.35	117.2	2.58	0.65	0.1	2.95	0.02	0.29	2.72
DF1	2288.65	2288.73	2288.69	2288.69	245344	31.5		4.2	4.37	28.43	10.04	109.51	2.45	0.73	0.08	2.61	0.02	0.25	2.42
DF1	2291.15	2291.23	2291.19	2291.19	246070	51.73		7.29	7.29	59.21	12.09	164.27	2.2	1.07	0.12	3.5	0.03	0.27	3.22
DF1	2293.61	2293.69	2293.65	2293.65	246863	58.85		9.41	10.7	53.53	16.99	159.46	1.96	1.06	0.17	3.03	0.06	0.33	2.62
DF1	2296.08	2296.16	2296.12	2296.12	247743	76.33		12.15	13.75	69.49	13.02	223.83	1.97	1.38	0.22	4.27	0.07	0.26	3.74
DF1	2298.58	2298.66	2298.62	2298.62	248601	65.52		9.19	9.86	60.27	12.77	211.34	2.03	1.25	0.15	4.17	0.04	0.26	3.81
DF1	2302.52	2302.6	2302.56	2302.56	250015	77.94		14.32	20.56	118.06	23.38	179.64	1.76	1.2	0.32	3.05	0.11	0.41	2.29
DF1	2305.02	2305.1	2305.06	2305.06	250946	76.1		15.46	23.61	127.63	24.62	189.24	1.82	1.17	0.39	3.33	0.14	0.45	2.4
DF1	2307.52	2307.61	2307.57	2307.57	251914	95.18		20.08	46.09	164.5	80.61	221.9	1.74	1.23	0.75	3.74	0.2	1.4	1.93
DF1	2310.07	2310.16	2310.11	2310.11	252928	91.5		20.1	34.03	154.93	63.87	245.92	1.74	1.29	0.54	4.14	0.19	1.11	2.84
DF1	2312.58	2312.66	2312.62	2312.62	253982	85.75		16.7	24.13	124.79	27.22	212.3	1.69	1.25	0.36	3.47	0.13	0.46	2.61
DF1	2315.05	2315.14	2315.09	2315.09	255041	83.68		15.85	28.34	136.85	30.75	185.4	1.71	1.19	0.44	3.06	0.13	0.53	2
DF1	2317.55	2317.63	2317.59	2317.59	256087	90.58		0	40	97.5	0	271.86	1.8	1.25	0.67	4.76	0	0	3.15
DF1	2320.05	2320.13	2320.09	2320.09	257107	75.41		12.44	14.91	97.14	19.16	186.36	1.83	1.25	0.22	3.28	0.08	0.35	2.74
DF1	2322.55	2322.63	2322.59	2322.59	258074	84.83		17.33	30.62	147.84	21.64	230.55	1.76	1.21	0.49	3.93	0.16	0.38	2.75
DF1	2325.05	2325.13	2325.09	2325.09	259096	84.6		17.65	35.51	132.24	50.66	214.22	1.73	1.15	0.57	3.6	0.17	0.88	2.23
DF1	2327.55	2327.63	2327.59	2327.59	260113	79.08		15.09	27.01	88.63	37.2	202.69	1.76	1.15	0.43	3.45	0.13	0.65	2.42
DF1	2329.99	2330.07	2330.03	2330.03	261145	65.75		12.3	20.92	83.31	46.13	172.91	1.77	0.98	0.33	2.97	0.1	0.82	2.17
DF1	2332.52	2332.6	2332.56	2332.56	262191	59.31		12.13	15.27	65.59	51.9	165.23	1.88	0.97	0.25	3.01	0.11	0.97	2.41
DF1	2335.02	2335.1	2335.06	2335.06	263184	69.2		13.56	21.36	113.8	27.41	165.23	1.76	1.03	0.34	2.8	0.11	0.48	1.99
DF1	2337.47	2337.55	2337.51	2337.51	264221	73.11		14.58	26.93	117.35	65.11	156.58	1.74	1.03	0.43	2.62	0.13	1.13	1.59
DF1	2339.97	2340.05	2340.01	2340.01	265318	72.19		18.52	46.89	118.77	117.19	194.05	1.65	0.77	0.74	3.12	0.21	1.93	1.34
DF1	2342.54	2342.62	2342.58	2342.58	266508	77.25		20.17	56.91	0	102.93	177.72	1.64	0.76	0.91	2.84	0.24	1.69	0.67
DF1	2345.07	2345.15	2345.11	2345.11	267710	95.64		18.64	68.53	160.96	108.51	228.63	1.63	0.95	1.08	3.63	0.19	1.77	1.04
DF1	2347.57	2347.65	2347.61	2347.61	269124	94.95		21.83	69.74	165.92	125.25	234.39	1.56	0.89	1.05	3.56	0.23	1.95	1.04
DF1	2350.07	2350.15	2350.11	2350.11	270650	92.88		21.36	53.3	149.61	126.49	223.83	1.55	0.99	0.79	3.36	0.21	1.96	1.48
DF1	2352.55	2352.63	2352.59	2352.59	272182	89.2		23.24	49.7	139.68	135.17	244.96	1.54	0.97	0.73	3.68	0.24	2.09	1.93
DF1	2355.07	2355.14	2355.11	2355.11	273769	89.43		18.86	38.92	144.29	101.07	197.89	1.57	1.08	0.57	3	0.17	1.59	1.63
DF1	2357.63	2357.71	2357.67	2357.67	275306	85.75		19.44	36.07	126.21	76.27	208.46	1.58	1.06	0.53	3.2	0.18	1.21	1.92
DF1	2360.12	2360.2	2360.16	2360.16	276881	74.49		14.85	24.65	106.36	34.47	179.64	1.6	0.99	0.36	2.78	0.12	0.55	1.92
DF1	2362.57	2362.65	2362.61	2362.61	278424	96.56		18.88	34.47	157.41	77.51	212.3	1.59	1.26	0.5	3.26	0.15	1.24	2.06
DF1	2365.03	2365.1	2365.07	2365.07	279999	60.69		10.48	13.27	98.56	14.51	164.27	1.6	0.87	0.18	2.53	0.06	0.23	2.11
DF1	2370.02	2370.1	2370.06	2370.06	282749	62.76		10.65	13.03	84.02	29.08	148.9	1.77	1	0.19	2.54	0.07	0.51	2.07
DF1	2372.47	2372.55	2372.51	2372.51	283861	59.54		9.21	9.78	59.56	19.59	176.76	1.82	1.01	0.14	3.12	0.05	0.36	2.79
DF1	2382.39	2382.47	2382.43	2382.43	287997	41.61		7.83	11.58	75.51	21.64	147.94	2.24	0.8	0.23	3.23	0.08	0.48	2.68
DF1	2384.89	2384.97	2384.93	2384.93	288981	34.94		6.44	8.94	72.32	21.64	147.94	2.22	0.68	0.17	3.21	0.06	0.48	2.8
DF1	2387.42	2387.5	2387.46	2387.46	289952	30.58		0	7.74	68.78	21.02	138.33	2.34	0.63	0.16	3.18	0	0.49	2.8
DF1	2389.8	2389.89	2389.85	2389.85	290875	38.39		6.71	8.7	80.48	16.06	122.96	2.11	0.72	0.16	2.52	0.05	0.34	2.15
DF1	2392.3	2392.38	2392.34	2392.34	291902	42.99		7.49	10.7	81.9	19.22	120.08	2.05	0.77	0.19	2.38	0.06	0.39	1.92
DF1	2394.82	2394.9	2394.86	2394.86	292979	54.49		10.77	16.03	82.96	26.04	150.82	1.92	0.89	0.27	2.81	0.1	0.5	2.15
DF1	2397.33	2397.41	2397.37	2397.37	294145	50.58		10.21	17.23	70.2	38.13	154.66	1.94	0.81	0.3	2.93	0.1	0.74	2.2
DF1	2399.83	2399.91	2399.87	2399.87	295304	61.15		10.96	14.59	74.45	26.91	208.46	1.9	1.03	0.24	3.86	0.08	0.51	3.29
DF2	2399.5	2399.6	2399.55	2402.55	296534	54.95	2.83	10.5	13.07	67.72	18.85	168.11	1.86	0.9	0.21	3.03	0.09	0.35	2.53
DF2	2399.6	2399.7	2399.65	2402.65	296583	57.24	2.73	10.38	11.58	66.3	18.54	195.97	1.85	0.96	0.18	3.54	0.08	0.34	3.11
DF2	2399.7	2399.8	2399.75	2402.75	296631	55.64	2.53	10.62	12.99	72.68	19.41	175.79	1.85	0.91	0.21	3.16	0.09	0.36	2.67
DF2	2399.8	2399.9	2399.85	2402.85	296680	54.03	2.54	9.75	10.66	67.72	16.56	149.86	1.85	0.91	0.16	2.67	0.07	0.31	2.29
DF2	2399.9	2400	2399.95	2402.95	296728	58.85	3.34	10.28	11.22	65.94	16.68	158.5	1.84	0.99	0.17	2.82	0.07	0.31	2.41
DF2	2400	2400.1	2400.05	2403.05	296777	47.36	2.12	9.72	10.9	62.04	19.9	137.37	1.84	0.77	0.17	2.44	0.09	0.37	2.04
DF2	2400.5	2400.6	2400.55	2403.55	297020	46.9	1.88	9.21	9.5	77.64	17.61	136.41	1.81	0.77	0.14	2.4	0.07	0.32	2.05
DF2	2401	2401.1	2401.05	2404.05	297273	56.1	4.54	11.23	14.11	79.41	22.63	145.05	1.8	0.89	0.22	2.52	0.1	0.41	1.99
DF2	2401.5	2401.6	2401.55	2404.55	297526	57.47	2.1	12.81	16.91	76.22	31.31	131.61	1.79	0.88	0.27	2.27	0.12	0.56	1.62
DF2	2402	2402.1	2402.05	2405.05	297789	65.98	2.18	14.34	25.61	103.17	40.61	148.9	1.8	0.95	0.43	2.59	0.14	0.73	1.57
DF2	2402.5	2402.6	2402.55	2405.55	298053	66.21	7.94	13.22	18.28	71.26	37.33	148.9	1.81	1.04	0.29	2.6	0.12	0.68	1.9
DF2	2403	2403.1	2403.05	2406.05	298321	59.77	2.65	13.76	19.04	74.45	42.23	150.82	1.79	0.9	0.31	2.6	0.14	0.75	1.87
DF2	2403.5	2403.6	2403.55	2406.55	298588	59.77	2.61	13.81	17.39	78.71	36.71	170.03	1.76	0.9	0.27	2.91	0.14	0.65	2.26
DF2	2404	2404.1	2404.05	2407.05	298841	61.84	8.09	12.2	16.19	76.22	31.31	146.98	1.8	0.97	0.25	2.54	0.1	0.56	1.93
DF2	2404.5	2404.6	2404.55	2407.55	299093	63.68	2.32	13.08	16.07	84.38	30.01	138.33	1.83	1.02	0.25	2.42	0.12	0.55	1.81
DF2	2405	2405.1	2405.05	2408.05	299337	58.16	2.58	11.57	12.1	65.23	21.95	148.9	1.83	0.96	0.19	2.64	0.1	0.4	2.19
DF2	2405.5	2405.6	2405.55	2408.55	299581	56.1	4.54	9.33	8.1	52.82	20.03	137.37	1.84	0.97	0.11	2.44	0.06	0.37	2.17
DF2	2406	2406.1	2406.05	2409.05	299819	63.68	3.19	12.01	10.62	100.33	19.9	232.47	1.85	1.09	0.16	4.2	0.09	0.37	3.83
DF2	2406.5	2406.6	2406.55	2409.55	300056	59.08	2.58	11.13	9.74	59.56	20.77	171.95	1.86	1.02	0.14	3.1	0.08	0.39	2.76
DF2	2407	2407.1	2407.05	2410.05	300290	61.38	5.04	10.5	9.74	58.85	22.14	205.57	1.87	1.07	0.14	3.73	0.07	0.41	3.39
DF2	2407.52	2407.6	2407.56	2410.56	300528	54.49	2.44	9.84	7.37	56.02	15.87	158.5	1.87	0.96	0.1	2.87	0.07	0.3	2.63
DF2	2408	2408.1	2408.05	2411.05	300756	54.49	2.44	9.48	5.53	58.14	16.62	174.83	1.9	1	0.07	3.21	0.06	0.31	3.05
DF2	2408.5	2408.6	2408.55	2411.55	300990	52.19	3.89	8.22	6.41	46.44	14.88	148.9	1.91	0.95	0.09	2.75	0.04	0.28	2.54
DF2	2409	2409.1	2409.05	2412.05	301234	49.43	2.08	9.16	6.25	82.25	14.82	139.29	1.87	0.88	0.08	2.52	0.07	0.28	2.32
DF2	2409.5	2409.6	2409.55	2412.55	301477	48.05	2.14	8.77	7.29	91.47	15.81	145.05	1.83	0.82	0.1	2.57	0.06	0.29	2.33
DF2	2410	2410.1	2410.05	2413.05	301715	67.59	5.16	12.78	14.67	72.32	24.74	246.88	1.79	1.09	0.22	4.32	0.1	0.44	3.79
DF2	2410.5	2410.6	2410.55	2413.55	301952	61.84	2.03	14.27	16.95	86.86	44.71	185.4	1.76	0.94	0.26	3.17	0.14	0.79	2.54
DF2	2411	2411.1	2411.05	2414.05	302185	61.61	2.05	11.93	12.34	80.48	28.27	143.13	1.79	1	0.18	2.46	0.09	0.51	2.02
DF2	2411.5	2411.6	2411.55	2414.55	302418	69.43	2.77	12.13	12.06	80.12	26.54	160.42	1.82	1.16	0.18	2.8	0.08	0.48	2.38
DF2	2411.6	2411.7	2411.65	2414.65	302464	59.31	3.12	10.01	9.98	81.54	20.4	134.49	1.82	1	0.14	2.35	0.06	0.37	2
DF2	2411.7	2411.8	2411.75	2414.75	302510	58.16	2.63	10.01	10.82	83.67	21.52	148.9	1.82	0.97	0.16	2.62	0.07	0.39	2.23
DF2	2411.8	2411.9	2411.85	2414.85	302556	64.37	3.91	10.96	10.74	99.98	15.81	168.11	1.83	1.09	0.15	2.96	0.07	0.29	2.59
DF2	2411.9	2412	2411.95	2414.95	302602	67.13	3.1	11.42	9.58	84.73	16.31	169.07	1.83	1.16	0.13	2.98	0.07	0.3	2.67
DF2	2412	2412.1	2412.05	2415.05	302647	54.49	2.67	10.23	8.86	53.89	24.55	150.82	1.84	0.93	0.13	2.68	0.08	0.45	2.37
DF2	2412.5	2412.6	2412.55	2415.55	302877	55.87	1.92	9.94	7.53	50.34	26.29	143.13	1.85	0.98	0.1	2.56	0.07	0.49	2.31
DF2	2413	2413.1	2413.05	2416.05	303102	59.31	3.29	10.23	8.38	70.91	21.7	156.58	1.88	1.05	0.12	2.83	0.07	0.41	2.55
DF2	2413.5	2413.6	2413.55	2416.55	303328	58.39	2.39	10.09	6.73	74.1	15.19	151.78	1.9	1.06	0.09	2.78	0.06	0.29	2.57
DF2	2414	2414.1	2414.05	2417.05	303555	50.12	2.04	8.6	5.77	62.75	15.44	135.45	1.94	0.93	0.08	2.54	0.06	0.3	2.35
DF2	2414.5	2414.6	2414.55	2417.55	303782	53.34	4.3	8.46	6.81	42.54	16.06	178.68	1.98	1	0.1	3.43	0.05	0.32	3.2
DF2	2415	2415.1	2415.05	2418.05	304009	50.81	2.01	8.99	6.57	65.23	21.89	122.96	1.94	0.93	0.09	2.29	0.06	0.42	2.07
DF2	2415.5	2415.6	2415.55	2418.55	304235	46.21	1.72	8.19	5.61	59.21	16.31	124.88	1.91	0.84	0.08	2.3	0.06	0.31	2.12
DF2	2416	2416.1	2416.05	2419.05	304457	61.61	4.11	10.09	6.49	64.52	15.07	170.03	1.93	1.14	0.08	3.17	0.06	0.29	2.97
DF2	2416.5	2416.6	2416.55	2419.55	304678	46.44	1.78	7.53	4.81	54.24	17.3	133.53	1.96	0.87	0.06	2.53	0.04	0.34	2.38
DF2	2417	2417.1	2417.05	2420.05	304894	44.37	1.7	7.24	4.25	69.13	16.87	141.21	2.01	0.86	0.05	2.75	0.04	0.34	2.62
DF2	2417.5	2417.6	2417.55	2420.55	305109	49.2	1.72	7.34	4.73	47.86	14.76	141.21	2.05	0.98	0.06	2.8	0.03	0.3	2.66
DF2	2418	2418.1	2418.05	2421.05	305320	41.84	1.59	7.68	4.93	73.39	16.18	139.29	2.06	0.82	0.07	2.79	0.06	0.33	2.62
DF2	2418.5	2418.6	2418.55	2421.55	305531	37.47	1.5	7.29	5.97	87.92	16.74	153.7	2.06	0.72	0.1	3.1	0.06	0.35	2.87
DF2	2419	2419.1	2419.05	2422.05	305749	49.89	6.02	7.34	5.65	60.62	14.57	129.68	1.98	0.94	0.08	2.47	0.03	0.29	2.29
DF2	2419.5	2419.6	2419.55	2422.55	305968	42.53	1.67	7.24	5.45	90.76	15.01	127.76	1.9	0.76	0.07	2.35	0.05	0.28	2.17
DF2	2420	2420.1	2420.05	2423.05	306198	42.3	1.61	7.34	5.49	87.92	13.52	108.55	1.88	0.75	0.07	1.96	0.05	0.25	1.78
DF2	2420.5	2420.6	2420.55	2423.55	306428	48.51	1.99	9.09	8.62	72.68	24.55	131.61	1.86	0.83	0.13	2.37	0.07	0.46	2.06
DF2	2421	2421.1	2421.05	2424.05	306662	40.46	1.43	7.44	7.82	80.48	18.48	101.83	1.87	0.69	0.12	1.83	0.06	0.34	1.54
DF2	2421.5	2421.6	2421.55	2424.55	306895	43.91	1.68	8.29	8.86	71.26	21.64	121.04	1.87	0.74	0.14	2.19	0.07	0.41	1.86
DF2	2422	2422.1	2422.05	2425.05	307119	49.66	3.34	11.59	20.52	78	37.51	143.13	1.9	0.74	0.36	2.64	0.13	0.71	1.77
DF2	2422.54	2422.61	2422.57	2425.57	307354	58.39	2.56	12.08	22.4	73.74	52.7	123.92	1.91	0.9	0.39	2.28	0.12	1.01	1.34
DF2	2423	2423.1	2423.05	2426.05	307564	57.47	2.56	12.74	18.08	64.52	46.32	215.18	1.9	0.92	0.31	3.99	0.13	0.88	3.25
DF2	2423.5	2423.6	2423.55	2426.55	307786	56.33	2.59	12.18	20.36	69.49	54.44	137.37	1.88	0.86	0.35	2.5	0.13	1.02	1.66
DF2	2423.6	2423.7	2423.65	2426.65	307832	51.27	2.32	11.08	20.96	64.17	56.92	125.84	1.88	0.76	0.37	2.29	0.12	1.07	1.42
DF2	2423.7	2423.8	2423.75	2426.75	307878	52.88	2.91	13.05	24.41	65.23	63.87	175.79	1.89	0.75	0.43	3.24	0.16	1.2	2.21
DF2	2423.8	2423.9	2423.85	2426.85	307924	51.96	2.55	11.11	21.76	65.23	58.28	128.72	1.89	0.77	0.38	2.35	0.12	1.1	1.44
DF2	2423.9	2424	2423.95	2426.95	307970	54.72	2.4	11.91	19.6	66.65	55.87	122	1.89	0.84	0.34	2.22	0.12	1.06	1.41
DF2	2424	2424.1	2424.05	2427.05	308016	47.13	1.97	9.43	19.24	59.92	48.18	111.43	1.89	0.7	0.34	2.04	0.09	0.91	1.23
DF2	2424.5	2424.6	2424.55	2427.55	308247	46.9	2.37	10.35	28.38	59.92	52.7	136.41	1.91	0.6	0.52	2.54	0.13	1.01	1.3
DF2	2425	2425.1	2425.05	2428.05	308483	50.35	2.68	10.52	18.84	70.91	39.81	133.53	1.94	0.79	0.33	2.51	0.11	0.77	1.71
DF2	2425.5	2425.6	2425.55	2428.55	308718	44.83	1.72	8.97	12.26	65.94	32.24	114.31	1.96	0.76	0.21	2.17	0.08	0.63	1.66
DF2	2426	2426.1	2426.05	2429.05	308944	45.29	1.72	10.01	13.55	77.29	36.95	134.49	1.98	0.76	0.24	2.59	0.11	0.73	2.02
DF2	2426.5	2426.6	2426.55	2429.55	309169	45.98	2.96	10.28	13.19	81.9	36.33	117.2	1.99	0.79	0.23	2.26	0.11	0.72	1.7
DF2	2427	2427.1	2427.05	2430.05	309381	49.43	1.69	10.11	18	70.2	42.29	125.84	1.92	0.77	0.32	2.34	0.1	0.81	1.58
DF2	2427.5	2427.6	2427.55	2430.55	309592	49.2	1.97	9.94	26.09	68.78	57.79	121.04	1.87	0.66	0.46	2.2	0.11	1.08	1.09
DF2	2428	2428.1	2428.05	2431.05	309800	51.04	3.06	11.67	19	74.45	37.88	143.13	1.97	0.81	0.34	2.73	0.13	0.75	1.91
DF2	2428.5	2428.6	2428.55	2431.55	310009	43.45	1.37	9.09	15.75	67.36	42.66	107.59	2.05	0.73	0.3	2.13	0.1	0.87	1.43
DF2	2429	2429.1	2429.05	2432.05	310227	41.38	1.37	9.02	13.51	68.78	37.45	124.88	2.02	0.7	0.25	2.46	0.1	0.76	1.87
DF2	2429.5	2429.6	2429.55	2432.55	310445	45.75	2.83	9.75	16.19	70.91	42.1	121.04	2	0.75	0.3	2.35	0.1	0.84	1.64
DF2	2430	2430.1	2430.05	2433.05	310668	42.76	1.54	10.35	15.39	77.64	45.45	142.17	2.02	0.71	0.28	2.81	0.12	0.92	2.12
DF2	2430.5	2430.6	2430.55	2433.55	310890	34.94	1.41	7.85	10.94	75.16	36.83	118.16	2.04	0.6	0.2	2.35	0.09	0.75	1.87
DF2	2431	2431.1	2431.05	2434.05	311108	40	1.69	8.34	11.42	78	36.95	101.83	2.04	0.7	0.21	2.01	0.09	0.75	1.51
DF2	2431.5	2431.6	2431.55	2434.55	311324	40.69	1.37	8.58	12.95	74.1	47.31	107.59	2.04	0.7	0.24	2.12	0.09	0.96	1.55
DF2	2432	2432.1	2432.05	2435.05	311526	37.24	1.52	8.41	12.54	68.42	42.23	118.16	2.08	0.64	0.24	2.39	0.1	0.88	1.82
DF2	2432.5	2432.6	2432.55	2435.55	311728	33.11	1.61	6.93	9.26	70.2	30.57	122	2.11	0.6	0.17	2.51	0.07	0.64	2.1
DF2	2433	2433.1	2433.05	2436.05	311933	37.93	1.76	6.68	7.86	69.49	37.57	90.01	2.1	0.72	0.14	1.82	0.05	0.79	1.49
DF2	2433.5	2433.6	2433.55	2436.55	312139	36.55	1.6	9.19	13.15	64.88	47.06	131.61	2.09	0.62	0.25	2.69	0.12	0.98	2.09
DF2	2433.96	2434.07	2434.02	2437.01	312348	39.77	1.63	8.31	9.58	74.45	31.62	117.2	2.09	0.73	0.17	2.38	0.09	0.66	1.96
DF2	2434.5	2434.6	2434.55	2437.55	312587	32.65	1.28	6.64	8.82	65.59	39.5	102.79	2.1	0.59	0.16	2.09	0.07	0.83	1.71
DF2	2435	2435.1	2435.05	2438.05	312804	31.04	1.34	7.12	9.46	63.46	47.25	123.92	2.15	0.57	0.18	2.61	0.09	1.02	2.17
DF2	2435.5	2435.6	2435.55	2438.55	313022	34.25	1.71	6.93	8.18	66.65	35.28	119.12	2.2	0.67	0.15	2.56	0.07	0.78	2.19
DF2	2435.6	2435.7	2435.65	2438.65	313067	31.04	1.45	6.64	8.54	64.88	37.88	119.12	2.21	0.59	0.17	2.57	0.08	0.84	2.18
DF2	2435.7	2435.8	2435.75	2438.75	313112	33.57	1.54	6.1	6.13	66.3	33.3	110.47	2.22	0.68	0.11	2.38	0.05	0.74	2.12
DF2	2435.8	2435.9	2435.85	2438.85	313156	34.48	1.53	6.64	7.98	63.11	35.96	128.72	2.23	0.68	0.15	2.8	0.07	0.8	2.43
DF2	2435.9	2436	2435.95	2438.95	313201	38.39	1.96	7.51	8.54	65.59	35.34	138.33	2.23	0.77	0.16	3.01	0.08	0.79	2.63
DF2	2436	2436.1	2436.05	2439.05	313245	28.05	1.08	5.03	5.33	60.98	32.43	97.98	2.24	0.57	0.1	2.14	0.04	0.73	1.9
DF2	2436.5	2436.6	2436.55	2439.55	313469	30.81	1.34	5.91	6.25	64.52	35.34	123.92	2.27	0.63	0.12	2.75	0.06	0.8	2.47
DF2	2437	2437.1	2437.05	2440.05	313694	29.66	1.3	5.37	5.45	57.43	26.41	113.35	2.26	0.61	0.1	2.5	0.05	0.6	2.26
DF2	2437.5	2437.6	2437.55	2440.55	313918	30.58	1.35	5.81	5.45	59.21	33.85	133.53	2.24	0.63	0.1	2.93	0.05	0.76	2.69
DF2	2438	2438.1	2438.05	2441.05	314138	30.12	1.21	4.5	5.37	59.56	18.66	105.67	2.2	0.61	0.09	2.26	0.03	0.41	2.03
DF2	2438.5	2438.6	2438.55	2441.55	314359	32.65	1.35	5.95	4.93	61.33	23.87	114.31	2.16	0.66	0.08	2.4	0.05	0.51	2.2
DF2	2439	2439.1	2439.05	2442.05	314586	29.2	1.23	4.79	4.25	60.98	25.86	112.39	2.17	0.6	0.07	2.38	0.03	0.56	2.22
DF2	2439.5	2439.6	2439.55	2442.55	314813	31.04	1.17	4.91	4.69	63.82	24.55	111.43	2.2	0.64	0.08	2.39	0.03	0.54	2.2
DF2	2440	2440.1	2440.05	2443.05	315028	27.36	0	4.08	3.31	54.95	24.31	108.55	2.27	0.59	0.05	2.4	0.02	0.55	2.28
DF2	2440.5	2440.6	2440.55	2443.55	315241	24.83	1.3	4.42	4.45	53.53	32.61	115.28	2.32	0.53	0.08	2.63	0.04	0.76	2.43
DF2	2441	2441.1	2441.05	2444.05	315446	29.66	1.25	4.76	3.03	61.69	16.06	141.21	2.27	0.65	0.04	3.14	0.03	0.36	3.03
DF2	2441.53	2441.62	2441.58	2444.58	315663	31.96	1.64	4.74	4.33	62.4	17.36	120.08	2.23	0.67	0.07	2.61	0.02	0.39	2.44
DF2	2442	2442.1	2442.05	2445.05	315867	33.34	1.49	4.84	3.75	66.3	17.73	120.08	2.28	0.73	0.06	2.67	0.02	0.41	2.53
DF2	2442.5	2442.6	2442.55	2445.55	316081	24.14	1.08	3.89	3.57	54.24	26.54	114.31	2.34	0.53	0.06	2.62	0.03	0.62	2.47
DF2	2443	2443.1	2443.05	2446.05	316285	28.51	0	4.2	2.97	56.37	22.26	118.16	2.38	0.65	0.05	2.75	0.02	0.53	2.64
DF2	2443.5	2443.6	2443.55	2446.55	316488	23.91	0.97	2.97	2.36	51.76	22.45	97.98	2.42	0.56	0.04	2.31	0	0.54	2.23
DF2	2444	2444.1	2444.05	2447.05	316688	21.79	1	2.53	1.81	47.51	19.28	105.67	2.37	0.5	0.02	2.45	0	0.46	2.4
DF2	2444.5	2444.6	2444.55	2447.55	316890	32.88	1.33	4.67	2.99	59.92	14.88	120.08	2.33	0.74	0.04	2.72	0.02	0.35	2.62
DF2	2445	2445.1	2445.05	2448.05	317106	32.42	1.22	4.89	3.78	66.65	15.13	122.96	2.29	0.71	0.06	2.74	0.03	0.35	2.6
DF2	2445.5	2445.6	2445.55	2448.55	317324	29.2	1	3.89	1.71	64.88	12.52	107.59	2.25	0.65	0.01	2.35	0.01	0.28	2.32
DF2	2446	2446.1	2446.05	2449.05	317559	33.8	1.26	4.45	3.13	68.78	10.48	109.51	2.16	0.71	0.04	2.29	0.01	0.23	2.2
DF2	2446.5	2446.6	2446.55	2449.55	317795	33.11	1.22	4.42	2.53	68.42	12.34	100.87	2.08	0.67	0.03	2.03	0.01	0.26	1.96
DF2	2447	2447.1	2447.05	2450.05	318042	33.11	1.2	4.28	2.52	71.97	11.53	131.61	2.05	0.66	0.03	2.63	0.01	0.24	2.57
DF2	2447.5	2447.6	2447.55	2450.55	318290	39.08	1.6	5.74	3.86	76.93	13.27	117.2	2.03	0.76	0.05	2.3	0.02	0.27	2.18
DF2	2447.6	2447.7	2447.65	2450.65	318341	35.63	1.41	4.98	3.24	73.39	12.9	105.67	2.03	0.7	0.04	2.07	0.02	0.26	1.98
DF2	2447.7	2447.8	2447.75	2450.75	318391	40.69	1.84	5.95	6.89	83.67	13.15	117.2	2.03	0.76	0.11	2.3	0.03	0.27	2.04
DF2	2447.8	2447.9	2447.85	2450.85	318441	36.78	1.2	5.25	3.66	84.02	12.4	105.67	2.03	0.72	0.05	2.07	0.02	0.25	1.96
DF2	2447.9	2448	2447.95	2450.95	318492	38.85	1.44	5.59	4.05	79.41	13.27	106.63	2.03	0.76	0.05	2.09	0.02	0.27	1.96
DF2	2448	2448.1	2448.05	2451.05	318542	35.17	1.27	4.81	3.33	73.03	14.45	109.51	2.03	0.69	0.04	2.16	0.01	0.29	2.06
DF2	2448.5	2448.6	2448.55	2451.55	318796	34.71	1.15	4.84	2.83	81.19	12.71	116.24	2.03	0.69	0.03	2.29	0.02	0.26	2.21
DF2	2449	2449.1	2449.05	2452.05	319064	41.15	1.4	6.83	6.41	79.77	16.68	166.19	1.96	0.75	0.1	3.18	0.04	0.33	2.95
DF2	2449.5	2449.6	2449.55	2452.55	319334	40.23	1.59	6.64	5.69	81.9	16.31	123.92	1.9	0.72	0.08	2.28	0.04	0.31	2.09
DF2	2450	2450.1	2450.05	2453.05	319617	56.1	2.14	9.67	7.57	68.07	24.12	145.05	1.89	1	0.11	2.65	0.06	0.46	2.39
DF2	2450.5	2450.6	2450.55	2453.55	319901	52.88	2.67	8.56	7.29	79.77	16.68	139.29	1.89	0.94	0.1	2.54	0.05	0.31	2.29
DF2	2451	2451.1	2451.05	2454.05	320188	47.82	1.91	7.78	4.65	84.02	15.25	128.72	1.88	0.87	0.05	2.34	0.04	0.29	2.21
DF2	2451.5	2451.6	2451.55	2454.55	320475	53.8	1.99	8.39	5.57	96.43	14.63	134.49	1.88	0.97	0.07	2.43	0.04	0.28	2.27
DF2	2452	2452.1	2452.05	2455.05	320754	45.29	2.91	7.85	7.41	57.79	18.85	141.21	1.88	0.79	0.11	2.58	0.05	0.36	2.32
DF2	2452.5	2452.6	2452.55	2455.55	321032	47.13	1.93	7.83	5.89	97.14	15.5	153.7	1.89	0.85	0.08	2.83	0.05	0.29	2.64
DF2	2453.02	2453.11	2453.07	2456.07	321305	54.72	1.8	15.39	17.59	81.19	36.95	316.05	1.95	0.89	0.31	6.06	0.19	0.72	5.32
DF2	2453.5	2453.6	2453.55	2456.55	321560	46.67	3.3	7.8	5.73	82.96	13.83	150.82	1.99	0.88	0.08	2.92	0.05	0.28	2.72
DF2	2454	2454.1	2454.05	2457.05	321813	39.77	1.51	6.15	3.99	71.26	13.39	131.61	2.02	0.78	0.05	2.59	0.03	0.27	2.46
DF2	2454.5	2454.6	2454.55	2457.55	322066	47.82	1.93	7.46	3.4	78	13.08	135.45	2.05	0.96	0.03	2.68	0.04	0.27	2.6
DF2	2455	2455.1	2455.05	2458.05	322325	42.53	1.65	7	4.53	63.82	14.51	158.5	2.04	0.83	0.06	3.16	0.04	0.3	3.01
DF2	2455.5	2455.6	2455.55	2458.55	322584	48.28	1.36	12.49	16.15	76.58	22.38	221.9	2.04	0.82	0.3	4.44	0.16	0.46	3.73
DF2	2456	2456.1	2456.05	2459.05	322845	40.46	1.47	5.4	2.13	46.8	13.83	135.45	2.08	0.83	0.01	2.73	0.01	0.29	2.7
DF2	2456.5	2456.6	2456.55	2459.55	323105	41.84	1.33	6.78	6.25	66.3	16.68	156.58	2.12	0.83	0.1	3.23	0.04	0.35	2.99
DF2	2456.6	2456.7	2456.65	2459.65	323155	39.54	1.43	5.76	4.37	64.52	14.01	141.21	2.12	0.8	0.06	2.91	0.03	0.3	2.76
DF2	2456.7	2456.8	2456.75	2459.75	323205	43.91	1.43	6.27	3.07	58.14	14.32	141.21	2.12	0.91	0.03	2.9	0.02	0.3	2.83
DF2	2456.8	2456.9	2456.85	2459.85	323255	38.62	1.41	5.59	4.17	53.89	14.88	129.68	2.12	0.79	0.06	2.67	0.02	0.32	2.53
DF2	2456.9	2457	2456.95	2459.95	323305	37.01	1.61	4.96	3.05	52.47	13.95	115.28	2.12	0.76	0.04	2.36	0.01	0.3	2.28
DF2	2457	2457.1	2457.05	2460.05	323355	42.3	1.58	6.17	3.18	55.31	12.34	124.88	2.12	0.88	0.03	2.56	0.03	0.26	2.48
DF2	2457.5	2457.6	2457.55	2460.55	323605	42.99	1.47	6.56	4.17	68.78	16.74	156.58	2.12	0.88	0.05	3.23	0.03	0.36	3.1
DF2	2458	2458.1	2458.05	2461.05	323855	34.25	3.99	5.61	2.44	46.09	16.99	135.45	2.15	0.72	0.03	2.84	0.03	0.36	2.78
DF2	2458.5	2458.6	2458.55	2461.55	324104	36.55	1.37	4.84	1.94	35.13	13.77	139.29	2.17	0.79	0.01	2.95	0.01	0.3	2.92
DF2	2459	2459.1	2459.05	2462.05	324341	32.88	1.3	4.84	2.1	59.56	15.19	175.79	2.15	0.7	0.02	3.71	0.02	0.33	3.67
DF2	2459.5	2459.6	2459.55	2462.55	324579	34.25	4.07	5.42	3.61	67.72	17.05	130.65	2.14	0.7	0.05	2.73	0.03	0.36	2.6
DF2	2460	2460.1	2460.05	2463.05	324815	34.25	1.33	4.76	2.07	40.06	14.08	122	2.18	0.74	0.02	2.59	0.02	0.31	2.55
DF2	2460.5	2460.6	2460.55	2463.55	325053	29.66	1.34	3.94	1.66	32.3	14.32	119.12	2.22	0.65	0.01	2.58	0.01	0.32	2.55
DF2	2461	2461.1	2461.05	2464.05	325299	30.35	3.84	4.2	2.2	39.71	14.26	122	2.23	0.66	0.02	2.65	0.01	0.32	2.6
DF2	2461.5	2461.6	2461.55	2464.55	325544	29.89	1.29	4.25	1.59	37.58	13.58	122.96	2.24	0.66	0.01	2.69	0.02	0.3	2.67
DF2	2462	2462.1	2462.05	2465.05	325784	32.88	2.71	3.91	3.04	49.99	13.7	136.41	2.3	0.73	0.04	3.06	0	0.31	2.96
DF2	2462.5	2462.6	2462.55	2465.55	326023	26.21	2.36	4.2	2.45	60.98	15.13	118.16	2.35	0.6	0.03	2.71	0.03	0.35	2.63
DF2	2463	2463.1	2463.05	2466.05	326252	31.96	1.14	4.55	1.94	65.94	15.19	234.39	2.33	0.74	0.02	5.39	0.02	0.35	5.35
DF2	2463.5	2463.6	2463.55	2466.55	326482	30.35	1.04	4.33	1.79	43.25	14.14	156.58	2.33	0.7	0.02	3.57	0.02	0.33	3.53
DF2	2464	2464.1	2464.05	2467.05	326707	27.13	4.3	4.06	2.52	58.5	16.87	126.8	2.38	0.63	0.04	2.96	0.02	0.4	2.87
DF2	2464.51	2464.6	2464.56	2467.55	326934	27.13	1.15	3.65	1.6	55.66	15.63	131.61	2.43	0.65	0.01	3.13	0.01	0.38	3.1
DF2	2465	2465.1	2465.05	2468.05	327154	23.91	1	3.5	1.68	50.34	16.37	128.72	2.44	0.57	0.02	3.09	0.02	0.4	3.04
DF2	2465.5	2465.6	2465.55	2468.55	327377	24.6	2.39	3.62	1.95	53.89	20.59	122	2.46	0.59	0.03	2.94	0.02	0.51	2.88
DF2	2466	2466.1	2466.05	2469.05	327600	24.37	1.03	3.77	2.68	49.99	20.77	139.29	2.45	0.57	0.04	3.36	0.02	0.51	3.25
DF2	2466.5	2466.6	2466.55	2469.55	327822	24.14	0	3.18	1.43	50.34	17.3	124.88	2.46	0.59	0.01	3.01	0.01	0.42	2.98
DF2	2467	2467.1	2467.05	2470.05	328042	22.67	3.26	3.5	2.04	51.41	24.18	124.88	2.53	0.56	0.03	3.1	0.02	0.61	3.03
DF2	2467.5	2467.6	2467.55	2470.55	328262	24.6	1.11	3.57	2.4	49.28	21.64	145.05	2.59	0.62	0.04	3.7	0.02	0.56	3.6
DF2	2468	2468.1	2468.05	2471.05	328481	24.6	1.15	4.06	2.57	48.22	21.52	159.46	2.56	0.61	0.04	4.03	0.03	0.55	3.93
DF2	2468.5	2468.6	2468.55	2471.55	328700	22.3	0	3.21	2.14	46.44	19.72	126.8	2.55	0.55	0.03	3.18	0.02	0.5	3.09
DF2	2468.6	2468.7	2468.65	2471.65	328743	24.83	0	3.28	2.02	50.34	20.71	142.17	2.56	0.62	0.03	3.58	0.01	0.53	3.52
DF2	2468.7	2468.8	2468.75	2471.75	328786	23.45	0	3.28	2.49	48.57	22.38	152.74	2.58	0.58	0.04	3.88	0.01	0.58	3.78
DF2	2468.8	2468.9	2468.85	2471.85	328829	21.27	0	3.01	2.23	45.03	20.77	180.6	2.6	0.53	0.04	4.64	0.01	0.54	4.55
DF2	2468.9	2469	2468.95	2471.95	328872	24.37	0	3.74	2.61	48.93	20.21	186.36	2.61	0.61	0.05	4.81	0.02	0.53	4.7
DF2	2469	2469.1	2469.05	2472.05	328915	22.16	0	3.09	1.49	48.93	23	149.86	2.63	0.57	0.02	3.88	0.01	0.61	3.84
DF2	2469.5	2469.6	2469.55	2472.55	329130	23.22	0.66	5.23	5.69	47.51	28.58	210.38	2.7	0.55	0.13	5.63	0.07	0.77	5.31
DF2	2470	2470.1	2470.05	2473.05	329342	20.41	1.76	2.8	1.78	42.19	24.86	120.08	2.69	0.53	0.03	3.18	0.01	0.67	3.11
DF2	2470.5	2470.6	2470.55	2473.55	329554	21.24	0	4.35	9.26	46.44	29.51	168.11	2.68	0.44	0.23	4.46	0.06	0.79	3.91
DF2	2471	2471.1	2471.05	2474.05	329761	19.61	0	2.82	1.94	47.15	24.49	123.92	2.7	0.51	0.03	3.29	0.01	0.66	3.21
DF2	2471.5	2471.6	2471.55	2474.55	329968	20.39	0	2.97	2.52	40.42	30.75	115.28	2.71	0.53	0.05	3.08	0.02	0.83	2.96
DF2	2472	2472.1	2472.05	2475.05	330165	21.29	0	3.09	2.06	44.67	27.84	120.08	2.72	0.56	0.03	3.21	0.02	0.76	3.13
DF2	2472.5	2472.6	2472.55	2475.55	330361	17.43	0.99	2.89	3.11	37.93	31.25	118.16	2.73	0.44	0.07	3.18	0.03	0.85	3.02
DF2	2473	2473.1	2473.05	2476.05	330556	26.67	0.84	6	8.1	42.19	40.86	168.11	2.74	0.62	0.2	4.54	0.09	1.12	4.06
DF2	2473.5	2473.6	2473.55	2476.55	330750	18.51	0.99	3.4	3.22	41.48	31.87	113.35	2.74	0.47	0.07	3.06	0.04	0.87	2.89
DF2	2474	2474.1	2474.05	2477.05	330942	18.21	0	2.7	2.07	40.06	27.53	149.86	2.75	0.48	0.04	4.08	0.02	0.76	3.98
DF2	2474.5	2474.6	2474.55	2477.55	331135	11.08	1.91	3.11	2.79	36.87	31.25	132.57	2.76	0.27	0.07	3.64	0.05	0.86	3.48
DF2	2475	2475.1	2475.05	2478.05	331331	17.36	0	2.82	2.47	39.71	26.72	118.16	2.8	0.46	0.05	3.27	0.02	0.75	3.14
DF2	2475.5	2475.6	2475.55	2478.55	331527	16.35	0	2.8	2.47	37.23	29.33	121.04	2.84	0.43	0.05	3.4	0.03	0.83	3.27
DF2	2476	2476.1	2476.05	2479.05	331721	12.92	3.78	3.43	3.84	39	32.68	113.35	2.84	0.31	0.1	3.19	0.06	0.93	2.96
DF2	2476.5	2476.6	2476.55	2479.55	331915	18.92	0.68	3.45	3.3	42.19	28.15	135.45	2.84	0.5	0.07	3.8	0.04	0.8	3.62
DF2	2477	2477.1	2477.05	2480.05	332104	19.22	0.82	3.77	4.09	41.13	29.82	132.57	2.86	0.49	0.1	3.74	0.05	0.85	3.5
DF2	2477.5	2477.6	2477.55	2480.55	332293	11.86	0	3.33	2.95	35.81	31.99	126.8	2.87	0.3	0.07	3.61	0.06	0.92	3.43
DF2	2478	2478.1	2478.05	2481.05	332486	14.67	0	2.29	1.96	35.24	31.37	111.43	2.84	0.39	0.04	3.13	0.02	0.89	3.03
DF2	2478.5	2478.6	2478.55	2481.55	332680	17.22	0.6	2.97	2.69	38.64	30.63	123.92	2.83	0.45	0.06	3.46	0.03	0.87	3.32
DF2	2479	2479.09	2479.05	2482.05	332873	10.21	0	3.01	2.99	33.08	35.28	120.08	2.86	0.25	0.08	3.41	0.06	1.01	3.23
DF2	2479.46	2479.55	2479.51	2482.51	333052	13.2	0.6	2.62	2.89	31.94	39.68	116.24	2.9	0.34	0.07	3.33	0.03	1.15	3.16
DF2	2479.98	2480.08	2480.03	2483.03	333252	14.97	0.65	2.72	2.77	34.89	37.76	98.94	2.87	0.39	0.06	2.8	0.03	1.08	2.64
DF2	2480.5	2480.6	2480.55	2483.55	333451	15.63	0	3.31	4.25	35.81	33.3	109.51	2.84	0.38	0.11	3.07	0.05	0.95	2.82
DF2	2480.6	2480.7	2480.65	2483.65	333490	17.29	0	3.26	3.9	39.35	34.23	103.75	2.84	0.44	0.09	2.9	0.04	0.97	2.67
DF2	2480.7	2480.8	2480.75	2483.75	333529	19.31	0	3.72	5.13	41.48	37.02	113.35	2.84	0.48	0.13	3.17	0.05	1.05	2.86
DF2	2480.8	2480.9	2480.85	2483.85	333568	16.3	0	3.21	4.13	35.81	37.2	101.83	2.83	0.4	0.1	2.84	0.04	1.05	2.6
DF2	2480.9	2481	2480.95	2483.95	333607	18.05	0	3.26	3.75	38.29	32.68	107.59	2.83	0.46	0.09	3	0.04	0.92	2.79
DF2	2481	2481.1	2481.05	2484.05	333647	16.53	0	2.99	3.21	37.23	32.12	108.55	2.83	0.43	0.07	3.03	0.03	0.91	2.85
DF2	2481.5	2481.6	2481.55	2484.55	333842	16.74	0	3.33	3.55	37.93	34.85	110.47	2.82	0.43	0.08	3.08	0.04	0.98	2.88
DF2	2482	2482.1	2482.05	2485.05	334033	9.54	0	2.6	2.73	31.87	35.71	105.67	2.92	0.24	0.07	3.06	0.05	1.04	2.89
DF2	2482.5	2482.6	2482.55	2485.55	334222	12.18	0	2.26	2.48	26.91	35.96	111.43	3.02	0.33	0.06	3.33	0.03	1.08	3.18
DF2	2483	2483.1	2483.05	2486.05	334400	13.33	0.59	2.58	2.5	30.92	37.26	122	3.11	0.38	0.06	3.76	0.03	1.16	3.61
DF2	2483.54	2483.63	2483.59	2486.59	334592	5.84	0	1.84	3.09	24.04	41.48	94.81	3.21	0.13	0.09	3.03	0.04	1.33	2.81
DF2	2484	2484.1	2484.05	2487.05	334757	8.87	0	1.51	1.1	25.63	33.11	137.37	3.29	0.28	0.03	4.49	0.02	1.09	4.43
DF2	2484.5	2484.6	2484.55	2487.55	334935	8.09	0	1.18	2.87	19.11	39.13	86.17	3.38	0.22	0.09	2.89	0.01	1.32	2.68
DF2	2485	2485.1	2485.05	2488.05	335106	5.77	0	1.65	2.31	18.15	49.23	88.28	3.49	0.16	0.07	3.07	0.04	1.72	2.89
DF2	2485.5	2485.6	2485.55	2488.55	335276	9.29	0	2.28	3.13	20.67	43.65	119.12	3.59	0.28	0.1	4.25	0.05	1.57	4.01
DF2	2486	2486.1	2486.05	2489.05	335435	7.93	0	1.01	2.99	19.07	37.51	107.59	3.6	0.23	0.1	3.85	0.01	1.35	3.62
DF2	2486.5	2486.6	2486.55	2489.55	335593	3.95	0	1.36	1.05	17.58	49.73	91.93	3.62	0.12	0.03	3.32	0.03	1.8	3.23
DF2	2487	2487.1	2487.05	2490.05	335747	5.17	0	1.06	0.94	15.17	51.53	92.41	3.69	0.18	0.03	3.4	0.02	1.9	3.33
DF2	2487.5	2487.6	2487.55	2490.55	335900	5.03	0	0.49	0.51	13.97	30.63	74.26	3.76	0.18	0.01	2.77	0	1.15	2.74
DF2	2488	2488.1	2488.05	2491.05	336053	4.46	0	2.45	1.35	15.53	34.6	114.31	3.72	0.14	0.04	4.24	0.07	1.29	4.13
DF2	2488.5	2488.6	2488.55	2491.55	336206	7.45	0	0.96	0.72	17.12	27.78	98.94	3.7	0.27	0.02	3.63	0	1.03	3.59
DF2	2490.5	2490.6	2490.55	2493.55	336809	8.18	0	1.05	0.81	19.71	29.39	102.79	3.7	0.29	0.02	3.77	0	1.09	3.72
DF2	2491	2491.1	2491.05	2494.05	336957	5.49	0	0.91	0.77	20.28	22.76	105.67	3.61	0.19	0.02	3.79	0.01	0.82	3.74
DF2	2492	2492.1	2492.05	2495.05	337264	9.17	0	0.91	0.5	20.7	20.4	94.43	3.46	0.31	0.01	3.23	0	0.71	3.22
DF2	2492.5	2492.6	2492.55	2495.55	337423	9.75	0	0.93	0.79	22.26	19.97	98.94	3.39	0.32	0.01	3.32	0	0.68	3.29
DF2	2492.6	2492.7	2492.65	2495.65	337456	9.72	0	1	1.1	22.48	21.89	102.79	3.37	0.31	0.03	3.43	0	0.74	3.37
DF2	2492.8	2492.9	2492.85	2495.85	337523	10.35	0	1.01	0.79	23.15	18.66	103.75	3.33	0.34	0.01	3.42	0	0.62	3.39
DF2	2492.9	2493	2492.95	2495.95	337557	9.82	0	1	0.8	22.87	18.42	99.91	3.31	0.32	0.01	3.27	0	0.61	3.24
DF2	2493.5	2493.6	2493.55	2496.55	337759	12.21	0	1.24	0.59	26.91	16.49	93.47	3.18	0.39	0	2.94	0	0.52	2.93
DF2	2494	2494.1	2494.05	2497.05	337936	9.03	0	1.21	0.86	26.66	17.73	93.37	3.09	0.27	0.02	2.86	0	0.55	2.82
DF2	2494.5	2494.6	2494.55	2497.55	338115	16.53	0	2.01	1.42	37.58	19.35	116.24	3	0.48	0.02	3.44	0	0.58	3.38
DF2	2495.02	2495.12	2495.07	2498.07	338317	21.2	0	2.58	1.51	43.96	14.32	123.92	2.86	0.6	0.02	3.49	0	0.41	3.44
DF2	2495.5	2495.6	2495.55	2498.55	338505	22.62	0	2.58	1.67	46.44	14.14	111.43	2.74	0.61	0.02	2.99	0	0.39	2.94
DF2	2496	2496.1	2496.05	2499.05	338722	23.91	0	2.72	1.58	52.12	11.78	117.2	2.64	0.62	0.02	3.04	0	0.31	2.99
DF2	2496.5	2496.6	2496.55	2499.55	338939	23.45	0.91	3.06	2.01	53.53	12.34	120.08	2.55	0.58	0.03	3.01	0.01	0.32	2.94
DF2	2497	2497.1	2497.05	2500.05	339164	28.74	0	3.74	2.58	55.31	13.27	119.12	2.52	0.7	0.04	2.93	0.01	0.33	2.84
DF2	2497.5	2497.6	2497.55	2500.55	339391	25.98	0	3.31	2.29	58.85	11.53	122.96	2.48	0.63	0.03	2.99	0.01	0.29	2.91
DF2	2498	2498.1	2498.05	2501.05	339642	30.81	1.02	4.25	3.54	63.11	10.97	135.45	2.42	0.71	0.06	3.21	0.02	0.27	3.07
DF2	2498.5	2498.6	2498.55	2501.55	339896	37.24	2.38	4.59	4.89	68.78	15.07	135.45	2.37	0.84	0.08	3.13	0.01	0.36	2.93
DF2	2499	2499.1	2499.05	2502.05	340187	33.34	1.05	5.03	5.45	67.72	13.64	141.21	2.33	0.72	0.1	3.22	0.03	0.32	2.98
DF2	2499.5	2499.6	2499.55	2502.55	340478	37.01	1.51	5.81	5.29	66.65	13.7	227.67	2.29	0.8	0.09	5.14	0.04	0.31	4.92
DF2	2500	2500.1	2500.05	2503.05	340777	39.77	2.06	7.22	7.98	87.92	19.22	140.25	2.21	0.8	0.15	3.01	0.06	0.42	2.66
DF2	2500.1	2500.2	2500.15	2503.15	340837	40.92	1.67	8.34	10.58	80.83	21.14	147.94	2.19	0.78	0.2	3.16	0.09	0.46	2.67
DF2	2500.2	2500.3	2500.25	2503.25	340897	45.52	1.97	8.75	9.7	79.06	22.76	141.21	2.17	0.89	0.18	2.98	0.08	0.49	2.55
DF2	2500.3	2500.4	2500.35	2503.35	340957	48.51	2.24	9.94	11.34	84.73	21.95	170.03	2.15	0.93	0.21	3.57	0.1	0.47	3.07
DF2	2500.4	2500.5	2500.45	2503.45	341017	48.05	2.27	10.4	12.02	83.31	22.14	162.35	2.14	0.9	0.22	3.38	0.11	0.47	2.84
DF2	2500.5	2500.6	2500.55	2503.55	341076	44.83	2.17	9.07	11.46	92.53	27.1	159.46	2.12	0.83	0.21	3.3	0.09	0.58	2.79
DF2	2501	2501.1	2501.05	2504.05	341367	45.29	2.08	9.75	12.22	73.74	29.51	140.25	2.08	0.82	0.22	2.84	0.1	0.61	2.3
DF2	2501.5	2501.6	2501.55	2504.55	341648	51.73	4.03	13.98	17.67	80.48	36.46	195.97	2.04	0.87	0.33	3.91	0.18	0.74	3.12
DF2	2502	2502.1	2502.05	2505.05	341839	54.95	2.22	11.57	15.55	85.8	27.1	164.27	1.97	0.93	0.27	3.14	0.12	0.53	2.49
DF2	2502.5	2502.6	2502.55	2505.55	342031	58.16	2.52	11.4	14.47	101.04	19.66	166.19	1.9	0.97	0.24	3.06	0.1	0.37	2.49
DF2	2503	2503.1	2503.05	2506.05	342226	62.3	6.45	12.35	17.23	93.95	28.15	169.07	1.86	1	0.28	3.04	0.11	0.52	2.36
DF2	2503.5	2503.6	2503.55	2506.55	342423	55.18	1.99	11.3	16.23	79.06	28.96	164.27	1.81	0.85	0.26	2.89	0.1	0.52	2.26
DF2	2504	2504.1	2504.05	2507.05	342630	77.02	2.03	18.62	28.34	115.58	52.39	203.65	1.75	1.09	0.45	3.45	0.19	0.92	2.37
DF2	2504.5	2504.6	2504.55	2507.55	342838	74.95	2.97	17.6	30.58	116.29	55.31	172.91	1.69	1	0.48	2.82	0.18	0.93	1.67
DF2	2505	2505.1	2505.05	2508.05	343059	81.61	2.95	20.66	43.28	158.47	90.53	187.32	1.62	0.95	0.67	2.94	0.22	1.47	1.35
DF2	2505.5	2505.6	2505.55	2508.55	343281	107.59	6.92	27.46	76.55	186.48	128.97	261.29	1.56	1.03	1.15	3.97	0.3	2.01	1.2
DF2	2506	2506.1	2506.05	2509.05	343523	109.66	9.5	29.65	64.12	168.76	125.25	248.8	1.57	1.18	0.96	3.8	0.32	1.97	1.49
DF2	2506.46	2506.56	2506.51	2509.51	343746	106.67	7.9	25.28	61.32	186.48	145.71	231.51	1.59	1.17	0.93	3.55	0.26	2.31	1.33
DF2	2506.99	2507.09	2507.04	2510.04	343999	105.06	2.09	27.95	53.3	144.29	142.61	249.76	1.57	1.2	0.79	3.79	0.29	2.23	1.9
DF2	2507.5	2507.6	2507.55	2510.55	344256	107.36	11.57	26.01	71.74	171.59	128.97	248.8	1.55	1.06	1.07	3.75	0.28	2	1.18
DF2	2508	2508.1	2508.05	2511.05	344628	108.05	6.65	24.55	54.91	179.39	113.47	218.06	1.56	1.23	0.81	3.28	0.23	1.77	1.34
DF2	2508.5	2508.6	2508.55	2511.55	345000	80.69	1.79	17.91	31.14	124.09	75.03	156.58	1.57	1.01	0.45	2.35	0.16	1.18	1.28
DF2	2509	2509.1	2509.05	2512.05	345384	96.56	5.98	21.7	50.1	155.28	88.05	195.01	1.57	1.1	0.75	2.96	0.21	1.38	1.17
DF2	2509.5	2509.6	2509.55	2512.55	345769	92.42	1.83	22.63	48.49	147.13	86.19	219.98	1.58	1.05	0.72	3.36	0.23	1.36	1.62
DF2	2510	2510.1	2510.05	2513.05	346158	96.33	5.63	22.65	39.92	154.58	78.13	229.59	1.56	1.18	0.58	3.46	0.21	1.22	2.07
DF2	2510.5	2510.6	2510.55	2513.55	346548	88.05	3.99	20.05	36.31	149.26	81.85	172.91	1.54	1.07	0.52	2.56	0.18	1.26	1.32
DF2	2511	2511.1	2511.05	2514.05	346939	82.3	1.81	17.45	28.01	119.48	62	156.58	1.58	1.07	0.4	2.36	0.15	0.98	1.4
DF2	2511.5	2511.6	2511.55	2514.55	347329	91.5	3.88	20.51	33.55	126.21	79.99	185.4	1.6	1.19	0.49	2.86	0.19	1.28	1.67
DF2	2512	2512.1	2512.05	2515.05	347713	77.48	8.45	16.62	28.42	102.46	68.83	160.42	1.61	1.01	0.42	2.48	0.15	1.11	1.48
DF2	2512.5	2512.6	2512.55	2515.55	348097	78.17	4.3	16.55	24.53	104.23	71.31	167.15	1.61	1.06	0.36	2.59	0.14	1.15	1.74
DF2	2513	2513.1	2513.05	2516.05	348474	97.71	1.66	19.81	39.88	141.1	85.57	228.63	1.62	1.25	0.6	3.59	0.17	1.39	2.15
DF2	2513.5	2513.6	2513.55	2516.55	348846	86.44	2.29	19.83	33.51	129.05	68.21	184.44	1.63	1.13	0.5	2.9	0.19	1.11	1.69
DF2	2514	2514.11	2514.05	2517.05	349166	77.71	5.55	16.38	25.37	84.38	53.39	179.64	1.63	1.05	0.37	2.82	0.14	0.87	1.92
DF2	2514.5	2514.6	2514.55	2517.55	349481	83.91	3.91	17.65	32.38	114.87	61.01	174.83	1.62	1.09	0.48	2.73	0.16	0.99	1.57
DF2	2515	2515.1	2515.05	2518.05	349783	80.46	7.78	17.21	28.82	123.73	59.21	160.42	1.64	1.08	0.43	2.53	0.15	0.97	1.49
DF2	2515.5	2515.6	2515.55	2518.55	350084	84.37	6.84	19.78	26.57	94.3	65.11	195.01	1.67	1.18	0.4	3.13	0.19	1.08	2.18
DF2	2516	2516.1	2516.05	2519.05	350381	61.38	2.93	12.47	16.51	68.42	35.96	156.58	1.74	0.92	0.25	2.62	0.11	0.62	2.02
DF2	2516.5	2516.6	2516.55	2519.55	350675	64.14	2.19	14.58	20.68	81.9	40.8	157.54	1.79	0.96	0.33	2.73	0.15	0.73	1.93
DF2	2517	2517.1	2517.05	2520.05	350932	70.12	5.04	14.19	17.55	75.51	36.77	141.21	1.77	1.09	0.27	2.39	0.12	0.65	1.74
DF2	2517.5	2517.6	2517.55	2520.55	351189	65.29	3.39	13.05	18.48	75.51	40.99	131.61	1.74	0.98	0.28	2.19	0.11	0.71	1.51
DF2	2518	2518.1	2518.05	2521.05	351437	65.06	3.65	14.12	19.92	87.92	34.72	140.25	1.72	0.94	0.31	2.31	0.13	0.6	1.58
DF2	2518.5	2518.6	2518.55	2521.55	351687	73.34	4.42	15.39	19.36	86.15	46.44	163.31	1.7	1.08	0.29	2.66	0.13	0.79	1.98
DF2	2519	2519.1	2519.05	2522.05	351943	74.03	3.9	15.48	25.21	86.15	47.25	147.94	1.72	1.05	0.39	2.43	0.14	0.81	1.49
DF2	2519.5	2519.6	2519.55	2522.55	352198	65.52	7.12	14.63	20.96	77.64	46.75	147.94	1.73	0.95	0.33	2.47	0.14	0.81	1.68
DF2	2520	2520.1	2520.05	2523.05	352451	80.46	6.18	16.99	25.93	97.14	46.01	160.42	1.73	1.17	0.4	2.66	0.15	0.8	1.69
DF2	2520.5	2520.6	2520.55	2523.55	352705	87.36	4.69	17.33	26.77	127.28	50.35	185.4	1.73	1.28	0.41	3.08	0.15	0.87	2.09
DF2	2521	2521.1	2521.05	2524.05	352960	74.49	7	16.21	25.09	103.52	52.15	146.02	1.71	1.06	0.39	2.39	0.15	0.89	1.46
DF2	2521.5	2521.6	2521.55	2524.55	353216	73.34	3.46	15.92	26.09	90.05	55.12	158.5	1.7	1.02	0.4	2.59	0.15	0.93	1.62
DF2	2522	2522.1	2522.05	2525.05	353473	74.03	3.95	18.23	29.14	91.11	84.33	154.66	1.69	1	0.45	2.52	0.19	1.43	1.43
DF2	2522.5	2522.6	2522.55	2525.55	353730	74.49	1.34	19.61	39.92	94.66	109.75	181.56	1.69	0.9	0.64	2.97	0.22	1.85	1.44
DF2	2523	2523.1	2523.05	2526.05	353990	67.59	1.13	15.31	31.1	96.43	88.67	143.13	1.67	0.86	0.49	2.31	0.15	1.48	1.14
DF2	2523.5	2523.6	2523.55	2526.55	354264	87.13	6.92	18.08	36.47	129.4	71.93	148.9	1.66	1.13	0.56	2.35	0.16	1.19	1.01
DF2	2524	2524.1	2524.05	2527.05	354662	95.64	8.25	22.97	60.92	159.18	112.23	204.61	1.63	1.03	0.96	3.24	0.25	1.83	0.95
DF2	2524.5	2524.6	2524.55	2527.55	355064	99.78	7.7	31.6	58.51	135.08	123.39	314.12	1.61	1.1	0.9	4.96	0.38	1.99	2.8
DF2	2525	2525.1	2525.05	2528.05	355495	91.73	9.27	20.42	57.71	153.87	104.79	187.32	1.61	0.98	0.89	2.92	0.21	1.69	0.78
DF2	2525.51	2525.61	2525.56	2528.56	355935	93.11	9.15	18.54	63.32	144.29	109.75	195.97	1.61	0.95	0.98	3.06	0.19	1.77	0.7
DF2	2526	2526.1	2526.05	2529.05	356364	115.18	11.85	26.49	70.54	174.43	119.05	224.79	1.6	1.23	1.08	3.47	0.28	1.9	0.88
DF2	2526.5	2526.6	2526.55	2529.55	356803	116.1	12.94	28.44	74.95	171.24	125.25	251.68	1.59	1.2	1.14	3.87	0.31	1.99	1.13
DF2	2527	2527.1	2527.05	2530.05	357250	100.24	10.36	25.52	55.71	156.35	124.63	211.34	1.59	1.12	0.84	3.24	0.27	1.98	1.22
DF2	2527.5	2527.6	2527.55	2530.55	357698	119.09	14.15	29.17	82.16	193.93	139.51	276.66	1.59	1.18	1.26	4.27	0.32	2.21	1.25
DF2	2528	2528.1	2528.05	2531.05	358144	123.69	12.24	30.62	79.35	195.35	151.91	284.35	1.6	1.29	1.22	4.41	0.33	2.42	1.49
DF2	2528.5	2528.6	2528.55	2531.55	358589	95.18	5.79	20.68	48.09	149.26	120.91	190.2	1.61	1.12	0.73	2.94	0.2	1.94	1.19
DF2	2529	2529.1	2529.05	2532.05	359033	105.52	7.47	22.6	62.12	151.38	122.15	219.98	1.63	1.18	0.97	3.47	0.23	1.99	1.15
DF2	2529.5	2529.6	2529.55	2532.55	359471	107.13	6.02	21.66	66.93	151.03	113.47	232.47	1.65	1.17	1.06	3.72	0.22	1.87	1.18
DF2	2530	2530.1	2530.05	2533.05	359860	89.2	1.37	21.29	43.28	125.5	76.89	203.65	1.67	1.11	0.68	3.29	0.22	1.28	1.66
DF2	2530.5	2530.6	2530.55	2533.55	360249	103.68	5.63	21.75	49.7	140.75	68.83	190.2	1.69	1.31	0.79	3.08	0.21	1.16	1.19
DF2	2531	2531.1	2531.05	2534.05	360631	77.94	6.84	15.6	30.58	104.59	55.49	155.62	1.68	1.04	0.47	2.51	0.14	0.93	1.38
DF2	2531.5	2531.6	2531.55	2534.55	361012	91.96	1.18	21.51	40.08	137.2	63.87	202.69	1.68	1.19	0.63	3.28	0.22	1.07	1.78
DF2	2532	2532.1	2532.05	2535.05	361396	84.37	1.31	19.37	39.96	123.02	79.37	190.2	1.68	1.06	0.63	3.08	0.2	1.33	1.57
DF2	2532.5	2532.6	2532.55	2535.55	361780	102.76	5.75	28.68	43.28	138.62	67.59	414.03	1.68	1.35	0.68	6.83	0.32	1.14	5.21
DF2	2533	2533.1	2533.05	2536.05	362165	91.73	5.75	22.07	51.3	146.07	73.79	285.31	1.72	1.1	0.84	4.79	0.25	1.27	2.78
DF2	2533.5	2533.6	2533.55	2536.55	362546	77.25	2.97	17.06	29.98	123.02	57.04	199.81	1.75	1.08	0.48	3.39	0.17	1	2.23
DF2	2534	2534.1	2534.05	2537.05	362898	81.15	2.67	18.79	41.28	115.22	39.06	227.67	1.76	1.04	0.69	3.89	0.2	0.69	2.25
DF2	2534.5	2534.6	2534.55	2537.55	363248	72.65	3.77	16.26	30.46	109.2	42.97	182.52	1.77	1	0.5	3.12	0.17	0.76	1.92
DF2	2535	2535.1	2535.05	2538.05	363577	71.27	3.17	17.04	25.09	119.12	68.21	195.97	1.82	1.06	0.42	3.45	0.18	1.24	2.46
DF2	2535.5	2535.6	2535.55	2538.55	363905	74.03	2.46	16.43	25.53	96.08	52.64	201.73	1.86	1.13	0.43	3.64	0.17	0.98	2.6
DF2	2536	2536.1	2536.05	2539.05	364222	63.68	4.85	14.61	22.48	86.15	42.1	179.64	1.84	0.96	0.38	3.2	0.15	0.77	2.3
DF2	2536.5	2536.6	2536.55	2539.55	364540	67.13	1.69	15.07	27.85	116.99	36.02	176.76	1.82	0.96	0.47	3.11	0.16	0.65	1.99
DF2	2537	2537.1	2537.05	2540.05	364862	82.53	2.43	19.37	49.3	88.63	38.75	193.09	1.83	1.02	0.86	3.42	0.23	0.71	1.36
DF2	2537.5	2537.6	2537.55	2540.55	365183	74.95	1.56	16.96	30.58	104.94	51.09	198.85	1.83	1.08	0.52	3.53	0.18	0.93	2.29
DF2	2538	2538.1	2538.05	2541.05	365508	78.63	3.29	18.42	29.34	138.27	75.65	203.65	1.77	1.13	0.48	3.5	0.19	1.34	2.35
DF2	2538.5	2538.6	2538.55	2541.55	365834	86.44	2.54	20.2	52.5	140.39	62.62	224.79	1.73	1.01	0.87	3.79	0.23	1.08	1.7
DF2	2539	2539.1	2539.05	2542.05	366175	73.8	6.02	14.73	28.78	103.88	38.63	175.79	1.78	1.05	0.47	3.02	0.14	0.69	1.89
DF2	2539.5	2539.6	2539.55	2542.55	366514	71.27	4.07	15.68	44.89	102.81	61.69	197.89	1.82	0.86	0.79	3.52	0.18	1.12	1.64
DF2	2540	2540.1	2540.05	2543.05	366839	81.15	5.43	17.33	67.73	152.09	86.19	225.75	1.8	0.79	1.19	3.98	0.22	1.55	1.13
DF2	2540.5	2540.6	2540.55	2543.55	367169	70.35	4.69	18.35	29.42	91.11	52.83	267.05	1.78	0.98	0.49	4.66	0.21	0.94	3.49
DF2	2541	2541.1	2541.05	2544.05	367539	81.15	2.85	17.6	44.89	125.5	52.46	195.01	1.79	1.03	0.77	3.4	0.19	0.94	1.56
DF2	2541.5	2541.6	2541.55	2544.55	367909	74.72	2.63	18.25	38.56	99.27	56.73	264.17	1.81	0.98	0.66	4.68	0.21	1.03	3.1
DF2	2542	2542.1	2542.05	2545.05	368275	63.91	5.2	14.05	21.44	80.12	40.86	163.31	1.84	0.98	0.36	2.91	0.14	0.75	2.05
DF2	2542.5	2542.6	2542.55	2545.55	368640	63.68	3.09	13.9	21.12	60.27	26.91	247.84	1.87	0.99	0.36	4.53	0.14	0.5	3.67
DF2	2543	2543.1	2543.05	2546.05	368996	61.84	1.97	13.27	20.84	86.51	39.5	145.05	1.82	0.93	0.34	2.55	0.13	0.72	1.73
DF2	2543.5	2543.6	2543.55	2546.55	369354	69.89	7.47	14.97	44.49	118.06	69.45	180.6	1.79	0.82	0.76	3.15	0.17	1.24	1.32
DF2	2544	2544.1	2544.05	2547.05	369723	68.74	1.93	16.6	40.48	115.58	73.79	202.69	1.81	0.85	0.7	3.58	0.2	1.33	1.9
DF2	2544.5	2544.6	2544.55	2547.55	370092	68.05	2.77	16.5	35.31	89.34	55	197.89	1.83	0.9	0.61	3.53	0.19	1.01	2.06
DF2	2545	2545.1	2545.05	2548.05	370455	62.76	2.99	12.93	29.34	80.83	41.98	172.91	1.88	0.89	0.52	3.17	0.14	0.79	1.93
DF2	2545.5	2545.6	2545.55	2548.55	370816	56.78	2.6	13.34	19.44	67.01	37.02	160.42	1.94	0.91	0.34	3.01	0.15	0.72	2.2
DF2	2546	2546.1	2546.05	2549.05	371161	57.7	2.49	11.93	17.03	68.42	27.9	159.46	1.94	0.96	0.29	3.01	0.12	0.54	2.3
DF2	2546.5	2546.6	2546.55	2549.55	371503	53.11	2.26	11.57	15.55	65.94	31.44	159.46	1.95	0.88	0.27	3.02	0.12	0.61	2.38
DF2	2547	2547.1	2547.05	2550.05	371811	51.96	2.43	10.86	13.19	69.13	26.6	131.61	1.94	0.88	0.22	2.46	0.1	0.52	1.93
DF2	2547.5	2547.6	2547.55	2550.55	372120	59.31	3.33	12.35	13.79	75.87	24.37	183.48	1.93	1.01	0.23	3.43	0.12	0.47	2.89
DF2	2548	2548.09	2548.05	2551.05	372431	54.03	4.42	11.25	13.79	72.32	23.19	143.13	1.93	0.91	0.23	2.67	0.11	0.45	2.12
DF2	2548.45	2548.56	2548.5	2551.51	372722	56.33	2.71	12.3	16.51	69.49	31.37	174.83	1.94	0.93	0.28	3.29	0.13	0.61	2.61
DF2	2548.98	2549.08	2549.03	2552.03	373048	50.58	2.49	9.45	9.06	72.68	23.44	133.53	1.99	0.93	0.15	2.57	0.08	0.47	2.22
DF2	2549.5	2549.6	2549.55	2552.55	373373	48.74	5.75	9.02	8.86	69.13	19.53	127.76	2.04	0.91	0.15	2.52	0.07	0.4	2.17
DF2	2550	2550.1	2550.05	2553.05	373670	53.57	2.66	9.04	6.89	67.01	18.35	142.17	2.04	1.04	0.1	2.8	0.06	0.38	2.56
DF2	2550.5	2550.6	2550.55	2553.55	373967	53.34	2.73	10.31	9.94	71.26	14.63	142.17	2.04	0.99	0.16	2.8	0.09	0.3	2.4
DF2	2551	2551.1	2551.05	2554.05	374267	55.41	2.51	11.35	11.5	75.51	19.35	142.17	1.97	0.98	0.19	2.7	0.11	0.38	2.25
DF2	2551.5	2551.6	2551.55	2554.55	374569	49.2	2.8	9.75	11.14	83.31	19.72	157.54	1.9	0.83	0.18	2.91	0.09	0.37	2.48
DF2	2552	2552.1	2552.05	2555.05	374890	59.08	2.98	12.52	16.15	72.32	30.07	140.25	1.84	0.94	0.26	2.48	0.12	0.55	1.86
DF2	2552.5	2552.6	2552.55	2555.55	375212	68.97	5.59	14.68	33.14	101.04	57.17	178.68	1.78	0.92	0.55	3.09	0.15	1.02	1.76
DF2	2553	2553.1	2553.05	2556.05	375554	68.28	3.13	15.39	32.02	90.76	49.98	186.36	1.78	0.91	0.53	3.22	0.16	0.89	1.94
DF2	2553.5	2553.6	2553.55	2556.55	375897	69.89	1.49	16.79	32.78	79.77	55	187.32	1.78	0.94	0.55	3.24	0.19	0.98	1.93
DF2	2554	2554.1	2554.05	2557.05	376243	66.44	8.09	13.39	24.57	80.48	48.67	149.86	1.78	0.96	0.4	2.58	0.12	0.87	1.61
DF2	2554.5	2554.6	2554.55	2557.55	376588	56.78	1.36	12.93	20.36	63.46	52.64	137.37	1.79	0.83	0.33	2.38	0.13	0.94	1.58
DF2	2555	2555.1	2555.05	2558.05	376931	60.23	1.9	14.07	22.24	72.32	36.64	164.27	1.84	0.9	0.37	2.93	0.15	0.67	2.03
DF2	2555.5	2555.6	2555.55	2558.55	377273	63.68	4.81	13.1	18.28	73.74	38.94	162.35	1.88	1.03	0.3	2.95	0.12	0.73	2.22
DF2	2556	2556.1	2556.05	2559.05	377605	57.47	1.76	12.47	18.6	67.01	35.71	140.25	1.87	0.9	0.31	2.54	0.13	0.67	1.79
DF2	2556.5	2556.6	2556.55	2559.55	377936	60.92	1.96	13.08	17.75	70.55	30.51	172.91	1.87	0.98	0.3	3.14	0.13	0.57	2.43
DF2	2557	2557.1	2557.05	2560.05	378265	51.5	2.39	11.16	12.74	69.49	28.21	134.49	1.9	0.86	0.21	2.47	0.11	0.54	1.97
DF2	2557.5	2557.6	2557.55	2560.55	378593	51.96	1.25	13.34	14.31	63.46	30.26	134.49	1.92	0.86	0.24	2.5	0.15	0.58	1.92
DF2	2558	2558.1	2558.05	2561.05	378916	50.12	1.62	11.16	15.75	60.98	36.27	138.33	1.91	0.8	0.27	2.56	0.12	0.69	1.91
DF2	2558.5	2558.6	2558.55	2561.55	379240	49.2	2.69	11.5	16.11	66.3	35.65	163.31	1.89	0.78	0.28	3.01	0.12	0.67	2.35
DF2	2559	2559.1	2559.05	2562.05	379567	49.43	1.7	10.55	13.31	66.65	31.37	136.41	1.93	0.83	0.23	2.55	0.1	0.61	2.01
DF2	2559.5	2559.6	2559.55	2562.55	379891	49.89	1.79	10.33	11.14	67.01	24.37	132.57	1.97	0.88	0.19	2.52	0.1	0.48	2.07
DF2	2560	2560.1	2560.05	2563.05	380183	43.45	2.53	9.84	11.74	77.64	27.65	141.21	2.02	0.76	0.21	2.77	0.11	0.56	2.27
DF2	2560.5	2560.6	2560.55	2563.55	380472	41.38	1.07	9.36	9.34	79.06	27.1	134.49	2.06	0.76	0.16	2.7	0.1	0.56	2.31
DF2	2561	2561.1	2561.05	2564.05	380741	38.62	1.44	7.87	6.69	76.22	22.26	133.53	2.06	0.73	0.11	2.68	0.07	0.46	2.42
DF2	2561.5	2561.6	2561.55	2564.55	381010	46.44	3.6	9.38	11.18	68.78	32.12	135.45	2.06	0.85	0.2	2.71	0.09	0.66	2.23
DF2	2562	2562.1	2562.05	2565.05	381283	47.13	1.6	9.82	10.22	75.51	24.93	131.61	2.05	0.87	0.18	2.61	0.1	0.51	2.19
DF2	2562.5	2562.6	2562.55	2565.55	381556	44.83	1.37	10.21	13.47	68.07	34.54	140.25	2.04	0.78	0.25	2.79	0.11	0.71	2.2
DF2	2563	2563.1	2563.05	2566.05	381838	33.8	1.71	6.76	5.29	72.32	20.59	122.96	2.11	0.66	0.09	2.52	0.06	0.43	2.32
DF2	2563.5	2563.6	2563.55	2566.55	382120	32.65	0	6.54	5.89	73.39	22.14	124.88	2.16	0.65	0.1	2.63	0.06	0.48	2.39
DF2	2564	2564.1	2564.05	2567.05	382412	41.38	1.22	8.14	7.25	73.03	15.94	140.25	2.11	0.8	0.12	2.88	0.08	0.34	2.58
DF2	2564.5	2564.6	2564.55	2567.55	382705	40.23	1.82	7	6.97	76.58	20.4	141.21	2.06	0.76	0.11	2.83	0.05	0.42	2.56
DF2	2565	2565.1	2565.05	2568.05	383012	43.45	1.21	8.68	7.21	78.71	21.14	124.88	2.01	0.81	0.11	2.43	0.08	0.43	2.16
DF2	2565.5	2565.6	2565.55	2568.55	383321	41.84	1.2	9.6	11.78	76.58	25.24	126.8	1.97	0.71	0.21	2.43	0.1	0.5	1.94
DF2	2566	2566.1	2566.05	2569.05	383643	46.44	1.96	11.11	16.55	78.35	36.46	130.65	1.96	0.74	0.3	2.49	0.13	0.71	1.78
DF2	2566.5	2566.6	2566.55	2569.55	383964	47.59	1.69	11.25	15.27	70.2	40.37	136.41	1.96	0.78	0.27	2.59	0.13	0.79	1.95
DF2	2567	2567.09	2567.05	2570.05	384282	45.98	1.06	11.57	21.48	65.23	53.7	136.41	1.99	0.69	0.4	2.64	0.15	1.07	1.68
DF2	2567.45	2567.56	2567.51	2570.51	384577	48.74	2.68	12.54	18.4	89.34	45.95	198.85	2.02	0.79	0.34	3.93	0.16	0.93	3.11
DF2	2567.97	2568.07	2568.02	2571.02	384905	41.84	1.34	9.72	12.87	77.29	34.72	124.88	2.06	0.73	0.24	2.49	0.11	0.71	1.93
DF2	2568.49	2568.59	2568.54	2571.54	385234	42.53	1.9	9.19	11.02	78.71	27.9	131.61	2.09	0.78	0.2	2.67	0.1	0.58	2.19
DF2	2569	2569.1	2569.05	2572.05	385546	39.77	2.82	8.43	7.69	82.25	25.42	126.8	2.1	0.76	0.13	2.58	0.09	0.53	2.26
DF2	2569.5	2569.6	2569.55	2572.55	385852	32.65	1	5.44	4.17	67.72	24.43	107.59	2.1	0.65	0.06	2.2	0.04	0.51	2.05
DF2	2570	2570.1	2570.05	2573.05	386168	36.55	1.22	6.9	6.17	71.26	23.07	112.39	2.14	0.72	0.1	2.33	0.06	0.49	2.08
DF2	2570.5	2570.6	2570.55	2573.55	386488	34.71	1.36	5.76	3.54	69.13	20.77	124.88	2.17	0.73	0.05	2.64	0.04	0.45	2.52
DF2	2571	2571.1	2571.05	2574.05	386838	32.65	0	5.98	3.39	65.59	16.12	125.84	2.14	0.67	0.05	2.63	0.05	0.35	2.52
DF2	2571.5	2571.6	2571.55	2574.55	387191	36.09	1.06	8.19	3.7	71.62	13.95	130.65	2.11	0.73	0.05	2.68	0.08	0.29	2.56
DF2	2572	2572.1	2572.05	2575.05	387567	41.38	2.89	7.63	5.53	81.19	11.97	155.62	2.03	0.79	0.08	3.08	0.06	0.24	2.88
DF2	2572.5	2572.6	2572.55	2575.55	387947	41.38	1.48	8.04	6.09	75.16	16.06	132.57	1.95	0.76	0.09	2.51	0.07	0.31	2.3
DF2	2573	2573.1	2573.05	2576.05	388352	38.16	1.46	7.15	5.73	86.15	15.5	123.92	1.95	0.7	0.09	2.34	0.06	0.3	2.14
DF2	2573.5	2573.6	2573.55	2576.55	388757	41.61	1.86	8.19	8.1	84.02	18.91	141.21	1.94	0.73	0.13	2.67	0.07	0.37	2.36
DF2	2574	2574.1	2574.05	2577.05	389170	44.6	1.34	10.04	11.38	85.09	28.65	158.5	1.91	0.74	0.19	2.95	0.1	0.55	2.5
DF2	2574.5	2574.6	2574.55	2577.55	389585	49.66	1.52	11.13	13.91	78.71	30.63	123.92	1.87	0.8	0.23	2.24	0.11	0.57	1.69
DF2	2575	2575.1	2575.05	2578.05	390010	59.77	1.83	11.23	31.58	72.68	61.2	156.58	1.83	0.79	0.55	2.79	0.11	1.12	1.47
DF2	2575.5	2575.6	2575.55	2578.55	390438	57.7	2.08	13.54	17.91	73.74	45.51	150.82	1.79	0.87	0.29	2.62	0.14	0.82	1.93
DF2	2576	2576.1	2576.05	2579.05	390886	53.8	1.3	11.4	15.59	68.42	31.68	134.49	1.85	0.85	0.26	2.4	0.11	0.59	1.79
DF2	2576.5	2576.6	2576.55	2579.55	391329	42.99	2.14	8.48	6.97	71.26	25.05	114.31	1.9	0.76	0.1	2.09	0.07	0.48	1.85
DF2	2577	2577.1	2577.05	2580.05	391718	44.83	1.46	8.65	8.82	80.83	21.52	132.57	1.89	0.77	0.14	2.43	0.07	0.41	2.1
DF2	2577.5	2577.6	2577.55	2580.55	392106	48.05	1.48	8.48	7.13	72.32	20.52	123.92	1.89	0.85	0.1	2.25	0.06	0.39	2.01
DF2	2578	2578.1	2578.05	2581.05	392488	53.8	4.26	9.67	7.49	82.61	18.54	129.68	1.87	0.95	0.1	2.33	0.07	0.35	2.08
DF2	2578.5	2578.6	2578.55	2581.55	392871	50.12	1.75	8.56	6.53	70.91	20.9	124.88	1.86	0.89	0.09	2.24	0.05	0.39	2.03
DF2	2579	2579.1	2579.05	2582.05	393256	51.27	2.38	8.48	5.81	82.61	14.32	145.05	1.9	0.93	0.08	2.66	0.05	0.27	2.48
DF2	2579.5	2579.6	2579.55	2582.55	393639	45.98	1.65	7	4.33	64.88	14.88	129.68	1.94	0.86	0.05	2.43	0.03	0.29	2.3
DF2	2580	2580.1	2580.05	2583.05	394013	41.15	1.69	6.54	4.13	74.1	14.01	134.49	1.96	0.78	0.05	2.56	0.03	0.27	2.43
DF2	2580.5	2580.6	2580.55	2583.55	394387	41.38	1.71	6.32	3.15	77.29	15.81	134.49	1.98	0.8	0.03	2.59	0.03	0.31	2.51
DF2	2581	2581.1	2581.05	2584.05	394752	40.23	2.47	6.59	4.33	80.83	15.94	127.76	2.01	0.77	0.06	2.48	0.04	0.32	2.35
DF2	2581.5	2581.6	2581.55	2584.55	395116	41.84	1.9	6.85	3.8	79.77	16.31	137.37	2.03	0.82	0.05	2.71	0.04	0.33	2.6
DF2	2582	2582.1	2582.05	2585.05	395473	36.55	1.62	5.76	3	74.81	14.57	139.29	2.1	0.75	0.03	2.85	0.03	0.31	2.77
DF2	2582.5	2582.6	2582.55	2585.55	395829	28.28	0	4.01	1.92	70.2	14.51	121.04	2.16	0.6	0.02	2.56	0.01	0.31	2.51
DF2	2583	2583.1	2583.05	2586.05	396168	38.16	0	9.16	9.54	68.78	19.9	189.24	2.16	0.73	0.18	4.02	0.11	0.43	3.59
DF2	2583.5	2583.6	2583.55	2586.55	396507	34.25	1.54	5.4	2.48	70.2	14.7	138.33	2.17	0.73	0.03	2.92	0.03	0.32	2.86
DF2	2584	2584.1	2584.05	2587.05	396841	31.5	1.34	5.57	3.29	65.59	19.16	130.65	2.19	0.66	0.05	2.79	0.04	0.42	2.68
DF2	2584.5	2584.6	2584.55	2587.55	397174	32.42	1.42	5.23	2.83	64.52	15.69	132.57	2.21	0.7	0.04	2.86	0.03	0.35	2.78
DF2	2585	2585.1	2585.05	2588.05	397506	30.12	1.2	4.5	2.18	58.14	15.87	118.16	2.25	0.67	0.02	2.6	0.02	0.36	2.54
DF2	2585.5	2585.6	2585.55	2588.55	397836	27.82	0	3.91	1.88	60.27	14.57	119.12	2.29	0.63	0.02	2.67	0.01	0.33	2.62
DF2	2586	2586.1	2586.05	2589.05	398154	27.82	0	4.28	1.8	56.37	16.31	109.51	2.32	0.64	0.02	2.48	0.02	0.38	2.44
DF2	2586.52	2586.61	2586.57	2589.57	398482	30.12	1.2	4.84	2.34	59.56	15.87	128.72	2.35	0.69	0.03	2.95	0.03	0.37	2.88
DF2	2587	2587.1	2587.05	2590.05	398785	25.75	1.39	4.69	2.89	54.95	15.81	135.45	2.35	0.58	0.05	3.13	0.04	0.37	3.02
DF2	2587.5	2587.6	2587.55	2590.55	399098	28.05	1.09	4.25	2.31	56.02	19.9	115.28	2.36	0.64	0.03	2.66	0.02	0.47	2.58
DF2	2588	2588.1	2588.05	2591.05	399411	24.83	0	3.82	1.61	51.05	16.06	105.67	2.4	0.59	0.02	2.47	0.02	0.38	2.43
DF2	2588.5	2588.6	2588.55	2591.55	399723	20.83	0	2.8	1.45	51.05	19.97	120.08	2.43	0.5	0.02	2.87	0.01	0.48	2.83
DF2	2589	2589.1	2589.05	2592.05	400027	24.37	0.87	3.79	2.06	50.34	18.73	113.35	2.41	0.57	0.03	2.67	0.02	0.45	2.61
DF2	2589.5	2589.6	2589.55	2592.55	400332	24.37	0	3.94	2.06	51.76	19.84	119.12	2.4	0.57	0.03	2.8	0.03	0.48	2.73
DF2	2590	2590.1	2590.05	2593.05	400638	22.19	1.01	4.06	2.69	48.57	21.08	111.43	2.45	0.52	0.05	2.68	0.04	0.52	2.57
DF2	2590.5	2590.6	2590.55	2593.55	400944	22.6	0	5.2	5.65	45.73	22.2	148.9	2.5	0.5	0.12	3.67	0.07	0.55	3.37
DF2	2591	2591.09	2591.05	2594.05	401244	20.37	0	3.79	2.51	44.67	25.61	123.92	2.51	0.49	0.04	3.07	0.04	0.64	2.96
DF2	2591.5	2591.6	2591.55	2594.55	401543	20.94	0	2.82	2.01	46.09	22.82	108.55	2.53	0.51	0.03	2.7	0.01	0.58	2.62
DF2	2592	2592.1	2592.05	2595.05	401835	22.37	0	3.74	2.6	45.38	24.12	111.43	2.55	0.54	0.05	2.78	0.03	0.61	2.67
DF2	2592.5	2592.6	2592.55	2595.55	402126	19.63	0	3.77	3.2	42.54	27.59	108.55	2.56	0.47	0.06	2.73	0.04	0.71	2.58
DF2	2593	2593.1	2593.05	2596.05	402418	19.33	1.12	4.3	3.52	43.25	27.34	117.2	2.59	0.46	0.07	2.99	0.06	0.71	2.81
DF2	2593.5	2593.6	2593.55	2596.55	402709	19.29	0	4.52	5.33	44.67	40.18	149.86	2.62	0.44	0.12	3.88	0.07	1.05	3.58
DF2	2594	2594.1	2594.05	2597.05	402995	18.78	0	3.01	1.84	39.35	28.96	109.51	2.67	0.48	0.03	2.87	0.02	0.77	2.8
DF2	2594.5	2594.6	2594.55	2597.55	403280	16.69	0	2.55	1.75	39.35	27.84	105.67	2.72	0.44	0.03	2.83	0.02	0.76	2.75
DF2	2595	2595.1	2595.05	2598.05	403556	18.58	0	2.65	1.84	40.06	26.79	99.91	2.76	0.49	0.03	2.71	0.01	0.74	2.63
DF2	2595.5	2595.6	2595.55	2598.55	403831	15.43	0	2.58	1.98	35.13	27.1	104.71	2.8	0.41	0.04	2.89	0.02	0.76	2.79
DF2	2596	2596.1	2596.05	2599.05	404098	16.3	0	3.23	2.18	38.29	26.35	104.71	2.79	0.43	0.04	2.87	0.04	0.73	2.77
DF2	2596.5	2596.6	2596.55	2599.55	404366	17.06	0	2.82	1.65	35.17	28.21	118.16	2.78	0.46	0.03	3.24	0.02	0.78	3.17
DF2	2597	2597.1	2597.05	2600.05	404635	15.38	0	2.45	1.96	33.43	31.68	108.55	2.82	0.41	0.04	3.02	0.02	0.89	2.92
DF2	2597.5	2597.6	2597.55	2600.55	404904	14.83	0	2.32	1.68	36.16	30.2	107.59	2.85	0.4	0.03	3.03	0.02	0.86	2.95
DF2	2598	2598.1	2598.05	2601.05	405168	14.16	0	3.04	3.11	32.58	26.48	93.56	2.87	0.36	0.08	2.65	0.04	0.76	2.47
DF2	2598.5	2598.6	2598.55	2601.55	405432	13.91	0	2.08	1.61	30.81	27.41	121.04	2.89	0.38	0.03	3.46	0.01	0.79	3.38
DF2	2599	2599.1	2599.05	2602.05	405695	14.05	0	3.16	1.99	33.54	28.96	115.28	2.87	0.38	0.04	3.27	0.05	0.83	3.17
DF2	2599.5	2599.6	2599.55	2602.55	405958	14.69	0	2.82	2.26	32.86	29.89	108.55	2.86	0.39	0.05	3.07	0.03	0.86	2.95
DF2	2600	2600.1	2600.05	2603.05	406222	15.98	0.76	3.23	2.6	34.18	28.77	107.59	2.89	0.43	0.06	3.07	0.04	0.83	2.93
DF2	2600.5	2600.6	2600.55	2603.55	406485	13.66	0	1.56	1.46	31.16	31.25	115.28	2.91	0.38	0.03	3.32	0	0.91	3.25
DF2	2601	2601.1	2601.05	2604.05	406743	13.17	0	3.04	2.68	30.63	32.43	108.55	2.9	0.35	0.06	3.11	0.05	0.94	2.96
DF2	2601.5	2601.6	2601.55	2604.55	407002	13.86	0.74	2.77	2.12	31.45	30.88	98.94	2.89	0.37	0.05	2.83	0.04	0.89	2.71
DF2	2602	2602.1	2602.05	2605.05	407266	13.06	0	3.16	3.39	29.57	32.92	120.08	2.95	0.34	0.09	3.51	0.05	0.97	3.3
DF2	2602.5	2602.6	2602.55	2605.55	407528	12.53	0	2.65	1.84	29.64	30.82	107.59	3.01	0.35	0.04	3.2	0.04	0.93	3.1
DF2	2603	2603.1	2603.05	2606.05	407782	11.95	0	2.22	1.33	29.04	27.41	103.75	2.99	0.34	0.03	3.07	0.03	0.82	3.01
DF2	2603.5	2603.6	2603.55	2606.55	408036	15.06	0	1.83	1.44	32.69	31.56	103.75	2.98	0.43	0.03	3.05	0	0.94	2.99
DF2	2604	2604.1	2604.05	2607.05	408291	12.74	0.92	2.5	2.39	28.4	28.89	116.24	3	0.35	0.06	3.46	0.03	0.87	3.32
DF2	2604.5	2604.6	2604.55	2607.55	408547	13.17	0	2.82	1.89	30.38	27.84	106.63	3.02	0.37	0.04	3.19	0.04	0.84	3.08
DF2	2605	2605.1	2605.05	2608.05	408804	12.12	0.5	2.65	2.22	30.35	33.67	114.31	3	0.33	0.05	3.4	0.04	1.01	3.27
DF2	2605.5	2605.6	2605.55	2608.55	409062	12.92	0	2.92	2.23	30.95	30.69	125.84	2.98	0.36	0.05	3.72	0.04	0.91	3.59
DF2	2606	2606.1	2606.05	2609.05	409319	11.82	0	2.39	1.49	30.84	26.35	106.63	2.99	0.34	0.03	3.16	0.03	0.79	3.08
DF2	2606.5	2606.6	2606.55	2609.55	409577	10.37	0	1.17	1.09	31.09	28.96	116.24	3.01	0.3	0.02	3.47	0	0.87	3.42
DF2	2607	2607.1	2607.05	2610.05	409834	11.93	0	2.32	1.8	29.18	28.71	99.91	3.02	0.34	0.04	2.98	0.03	0.87	2.88
DF2	2607.5	2607.6	2607.55	2610.55	410092	11.91	0	2.36	1.56	29	28.03	100.87	3.02	0.34	0.03	3.01	0.03	0.85	2.93
DF2	2608	2608.1	2608.05	2611.05	410350	14.14	0.59	2.53	1.79	32.94	28.71	116.24	2.97	0.4	0.04	3.41	0.03	0.85	3.32
DF2	2608.5	2608.6	2608.55	2611.55	410609	15.17	0.75	3.14	1.58	33.86	24.24	106.63	2.92	0.43	0.03	3.07	0.04	0.71	3
DF2	2609	2609.08	2609.04	2612.04	410868	13.98	1.15	2.43	1.73	31.45	23.56	98.94	2.89	0.38	0.04	2.82	0.02	0.68	2.74
DF2	2609.5	2609.6	2609.55	2612.55	411139	14.46	0	1.7	1.01	33.68	23.07	101.83	2.86	0.41	0.01	2.87	0	0.66	2.84
DF2	2610	2610.12	2610.06	2613.06	411417	16.16	0.95	2.87	1.71	35.81	22.88	112.39	2.85	0.44	0.03	3.16	0.03	0.65	3.08
DF2	2610.5	2610.6	2610.55	2613.55	411684	15.59	0	2.53	1.65	34.57	24.86	108.55	2.84	0.42	0.03	3.04	0.02	0.71	2.96
DF2	2611	2611.1	2611.05	2614.05	411959	18.25	0.73	2.87	1.86	42.9	21.89	119.12	2.78	0.49	0.03	3.26	0.02	0.61	3.18
DF2	2611.5	2611.6	2611.55	2614.55	412235	18.67	0.7	2.82	1.5	40.06	23.07	122	2.72	0.5	0.02	3.27	0.02	0.63	3.22
DF2	2612	2612.1	2612.05	2615.05	412523	17.96	0.72	3.14	1.67	38.29	21.64	122	2.73	0.48	0.03	3.29	0.03	0.59	3.22
DF2	2612.5	2612.6	2612.55	2615.55	412810	14.02	0	1.54	0.98	36.87	22.38	106.63	2.74	0.38	0.01	2.89	0	0.61	2.86
DF2	2613	2613.11	2613.06	2616.05	413098	20.3	0.91	3.69	1.85	42.19	20.65	138.33	2.74	0.54	0.03	3.74	0.04	0.57	3.67
DF2	2613.5	2613.6	2613.55	2616.55	413380	17.1	0.72	2.6	1.33	40.77	21.08	122	2.73	0.46	0.02	3.29	0.02	0.58	3.25
DF2	2614	2614.1	2614.05	2617.05	413668	17.31	0	3.01	2.19	37.93	26.79	125.84	2.67	0.44	0.04	3.32	0.03	0.72	3.22
DF2	2614.5	2614.6	2614.55	2617.55	413957	20.28	0.82	3.67	1.62	43.96	19.9	135.45	2.62	0.52	0.02	3.5	0.03	0.52	3.44
DF2	2615	2615.1	2615.05	2618.05	414257	20.44	0.81	3.72	1.78	44.67	19.41	130.65	2.69	0.54	0.03	3.47	0.04	0.52	3.4
DF2	2615.5	2615.6	2615.55	2618.55	414556	22.07	0	2.92	1.25	46.44	16.37	137.37	2.75	0.6	0.01	3.72	0.01	0.45	3.7
DF2	2616	2616.1	2616.05	2619.05	414842	20.02	0.74	3.14	1.38	44.67	18.17	124.88	2.7	0.53	0.02	3.32	0.02	0.49	3.28
DF2	2616.5	2616.6	2616.55	2619.55	415130	20.9	1.03	3.35	1.96	45.73	18.73	140.25	2.66	0.54	0.03	3.68	0.02	0.5	3.6
DF2	2616.99	2617.1	2617.05	2620.05	415424	22.6	0.75	3.55	2.33	47.86	16.49	147.94	2.67	0.58	0.04	3.89	0.02	0.44	3.79
DF2	2617.5	2617.6	2617.55	2620.55	415725	19.38	0.78	2.99	1.68	42.9	15.63	125.84	2.68	0.5	0.03	3.32	0.02	0.42	3.26
DF2	2618	2618.1	2618.05	2621.05	416021	23.22	1.39	3.96	2.03	39	17.11	135.45	2.67	0.6	0.03	3.55	0.03	0.46	3.48
DF2	2618.5	2618.6	2618.55	2621.55	416317	22.48	0	2.87	1.5	51.76	15.94	142.17	2.66	0.59	0.02	3.73	0.01	0.42	3.68
DF2	2619	2619.1	2619.05	2622.05	416617	21.04	0.83	3.62	1.81	45.03	20.15	125.84	2.69	0.55	0.03	3.33	0.03	0.54	3.26
DF2	2619.5	2619.6	2619.55	2622.55	416918	19.79	0.89	2.82	1.73	43.61	20.28	110.47	2.71	0.52	0.03	2.95	0.01	0.55	2.88
DF2	2620	2620.1	2620.05	2623.05	417225	20.41	0.88	3.35	1.7	44.32	17.73	155.62	2.71	0.54	0.03	4.16	0.03	0.48	4.1
DF2	2620.5	2620.6	2620.55	2623.55	417534	21.27	0.82	4.16	4.65	43.61	24.31	149.86	2.71	0.52	0.11	4	0.05	0.66	3.75
DF2	2621	2621.1	2621.05	2624.05	417861	24.14	1.21	3.28	1.91	46.44	19.22	86.65	2.72	0.64	0.03	2.3	0.01	0.52	2.23
DF2	2621.5	2621.6	2621.55	2624.55	418187	20.71	0	3.09	1.88	47.15	17.42	124.88	2.74	0.55	0.03	3.37	0.02	0.48	3.29
DF2	2622	2622.1	2622.05	2625.05	418511	19.61	0.85	2.8	1.56	43.96	18.04	118.16	2.73	0.52	0.02	3.17	0.01	0.49	3.12
DF2	2622.5	2622.6	2622.55	2625.55	418835	24.14	0.71	4.06	3.84	47.51	21.21	140.25	2.72	0.61	0.08	3.75	0.04	0.58	3.56
DF2	2623	2623.1	2623.05	2626.05	419161	21.54	0.86	3.48	1.93	50.7	17.3	134.49	2.69	0.56	0.03	3.56	0.03	0.46	3.49
DF2	2623.5	2623.6	2623.55	2626.55	419489	22.99	1.04	3.23	1.98	45.73	15.63	136.41	2.66	0.59	0.03	3.57	0.01	0.42	3.49
DF2	2624	2624.1	2624.05	2627.05	419826	22.99	0.86	3.38	1.92	49.99	16.8	128.72	2.65	0.59	0.03	3.36	0.02	0.45	3.29
DF2	2624.5	2624.6	2624.55	2627.55	420163	25.29	0	3.43	3.94	50.34	27.22	154.66	2.65	0.62	0.08	4.03	0.02	0.72	3.84
DF2	2625	2625.1	2625.05	2628.05	420499	24.6	0.99	4.08	1.97	52.12	16.93	129.68	2.64	0.63	0.03	3.37	0.03	0.45	3.3
DF2	2625.5	2625.6	2625.55	2628.55	420835	25.29	0.94	4.79	4.85	55.66	16.93	150.82	2.63	0.61	0.1	3.91	0.05	0.45	3.66
DF2	2626	2626.1	2626.05	2629.05	421176	29.89	1.26	4.86	3.59	61.33	17.18	138.33	2.53	0.72	0.06	3.43	0.04	0.44	3.28
DF2	2626.5	2626.6	2626.55	2629.55	421521	28.28	1.17	4.74	2.64	57.43	15.38	129.68	2.45	0.67	0.04	3.11	0.04	0.38	3.01
DF2	2627	2627.1	2627.05	2630.05	421897	31.73	1.29	5.32	2.99	65.23	15.07	132.57	2.44	0.75	0.04	3.16	0.04	0.37	3.06
DF2	2627.5	2627.6	2627.55	2630.55	422278	32.88	1.2	4.74	2.47	65.59	17.18	139.29	2.44	0.78	0.03	3.32	0.02	0.42	3.24
DF2	2628	2628.1	2628.05	2631.05	422694	34.71	1.6	5.1	3.14	62.75	17.49	128.72	2.42	0.81	0.04	3.03	0.03	0.42	2.92
DF2	2628.5	2628.6	2628.55	2631.55	423111	33.8	1.21	6.08	5.25	65.23	22.2	154.66	2.4	0.76	0.1	3.64	0.06	0.53	3.41
DF2	2629	2629.1	2629.05	2632.05	423532	32.19	1.05	5.44	6.33	64.88	18.42	141.21	2.43	0.71	0.13	3.36	0.05	0.45	3.06
DF2	2629.5	2629.6	2629.55	2632.55	423952	27.59	1.21	4.08	3.13	54.24	19.35	122	2.47	0.65	0.05	2.95	0.02	0.48	2.82
DF2	2630	2630.1	2630.05	2633.05	424361	22.21	1.18	3.48	2.93	47.51	25.05	122.96	2.6	0.55	0.06	3.15	0.02	0.65	3.01
DF2	2630.5	2630.6	2630.55	2633.55	424768	13.72	0.48	3.22	2.04	34.89	21.76	93.66	2.71	0.35	0.04	2.51	0.05	0.59	2.41
DF2	2631	2631.1	2631.05	2634.05	425146	20.07	0.86	3.14	2.83	42.54	20.59	115.28	2.62	0.5	0.06	2.97	0.02	0.54	2.84
DF2	2631.5	2631.6	2631.55	2634.55	425527	22.67	1.07	3.48	3.34	49.63	19.16	111.43	2.53	0.54	0.06	2.77	0.02	0.49	2.61
DF2	2632	2632.1	2632.05	2635.05	425926	28.74	1.43	6.39	6.97	58.14	27.03	130.65	2.47	0.63	0.15	3.16	0.08	0.67	2.81
DF2	2632.5	2632.6	2632.55	2635.55	426327	28.51	1.36	5.1	5.29	57.43	22.57	111.43	2.4	0.63	0.1	2.62	0.05	0.54	2.37
DF2	2633	2633.1	2633.05	2636.05	426751	33.8	1.6	6.22	6.61	70.2	24.12	126.8	2.33	0.71	0.13	2.88	0.06	0.56	2.57
DF2	2633.5	2633.6	2633.55	2636.55	427178	34.94	2.49	7.19	7.65	76.58	27.34	146.98	2.25	0.7	0.15	3.23	0.08	0.61	2.88
DF2	2634	2634.1	2634.05	2637.05	427630	41.61	1.97	8.99	10.78	80.48	23.44	120.08	2.16	0.78	0.2	2.51	0.1	0.51	2.03
DF2	2634.5	2634.6	2634.55	2637.55	428086	46.67	2.25	10.67	11.94	80.48	29.7	137.37	2.07	0.85	0.22	2.76	0.12	0.62	2.25
DF2	2635	2635.1	2635.05	2638.05	428577	51.04	2.31	12.03	16.63	82.25	39.81	134.49	1.99	0.85	0.3	2.59	0.14	0.79	1.88
DF2	2635.5	2635.6	2635.55	2638.55	429072	53.34	1.79	12.91	19.2	79.06	44.15	139.29	1.91	0.83	0.33	2.57	0.15	0.84	1.77
DF2	2636	2636.09	2636.05	2639.05	429608	64.6	0.86	16.36	27.09	95.01	60.02	146.98	1.83	0.92	0.46	2.59	0.19	1.1	1.49
DF2	2636.5	2636.6	2636.55	2639.55	430155	69.66	1.99	20.54	33.83	115.22	91.77	169.07	1.75	0.9	0.56	2.86	0.25	1.6	1.53
DF2	2637	2637.1	2637.05	2640.05	430734	74.72	1.9	20.76	35.67	113.45	86.81	168.11	1.72	0.96	0.58	2.79	0.24	1.49	1.41
DF2	2637.5	2637.6	2637.55	2640.55	431318	89.43	4.07	21.68	50.5	148.19	101.07	190.2	1.68	1.05	0.81	3.09	0.24	1.7	1.15
DF2	2638	2638.1	2638.05	2641.05	431936	96.33	8.02	25.03	65.33	162.02	122.77	225.75	1.61	0.98	1.01	3.53	0.28	1.97	1.1
DF2	2638.5	2638.6	2638.55	2641.55	432559	103.45	10.13	28.44	72.54	174.78	142.61	249.76	1.54	0.99	1.08	3.75	0.32	2.2	1.16
DF2	2639	2639.1	2639.05	2642.05	433223	111.27	10.71	30.14	76.15	182.94	147.57	248.8	1.54	1.07	1.13	3.71	0.33	2.27	1.01
DF2	2639.5	2639.6	2639.55	2642.55	433888	111.96	12.59	27.22	70.94	174.78	145.09	228.63	1.53	1.13	1.04	3.39	0.28	2.22	0.89
DF2	2640	2640.1	2640.05	2643.05	434563	111.96	9.54	26.98	78.95	181.16	150.67	269.94	1.53	1.06	1.17	4.03	0.29	2.31	1.23
DF2	2640.5	2640.6	2640.55	2643.55	435237	113.11	11.06	38.64	86.17	175.14	160.59	317.01	1.53	1.01	1.28	4.76	0.47	2.46	1.68
DF2	2641	2641.1	2641.05	2644.05	435911	115.41	8.95	26.01	78.15	179.39	143.85	246.88	1.54	1.13	1.16	3.69	0.27	2.22	0.91
DF2	2641.5	2641.6	2641.55	2644.55	436584	100.7	9.5	25.76	64.93	159.18	133.93	219.02	1.55	1.02	0.97	3.29	0.28	2.07	0.97
DF2	2642	2642.1	2642.05	2645.05	437258	100.47	9.5	25.76	65.33	168.76	120.29	220.94	1.53	1	0.96	3.29	0.28	1.85	0.98
DF2	2642.5	2642.6	2642.55	2645.55	437930	101.61	10.99	24.55	76.15	170.88	135.79	212.3	1.52	0.91	1.12	3.14	0.26	2.07	0.45
DF2	2643	2643.1	2643.05	2646.05	438582	112.65	15.64	28.44	94.58	207.75	167.41	273.78	1.52	0.93	1.4	4.07	0.32	2.55	0.71
DF2	2643.5	2643.6	2643.55	2646.55	439229	118.17	13.65	32.81	89.37	197.12	157.49	313.16	1.52	1.06	1.32	4.66	0.37	2.4	1.5
DF2	2644	2644.1	2644.05	2647.05	439834	100.01	9.66	27.95	71.74	168.05	133.31	241.12	1.53	0.93	1.06	3.59	0.31	2.04	1.05
DF2	2644.5	2644.6	2644.55	2647.55	440438	133.57	15.95	29.9	101.8	220.16	168.03	297.79	1.53	1.19	1.51	4.44	0.31	2.57	0.81
DF2	2645	2645.1	2645.05	2648.05	441042	125.52	14.51	32.57	103.4	216.62	164.93	301.64	1.53	1.05	1.54	4.51	0.37	2.53	0.81
DF2	2645.5	2645.6	2645.55	2648.55	441647	140.01	15.95	34.27	116.23	204.92	151.91	309.32	1.53	1.17	1.74	4.62	0.38	2.33	0.46
DF2	2646	2646.1	2646.05	2649.05	442256	123.69	15.17	24.21	87.37	185.42	126.49	257.45	1.54	1.17	1.3	3.84	0.23	1.94	0.73
DF2	2646.5	2646.6	2646.55	2649.55	442865	131.04	13.02	19.32	87.77	207.75	156.87	216.14	1.54	1.29	1.3	3.2	0.14	2.42	0.08
DF2	2647	2647.1	2647.05	2650.05	443466	121.85	12.32	31.6	94.98	185.06	125.25	278.58	1.55	1.08	1.43	4.21	0.36	1.94	0.78
DF2	2647.53	2647.62	2647.57	2650.57	444096	108.97	10.99	23.62	70.14	179.39	142.61	231.51	1.56	1.11	1.05	3.5	0.24	2.22	0.98
DF2	2648	2648.1	2648.05	2651.05	444665	97.94	9.89	22.04	63.72	172.3	133.93	212.3	1.57	1	0.96	3.23	0.23	2.1	0.93
DF2	2648.5	2648.6	2648.55	2651.55	445263	109.89	10.79	24.28	84.16	181.87	139.51	252.64	1.58	1.01	1.29	3.89	0.26	2.2	0.8
DF2	2649	2649.1	2649.05	2652.05	445856	104.14	13.96	22.94	58.51	159.89	132.69	197.89	1.61	1.17	0.9	3.06	0.23	2.13	0.92
DF2	2649.5	2649.6	2649.55	2652.55	446446	97.71	9.58	22.38	58.11	161.67	137.65	210.38	1.63	1.09	0.91	3.33	0.24	2.25	1.15
DF2	2650	2650.1	2650.05	2653.05	447020	90.81	5.63	21.66	60.52	151.38	119.67	204.61	1.64	0.95	0.96	3.26	0.24	1.96	0.97
DF2	2650.5	2650.6	2650.55	2653.55	447592	86.21	6.22	22.12	48.9	143.94	115.95	190.2	1.65	0.99	0.77	3.05	0.25	1.92	1.2
DF2	2651	2651.1	2651.05	2654.05	448137	85.06	5.75	18.96	41.28	132.59	99.83	169.07	1.69	1.07	0.66	2.75	0.19	1.69	1.18
DF2	2651.5	2651.6	2651.55	2654.55	448677	86.44	1.66	18.93	41.28	129.4	98.59	168.11	1.73	1.12	0.67	2.79	0.19	1.7	1.18
DF2	2652	2652.1	2652.05	2655.05	449167	71.73	0.88	17.55	27.65	110.26	73.79	162.35	1.77	1.02	0.45	2.77	0.19	1.31	1.69
DF2	2652.5	2652.6	2652.55	2655.55	449655	78.63	1.92	19.95	32.5	128.69	70.07	162.35	1.8	1.11	0.54	2.81	0.23	1.26	1.51
DF2	2653	2653.1	2653.05	2656.05	450126	85.06	2.26	19.69	40.88	149.61	101.69	176.76	1.74	1.1	0.67	2.97	0.21	1.77	1.36
DF2	2653.5	2653.6	2653.55	2656.55	450599	97.02	2.98	28.68	58.91	171.24	96.11	268.98	1.69	1.1	0.95	4.44	0.35	1.63	2.15
DF2	2654	2654.1	2654.05	2657.05	451098	84.6	1.61	18.2	39.48	140.39	86.19	178.68	1.73	1.1	0.64	2.98	0.18	1.49	1.45
DF2	2654.5	2654.6	2654.55	2657.55	451595	91.5	1.62	19.66	49.7	143.58	91.15	178.68	1.77	1.15	0.84	3.05	0.21	1.62	1.05
DF2	2655	2655.1	2655.05	2658.05	452076	74.03	1.06	16.72	26.09	122.67	75.03	144.09	1.8	1.09	0.43	2.48	0.17	1.35	1.46
DF2	2655.5	2655.6	2655.55	2658.55	452555	72.19	3.62	15.02	21.08	102.81	48.61	161.39	1.82	1.12	0.34	2.83	0.14	0.89	2.01
DF2	2656	2656.1	2656.05	2659.05	453023	74.26	1.95	16.55	23.69	129.76	33.54	169.07	1.81	1.13	0.39	2.95	0.16	0.61	2.03
DF2	2656.5	2656.6	2656.55	2659.55	453491	74.95	6.61	16.11	25.93	110.61	61.57	152.74	1.81	1.11	0.43	2.65	0.16	1.11	1.63
DF2	2657	2657.1	2657.05	2660.05	453959	70.35	1.28	17.28	22.92	111.32	58.47	158.5	1.81	1.06	0.37	2.76	0.19	1.06	1.87
DF2	2657.5	2657.6	2657.55	2660.55	454424	83.22	1.39	19.74	34.27	144.29	68.83	163.31	1.81	1.18	0.58	2.84	0.22	1.25	1.46
DF2	2658	2658.1	2658.05	2661.05	454849	72.65	1.49	16.7	30.22	126.21	83.09	140.25	1.78	1.01	0.5	2.4	0.18	1.48	1.2
DF2	2658.5	2658.59	2658.55	2661.55	455272	85.52	8.64	21.73	44.09	155.64	107.27	177.72	1.75	1.09	0.73	3	0.25	1.88	1.25
DF2	2658.98	2659.07	2659.03	2662.03	455696	95.18	2.81	20.73	52.5	160.25	109.75	201.73	1.72	1.16	0.86	3.36	0.22	1.89	1.3
DF2	2659.5	2659.6	2659.55	2662.55	456158	91.73	3.57	22.7	44.09	148.55	101.07	193.09	1.7	1.16	0.71	3.17	0.25	1.72	1.48
DF2	2660	2660.1	2660.05	2663.05	456608	83.91	1.86	20.76	34.51	131.89	89.91	170.03	1.75	1.15	0.56	2.86	0.22	1.57	1.52
DF2	2660.5	2660.6	2660.55	2663.55	457056	86.67	0	20.22	26.37	127.28	51.28	221.9	1.8	1.32	0.42	3.85	0.2	0.92	2.84
DF2	2661	2661.1	2661.05	2664.05	457486	84.14	1.52	18.16	33.1	120.89	70.07	160.42	1.79	1.2	0.55	2.75	0.18	1.25	1.44
DF2	2661.5	2661.6	2661.55	2664.55	457916	79.67	3.46	20.03	42.6	144.29	97.35	184.44	1.78	1.02	0.72	3.19	0.24	1.74	1.46
DF2	2662	2662.1	2662.05	2665.05	458345	68.97	1	16.09	22.68	110.26	75.03	147.94	1.84	1.06	0.38	2.62	0.17	1.38	1.72
DF2	2662.5	2662.6	2662.55	2665.55	458772	65.52	1.88	12.4	14.71	83.67	34.23	144.09	1.9	1.11	0.24	2.62	0.1	0.65	2.05
DF2	2663	2663.1	2663.05	2666.05	459181	63.22	1.6	13.22	17.91	86.86	33.92	138.33	1.88	1.02	0.3	2.5	0.13	0.64	1.78
DF2	2663.5	2663.6	2663.55	2666.55	459591	76.1	0.78	16.82	25.29	108.49	46.01	152.74	1.86	1.17	0.42	2.72	0.17	0.85	1.7
DF2	2664	2664.1	2664.05	2667.05	460009	72.42	1.29	18.47	32.7	122.67	68.83	160.42	1.8	0.99	0.55	2.78	0.21	1.24	1.46
DF2	2664.5	2664.6	2664.55	2667.55	460429	87.13	1.94	30.38	44.49	145	95.49	261.29	1.74	1.1	0.73	4.44	0.4	1.66	2.68
DF2	2665	2665.1	2665.05	2668.05	460872	103.45	3.66	20.2	70.54	170.53	111.61	228.63	1.72	1.12	1.17	3.82	0.21	1.92	1.02
DF2	2665.5	2665.6	2665.55	2668.55	461315	95.87	4.22	20	65.73	163.79	108.51	214.22	1.7	1.03	1.08	3.55	0.22	1.85	0.96
DF2	2666	2666.1	2666.05	2669.05	461770	97.71	4.65	18.91	81.76	169.11	112.85	249.76	1.7	0.9	1.36	4.16	0.21	1.92	0.91
DF2	2666.5	2666.62	2666.56	2669.56	462234	97.02	6.8	21.87	68.53	159.18	112.85	226.71	1.69	1.01	1.12	3.74	0.25	1.91	1.05
DF2	2667	2667.1	2667.05	2670.05	462681	93.57	6.45	20.85	75.35	163.79	112.23	243.04	1.69	0.88	1.24	4.01	0.25	1.89	1.04
DF2	2667.5	2667.6	2667.55	2670.55	463138	89.2	3.08	20.71	61.72	143.94	109.13	214.22	1.68	0.93	1	3.5	0.24	1.83	1.1
DF2	2668	2668.1	2668.05	2671.05	463599	79.31	3.22	17.11	59.32	143.94	101.69	197.89	1.67	0.79	0.96	3.23	0.19	1.7	0.92
DF2	2668.5	2668.6	2668.55	2671.55	464059	83.22	2.29	17.91	61.72	134.37	101.07	197.89	1.67	0.83	1	3.23	0.2	1.69	0.83
DF2	2669	2669.1	2669.05	2672.05	464523	71.96	0	16.26	39.16	101.75	82.47	167.15	1.73	0.89	0.65	2.81	0.18	1.43	1.26
DF2	2669.5	2669.6	2669.55	2672.55	464985	70.35	1.26	15.77	28.34	85.44	54.13	188.28	1.79	0.99	0.47	3.27	0.16	0.97	2.14
DF2	2670	2670.1	2670.05	2673.05	465426	58.16	1.45	13.37	18.12	75.16	37.14	142.17	1.78	0.87	0.29	2.45	0.13	0.66	1.75
DF2	2670.5	2670.6	2670.55	2673.55	465866	66.44	1.58	15.73	21.08	81.19	40.86	159.46	1.78	0.99	0.34	2.74	0.16	0.73	1.93
DF2	2671	2671.1	2671.05	2674.05	466308	60.46	0.79	14.17	18.8	77.29	48.05	140.25	1.77	0.9	0.3	2.39	0.14	0.85	1.68
DF2	2671.5	2671.6	2671.55	2674.55	466749	71.73	0.77	17.21	28.25	107.07	55.18	148.9	1.76	1	0.46	2.52	0.18	0.97	1.42
DF2	2672	2672.1	2672.05	2675.05	467190	73.34	0	19.2	34.07	90.76	83.71	177.72	1.73	0.96	0.55	2.98	0.22	1.45	1.65
DF2	2672.5	2672.6	2672.55	2675.55	467632	80.23	3.51	19.32	44.49	128.69	99.21	170.99	1.7	0.96	0.72	2.82	0.21	1.69	1.09
DF2	2673	2673.1	2673.05	2676.05	468091	85.06	4.54	21.24	56.91	142.17	127.73	198.85	1.67	0.91	0.92	3.24	0.25	2.14	1.04
DF2	2673.5	2673.6	2673.55	2676.55	468551	85.52	5.2	20.88	58.91	150.68	184.77	356.39	1.65	0.88	0.94	5.8	0.24	3.05	3.55
DF2	2674	2674.1	2674.05	2677.05	469024	85.29	4.46	22.12	58.11	131.18	124.01	215.18	1.67	0.9	0.93	3.49	0.26	2.07	1.26
DF2	2674.5	2674.6	2674.55	2677.55	469496	64.37	0	17.72	21.64	86.86	89.91	147.94	1.67	0.89	0.33	2.39	0.19	1.51	1.6
DF2	2675	2675.1	2675.05	2678.05	469964	71.27	1.07	16.45	30.5	103.17	76.89	139.29	1.64	0.91	0.46	2.19	0.16	1.26	1.08
DF2	2675.5	2675.6	2675.55	2678.55	470434	88.97	1.04	20.51	49.7	133.66	91.77	205.57	1.61	1	0.76	3.21	0.21	1.48	1.38
DF2	2676	2676.1	2676.05	2679.05	470919	78.4	0	23.16	33.71	143.58	122.77	201.73	1.67	1.02	0.53	3.28	0.27	2.06	2.02
DF2	2676.5	2676.6	2676.55	2679.55	471398	69.43	1.88	18.88	19.88	77.3	50.07	232.2	1.73	1.03	0.31	3.92	0.2	0.87	3.19
DF2	2677	2677.1	2677.05	2680.05	471818	60.69	1.96	12.25	12.5	83.67	38.88	148.9	1.72	0.94	0.18	2.46	0.1	0.67	2.03
DF2	2677.5	2677.6	2677.55	2680.55	472237	76.1	1.67	16.67	22.8	101.75	49.48	143.13	1.71	1.11	0.35	2.34	0.15	0.85	1.5
DF2	2678.01	2678.11	2678.06	2681.06	472653	44.83	1.6	6.49	2.4	45.03	14.14	116.24	1.75	0.78	0.01	1.96	0.02	0.25	1.93
DF2	2678.5	2678.6	2678.55	2681.55	473051	52.65	1.97	8.46	7.49	55.66	22.63	128.72	1.79	0.89	0.1	2.22	0.05	0.41	1.98
DF2	2679	2679.1	2679.05	2682.05	473443	55.87	2.8	8.85	5.73	44.32	16.43	139.29	1.86	1	0.07	2.49	0.04	0.31	2.32
DF2	2679.5	2679.6	2679.55	2682.55	473833	48.28	1.91	7.15	4.85	42.9	15.94	144.09	1.91	0.89	0.06	2.67	0.03	0.31	2.53
DF2	2680	2680.1	2680.05	2683.05	474199	43.68	1.5	6.29	4.73	37.58	15.5	122.96	1.9	0.8	0.06	2.26	0.02	0.29	2.11
DF2	2680.5	2680.6	2680.55	2683.55	474565	57.7	2.71	11.01	10.54	76.58	24.8	166.19	1.88	1	0.16	3.03	0.09	0.47	2.65
DF2	2681	2681.1	2681.05	2684.05	474939	48.51	1.79	8.85	7.78	63.11	14.51	141.21	1.85	0.83	0.11	2.53	0.06	0.27	2.26
DF2	2681.5	2681.6	2681.55	2684.55	475314	51.96	2.87	9.24	6.49	72.68	12.46	141.21	1.81	0.89	0.08	2.47	0.06	0.23	2.27
DF2	2682	2682.1	2682.05	2685.05	475698	51.96	2.04	8.75	7.41	66.65	17.49	113.35	1.77	0.87	0.1	1.93	0.05	0.31	1.69
DF2	2682.5	2682.6	2682.55	2685.55	476084	65.75	2.51	13.61	17.31	87.92	29.58	155.62	1.74	1	0.26	2.62	0.12	0.52	1.98
DF2	2683	2683.1	2683.05	2686.05	476488	69.66	2.87	14.7	17.95	84.38	42.85	205.57	1.77	1.08	0.28	3.54	0.13	0.76	2.87
DF2	2683.5	2683.6	2683.55	2686.55	476891	61.15	2.64	11.23	11.78	80.12	27.03	153.7	1.8	1	0.17	2.67	0.08	0.49	2.25
DF2	2684	2684.1	2684.05	2687.05	477282	53.8	2.44	10.89	12.34	70.2	23.07	141.21	1.86	0.89	0.2	2.53	0.1	0.43	2.07
DF2	2684.5	2684.6	2684.55	2687.55	477670	55.87	2.72	10.82	16.47	69.13	33.73	167.15	1.91	0.91	0.28	3.1	0.1	0.64	2.43
DF2	2685	2685.1	2685.05	2688.05	478041	47.36	2.11	8.6	5.85	63.82	17.98	133.53	1.95	0.88	0.08	2.52	0.06	0.35	2.33
DF2	2685.5	2685.6	2685.55	2688.55	478410	46.9	2.15	8.39	5.77	80.48	16.8	136.41	1.99	0.89	0.08	2.62	0.06	0.33	2.43
DF2	2686	2686.1	2686.05	2689.05	478762	41.38	1.78	7.05	5.01	81.54	19.78	133.53	1.98	0.78	0.07	2.57	0.05	0.39	2.4
DF2	2686.5	2686.6	2686.55	2689.55	479115	42.76	1.99	8.34	5.65	87.21	14.51	186.36	1.98	0.8	0.08	3.6	0.07	0.29	3.41
DF2	2687	2687.1	2687.05	2690.05	479471	42.99	2.25	8.14	6.89	91.11	18.48	137.37	1.94	0.78	0.1	2.59	0.06	0.36	2.34
DF2	2687.5	2687.6	2687.55	2690.55	479829	45.75	2.88	8.87	9.46	79.41	22.14	116.24	1.92	0.79	0.15	2.15	0.07	0.42	1.78
DF2	2688	2688.1	2688.05	2691.05	480198	54.95	2.53	12.15	15.23	81.54	42.97	170.03	1.91	0.9	0.26	3.15	0.12	0.82	2.54
DF2	2688.5	2688.6	2688.55	2691.55	480568	50.35	1.25	10.45	15.67	68.42	38.63	130.65	1.9	0.81	0.27	2.4	0.1	0.73	1.76
DF2	2689	2689.1	2689.05	2692.05	480941	48.51	2.3	10.26	12.02	76.58	37.26	140.25	1.93	0.82	0.2	2.63	0.1	0.72	2.15
DF2	2689.5	2689.6	2689.55	2692.55	481312	48.05	2.03	10.01	10.94	76.93	31.31	131.61	1.97	0.84	0.18	2.51	0.1	0.62	2.07
DF2	2690	2690.1	2690.05	2693.05	481672	46.67	2.25	9.84	10.46	82.96	34.29	128.72	2.03	0.85	0.18	2.53	0.1	0.7	2.09
DF2	2690.5	2690.6	2690.55	2693.55	482030	43.45	4.18	9.28	11.74	77.64	32.12	131.61	2.08	0.78	0.21	2.66	0.1	0.67	2.15
DF2	2691	2691.1	2691.05	2694.05	482370	149.2	1.92	80.94	18.2	81.9	54.5	244	2.09	2.96	0.27	4.79	1.33	1.14	4.15
DF2	2691.5	2691.6	2691.55	2694.55	482711	41.15	1.74	8.97	8.66	74.81	33.42	122	2.09	0.78	0.15	2.48	0.09	0.7	2.11
DF2	2692	2692.1	2692.05	2695.05	483064	36.78	1.86	8.09	8.1	75.51	29.51	125.84	2.13	0.7	0.15	2.6	0.09	0.63	2.26
DF2	2692.5	2692.6	2692.55	2695.55	483418	40.69	2.94	8.41	9.5	71.97	26.23	140.25	2.16	0.78	0.18	2.95	0.09	0.57	2.53
DF2	2693	2693.1	2693.05	2696.05	483789	38.62	1.78	8.07	7.09	73.39	29.2	118.16	2.2	0.78	0.13	2.52	0.08	0.64	2.22
DF2	2693.5	2693.6	2693.55	2696.55	484159	37.01	1.82	6.85	5.97	73.03	24.18	125.84	2.24	0.77	0.1	2.74	0.06	0.54	2.49
DF2	2694	2694.1	2694.05	2697.05	484519	34.71	1.76	6.49	5.73	67.36	28.52	115.28	2.24	0.72	0.1	2.51	0.06	0.64	2.27
DF2	2694.5	2694.6	2694.55	2697.55	484878	35.63	1.88	7.41	7.29	68.78	28.15	120.08	2.25	0.73	0.14	2.63	0.08	0.63	2.3
DF2	2695	2695.1	2695.05	2698.05	485231	33.8	1.9	6.56	5.17	67.36	26.54	129.68	2.3	0.72	0.09	2.91	0.06	0.61	2.69
DF2	2695.5	2695.6	2695.55	2698.55	485583	32.88	1.8	7.36	7.74	65.94	24.12	137.37	2.34	0.68	0.15	3.14	0.09	0.56	2.77
DF2	2696	2696.1	2696.05	2699.05	485927	36.09	2.18	7.12	6.13	67.36	27.59	129.68	2.34	0.78	0.11	2.95	0.07	0.65	2.68
DF2	2696.5	2696.6	2696.55	2699.55	486271	35.63	2.9	6.25	5.33	69.84	20.28	124.88	2.34	0.78	0.09	2.84	0.05	0.47	2.61
DF2	2697	2697.1	2697.05	2700.05	486613	34.71	1.96	6.2	6.21	70.55	32.18	143.13	2.31	0.74	0.12	3.24	0.05	0.74	2.96
DF2	2697.5	2697.6	2697.55	2700.55	486957	33.11	1.78	5.88	3.69	67.01	16.74	128.72	2.29	0.73	0.06	2.88	0.05	0.38	2.74
DF2	2698	2698.1	2698.05	2701.05	487319	34.02	1.61	6.17	3.8	67.72	23.38	142.17	2.32	0.76	0.06	3.22	0.05	0.54	3.08
DF2	2698.5	2698.6	2698.55	2701.55	487683	34.02	2.09	5.78	3.73	76.22	18.11	127.76	2.34	0.76	0.06	2.91	0.04	0.42	2.77
DF2	2699	2699.1	2699.05	2702.05	488068	32.42	1.64	5.2	2.96	56.72	13.52	115.28	2.34	0.74	0.04	2.63	0.03	0.32	2.53
DF2	2699.5	2699.6	2699.55	2702.55	488454	34.02	1.14	4.5	2.13	39.35	13.95	139.29	2.35	0.79	0.02	3.2	0.01	0.33	3.15
DF2	2700	2700.1	2700.05	2703.05	488849	31.5	1.95	4.52	2.5	43.96	17.42	137.37	2.4	0.74	0.03	3.23	0.02	0.42	3.15
DF2	2700.1	2700.2	2700.15	2703.15	488928	30.58	1.47	3.99	2.34	50.34	16.62	126.8	2.41	0.72	0.03	2.99	0.01	0.4	2.92
DF2	2700.5	2700.59	2700.55	2703.55	489242	30.12	1.54	4.3	2.27	36.16	15.63	130.65	2.44	0.72	0.03	3.12	0.02	0.38	3.05
DF2	2700.59	2700.68	2700.64	2703.64	489315	28.51	1.03	3.62	1.92	34.28	17.98	123.92	2.44	0.68	0.02	2.95	0.01	0.44	2.9
DF2	2701	2701.1	2701.05	2704.05	489654	30.81	1.43	4.74	2.25	32.58	16.99	124.88	2.41	0.73	0.03	2.94	0.03	0.41	2.88
DF2	2701.5	2701.6	2701.55	2704.55	490063	31.96	1.37	4.64	2.27	30.67	15.44	135.45	2.39	0.75	0.03	3.16	0.02	0.37	3.1
DF2	2701.6	2701.7	2701.65	2704.65	490146	31.27	1.08	4.01	1.68	30.21	17.8	131.61	2.39	0.74	0.01	3.07	0.01	0.43	3.04
DF2	2702	2702.1	2702.05	2705.05	490480	34.71	1.8	4.98	3.29	37.93	18.23	149.86	2.41	0.81	0.05	3.53	0.02	0.44	3.41
DF2	2702.1	2702.2	2702.15	2705.15	490563	32.42	1.31	4.2	2.12	30.45	17.8	132.57	2.41	0.77	0.02	3.12	0.01	0.43	3.07
DF2	2702.5	2702.6	2702.55	2705.55	490896	38.16	2.39	5.08	3.05	33.11	15.01	142.17	2.43	0.9	0.04	3.36	0.01	0.36	3.26
DF2	2703	2703.1	2703.05	2706.05	491305	37.24	1.7	5.57	3.21	29.18	18.23	140.25	2.38	0.86	0.04	3.26	0.03	0.43	3.15
DF2	2703.1	2703.2	2703.15	2706.15	491387	39.77	1.53	5.23	2.59	30.1	17.36	143.13	2.38	0.93	0.03	3.31	0.01	0.41	3.24
DF2	2703.5	2703.6	2703.55	2706.55	491715	38.85	2.01	5.69	3.21	29.11	15.44	140.25	2.34	0.89	0.04	3.2	0.03	0.36	3.1
DF2	2703.6	2703.7	2703.65	2706.65	491800	37.93	1.38	5.08	2.14	29.14	17.42	131.61	2.33	0.88	0.02	2.98	0.01	0.41	2.94
DF2	2704	2704.1	2704.05	2707.05	492140	41.15	2.2	6.49	2.97	30.77	18.66	150.82	2.29	0.92	0.03	3.36	0.04	0.43	3.28
DF2	2704.5	2704.59	2704.55	2707.55	492562	42.53	2.97	5.83	3.31	32.3	16.8	145.05	2.24	0.93	0.04	3.16	0.02	0.38	3.07
DF2	2704.59	2704.71	2704.65	2707.65	492654	41.84	1.45	5.93	3.6	33.11	18.48	145.05	2.24	0.91	0.05	3.16	0.02	0.41	3.05
DF2	2705	2705.1	2705.05	2708.05	493006	48.05	2.37	6.9	3.92	35.81	16.49	170.99	2.23	1.04	0.05	3.7	0.03	0.37	3.59
DF2	2705.1	2705.2	2705.15	2708.15	493094	45.98	1.9	6.71	3.12	35.28	18.35	167.15	2.22	1	0.03	3.61	0.03	0.41	3.54
DF2	2705.5	2705.6	2705.55	2708.55	493444	51.5	1.42	7.53	2.91	50.34	20.65	149.86	2.21	1.13	0.02	3.2	0.03	0.46	3.15
DF2	2706	2706.1	2706.05	2709.05	493861	44.14	2.02	6.37	3	40.06	17.05	131.61	2.2	0.95	0.03	2.8	0.03	0.38	2.73
DF2	2706.1	2706.2	2706.15	2709.15	493944	46.67	1.91	6.68	3.45	39.35	18.42	150.82	2.2	1	0.04	3.21	0.03	0.4	3.12
DF2	2706.5	2706.6	2706.55	2709.55	494277	52.19	3.11	7.27	3.89	44.67	15.87	146.98	2.19	1.12	0.04	3.11	0.02	0.35	3
DF2	2706.6	2706.7	2706.65	2709.65	494359	51.96	2.05	7.58	3.53	41.48	18.54	167.15	2.19	1.12	0.03	3.54	0.03	0.41	3.46
DF2	2707	2707.1	2707.05	2710.05	494686	48.97	7.39	7.53	3.12	40.42	21.14	154.66	2.17	1.05	0.03	3.25	0.04	0.46	3.19
DF2	2707.5	2707.6	2707.55	2710.55	495096	48.05	2.06	6.88	3.94	40.42	16.74	139.29	2.15	1.01	0.05	2.9	0.03	0.36	2.79
DF2	2707.6	2707.7	2707.65	2710.65	495179	54.03	2.31	7.87	4.13	44.32	18.42	163.31	2.15	1.14	0.05	3.4	0.03	0.4	3.3
DF2	2708	2708.1	2708.05	2711.05	495512	45.98	1.99	7.1	4.21	35.81	16.49	151.78	2.15	0.96	0.05	3.17	0.04	0.36	3.04
DF2	2708.1	2708.2	2708.15	2711.15	495595	45.52	1.72	6.27	3.66	40.77	18.48	141.21	2.15	0.96	0.04	2.95	0.02	0.4	2.85
DF2	2708.51	2708.61	2708.56	2711.56	495935	48.28	5.24	6.29	3.35	45.03	15.69	132.57	2.16	1.02	0.03	2.76	0.01	0.34	2.68
DF2	2709	2709.1	2709.05	2712.05	496340	47.82	2.49	7.1	3.77	46.8	15.75	141.21	2.17	1.02	0.04	2.97	0.03	0.34	2.87
DF2	2709.1	2709.2	2709.15	2712.15	496422	47.82	2.04	7.12	4.37	48.22	17.49	148.9	2.18	1.01	0.06	3.14	0.03	0.38	3.01
DF2	2709.5	2709.6	2709.55	2712.55	496752	42.07	2.09	6.51	3.44	40.77	15.87	133.53	2.19	0.9	0.04	2.84	0.03	0.35	2.74
DF2	2709.6	2709.7	2709.65	2712.65	496835	41.84	1.52	6.15	3.33	46.44	23.69	138.33	2.19	0.89	0.04	2.94	0.03	0.52	2.85
DF2	2710	2710.1	2710.05	2713.05	497165	45.29	2.1	7.46	4.37	53.53	22.88	153.7	2.19	0.96	0.06	3.27	0.05	0.5	3.13
DF2	2710.5	2710.6	2710.55	2713.55	497577	42.99	2.03	6.85	4.29	55.31	17.3	138.33	2.19	0.91	0.06	2.94	0.04	0.38	2.8
DF2	2710.6	2710.7	2710.65	2713.65	497659	40.46	1.53	5.64	3.37	54.95	19.22	131.61	2.2	0.87	0.04	2.8	0.02	0.42	2.71
DF2	2711	2711.1	2711.05	2714.05	497985	41.61	2.27	7.49	5.13	65.59	20.9	156.58	2.21	0.88	0.08	3.38	0.06	0.46	3.18
DF2	2711.1	2711.2	2711.15	2714.15	498067	40.46	1.76	6.12	3.88	70.91	16.12	138.33	2.21	0.87	0.05	2.98	0.03	0.36	2.85
DF2	2711.5	2711.6	2711.55	2714.55	498393	41.61	1.64	6.81	3.78	68.78	15.75	142.17	2.23	0.9	0.05	3.08	0.04	0.35	2.96
DF2	2712	2712.1	2712.05	2715.05	498796	41.84	2.76	7.63	5.81	80.48	19.1	151.78	2.23	0.88	0.1	3.29	0.06	0.43	3.06
DF2	2712.1	2712.2	2712.15	2715.15	498877	40	1.65	6.08	4.29	82.61	19.35	140.25	2.23	0.86	0.06	3.04	0.03	0.43	2.89
DF2	2712.5	2712.6	2712.55	2715.55	499199	39.31	1.56	6	3.69	75.16	19.41	131.61	2.23	0.85	0.05	2.85	0.03	0.43	2.73
DF2	2712.6	2712.7	2712.65	2715.65	499279	39.77	1.7	6.64	5.53	76.58	23	146.98	2.23	0.83	0.09	3.19	0.05	0.51	2.97
DF2	2713	2713.1	2713.05	2716.05	499600	41.84	1.97	7.7	5.61	76.58	21.95	152.74	2.22	0.88	0.09	3.31	0.07	0.49	3.09
DF2	2713.5	2713.6	2713.55	2716.55	500000	38.39	2.12	6.66	6.65	72.68	20.65	125.84	2.22	0.78	0.12	2.71	0.05	0.46	2.43
DF2	2713.6	2713.7	2713.65	2716.65	500081	39.77	1.86	7.41	6.61	72.68	27.28	136.41	2.21	0.81	0.12	2.94	0.07	0.6	2.66
DF2	2714	2714.1	2714.05	2717.05	500405	42.3	2.68	7.68	8.34	74.1	29.51	141.21	2.19	0.84	0.15	3.01	0.07	0.65	2.65
DF2	2714.1	2714.2	2714.15	2717.15	500486	41.84	2.23	7.19	5.33	75.16	26.54	128.72	2.19	0.87	0.08	2.73	0.05	0.58	2.53
DF2	2714.5	2714.6	2714.55	2717.55	500810	44.14	1.87	7.51	6.97	72.68	22.26	141.21	2.17	0.89	0.12	2.98	0.06	0.48	2.7
DF2	2715	2715.1	2715.05	2718.05	501222	49.43	4.97	7.63	6.93	77.29	19.47	132.57	2.19	1.02	0.11	2.81	0.04	0.43	2.53
DF2	2715.1	2715.2	2715.15	2718.15	501305	38.85	1.68	6.47	5.45	78.35	24.68	130.65	2.2	0.8	0.09	2.79	0.05	0.54	2.58
DF2	2715.5	2715.6	2715.55	2718.55	501634	38.39	2.41	7.68	8.02	70.2	20.9	140.25	2.21	0.77	0.15	3.02	0.08	0.46	2.67
DF2	2715.6	2715.7	2715.65	2718.65	501716	38.85	1.74	6.78	6.45	70.55	28.09	125.84	2.21	0.8	0.11	2.71	0.05	0.62	2.44
DF2	2716	2716.1	2716.05	2719.05	502042	38.62	2.01	7.36	6.45	78.71	25.42	127.76	2.23	0.8	0.11	2.77	0.07	0.57	2.5
DF2	2716.5	2716.6	2716.55	2719.55	502450	37.24	2.58	7.78	8.26	70.2	21.58	146.02	2.24	0.75	0.16	3.2	0.08	0.48	2.83
DF2	2716.6	2716.7	2716.65	2719.65	502530	37.24	1.79	6.78	4.89	73.39	26.6	118.16	2.24	0.79	0.08	2.57	0.06	0.6	2.38
DF2	2717	2717.1	2717.05	2720.05	502851	38.16	2.66	7.49	7.17	69.84	24.49	127.76	2.23	0.78	0.13	2.77	0.07	0.55	2.45
DF2	2717.1	2717.2	2717.15	2720.15	502931	39.77	1.95	7.39	6.73	72.32	29.39	132.57	2.22	0.82	0.12	2.86	0.07	0.65	2.58
DF2	2717.5	2717.6	2717.55	2720.55	503252	39.08	1.41	6.34	6.05	74.81	25.3	104.71	2.21	0.8	0.1	2.23	0.04	0.56	1.98
DF2	2718	2718.1	2718.05	2721.05	503660	38.62	2.78	8.19	10.42	69.13	30.63	151.78	2.19	0.73	0.2	3.25	0.09	0.67	2.77
DF2	2718.1	2718.2	2718.15	2721.15	503741	37.93	1.72	7.15	7.01	74.45	33.42	133.53	2.19	0.76	0.12	2.84	0.06	0.73	2.54
DF2	2718.5	2718.6	2718.55	2721.55	504068	39.08	2.11	8.31	8.54	73.03	27.22	155.62	2.17	0.76	0.16	3.3	0.09	0.59	2.93
DF2	2719	2719.1	2719.05	2722.05	504481	40.69	3.99	8.24	6.93	75.87	30.75	139.29	2.17	0.82	0.12	2.94	0.08	0.67	2.65
DF2	2719.5	2719.6	2719.55	2722.55	504894	38.39	2.16	6.93	6.09	76.58	17.61	128.72	2.16	0.77	0.1	2.7	0.06	0.38	2.46
DF2	2720	2720.1	2720.05	2723.05	505310	38.39	2.1	8.36	6.69	77.29	42.78	149.86	2.12	0.75	0.11	3.1	0.09	0.91	2.83
DF2	2720.5	2720.6	2720.55	2723.55	505725	48.05	2.08	9.26	10.94	81.19	36.33	131.61	2.08	0.89	0.19	2.65	0.09	0.76	2.19
DF2	2721	2721.1	2721.05	2724.05	506128	42.99	1.93	8.73	10.3	75.87	32.3	134.49	2.1	0.8	0.19	2.74	0.09	0.68	2.29
DF2	2721.5	2721.6	2721.55	2724.55	506530	41.15	2.34	7.92	8.18	75.16	25.36	133.53	2.11	0.79	0.14	2.74	0.07	0.53	2.4
DF2	2722	2722.1	2722.05	2725.05	506915	42.53	2.17	7.73	5.73	81.9	24.99	132.57	2.11	0.85	0.09	2.72	0.06	0.53	2.5
DF2	2722.5	2722.6	2722.55	2725.55	507299	40.92	2.13	7.56	6.29	74.81	21.89	135.45	2.11	0.81	0.1	2.78	0.06	0.46	2.54
DF2	2723	2723.1	2723.05	2726.05	507683	44.14	2.83	7.56	6.65	75.51	20.09	142.17	2.07	0.86	0.11	2.86	0.05	0.42	2.61
DF2	2723.5	2723.6	2723.55	2726.55	508068	48.28	2.13	10.01	9.46	70.91	17.8	195.01	2.03	0.89	0.16	3.87	0.1	0.36	3.49
DF2	2724	2724.1	2724.05	2727.05	508465	51.04	2.59	9.58	8.86	74.1	19.72	153.7	2	0.94	0.14	2.98	0.08	0.39	2.64
DF2	2724.5	2724.6	2724.55	2727.55	508863	53.11	2.31	11.4	12.38	73.03	30.94	187.32	1.97	0.93	0.21	3.6	0.11	0.61	3.1
DF2	2725	2725.1	2725.05	2728.05	509276	52.88	2.44	10.48	8.1	78.71	26.29	151.78	1.96	0.97	0.12	2.88	0.09	0.52	2.59
DF2	2725.5	2725.6	2725.55	2728.55	509689	51.04	2.72	9.72	7.78	56.72	20.21	146.98	1.95	0.93	0.12	2.77	0.08	0.39	2.5
DF2	2726	2726.1	2726.05	2729.05	510102	52.65	2.21	8.92	5.93	56.72	19.72	133.53	1.93	0.97	0.08	2.48	0.06	0.38	2.3
DF2	2726.5	2726.6	2726.55	2729.55	510517	58.85	3.47	9.09	6.01	53.18	19.59	144.09	1.92	1.09	0.07	2.65	0.04	0.38	2.47
DF2	2727	2727.1	2727.05	2730.05	510942	55.64	2.51	9.04	5.53	59.21	19.53	141.21	1.91	1.02	0.07	2.59	0.05	0.37	2.43
DF2	2727.5	2727.61	2727.55	2730.55	511369	54.49	2.78	9.07	6.41	63.46	17.55	146.02	1.9	0.99	0.08	2.67	0.05	0.33	2.47
DF2	2728	2728.1	2728.05	2731.05	511795	60.46	2.74	10.38	7.13	61.69	24.31	164.27	1.88	1.09	0.09	2.98	0.06	0.46	2.76
DF2	2728.5	2728.6	2728.55	2731.55	512223	57.24	3.23	9.75	6.49	63.82	35.03	159.46	1.87	1.02	0.08	2.88	0.06	0.66	2.68
DF2	2729	2729.1	2729.05	2732.05	512655	58.85	2.92	10.01	6.25	71.97	30.63	163.31	1.88	1.06	0.08	2.96	0.06	0.57	2.77
DF2	2729.5	2729.6	2729.55	2732.55	513086	54.95	2.1	8.82	5.53	56.72	18.91	152.74	1.88	1	0.07	2.78	0.05	0.36	2.62
DF2	2730	2730.1	2730.05	2733.05	513518	58.62	2.79	9.36	6.17	69.84	23.38	162.35	1.91	1.08	0.08	3	0.05	0.45	2.82
DF2	2730.5	2730.6	2730.55	2733.55	513949	51.27	2.24	7.83	4.45	47.51	17.11	138.33	1.95	0.97	0.05	2.59	0.04	0.33	2.48
DF2	2731	2731.1	2731.05	2734.05	514371	54.03	2.47	9.53	5.73	63.82	21.83	189.24	1.97	1.02	0.07	3.62	0.06	0.43	3.45
DF2	2731.5	2731.6	2731.55	2734.55	514804	49.2	2.55	7.19	4.25	54.24	15.87	158.5	1.99	0.95	0.05	3.06	0.03	0.32	2.94
DF2	2732	2732.1	2732.05	2735.05	515333	48.51	2.16	7.7	4.37	46.09	16.99	147.94	2	0.94	0.05	2.86	0.04	0.34	2.74
DF2	2732.5	2732.6	2732.55	2735.55	515866	54.26	2.88	7.44	3.92	55.66	19.04	130.65	2.01	1.07	0.04	2.52	0.02	0.38	2.43
DF2	2733	2733.1	2733.05	2736.05	516423	45.98	2.01	7.78	4.97	67.36	17.67	127.76	2.07	0.91	0.07	2.55	0.05	0.37	2.39
DF2	2733.5	2733.6	2733.55	2736.55	516982	46.9	3.44	8.29	6.17	57.79	17.86	153.7	2.12	0.94	0.09	3.16	0.06	0.38	2.93
DF2	2734	2734.1	2734.05	2737.05	517557	45.06	1.99	8.43	5.73	70.91	22.57	155.62	2.11	0.9	0.09	3.2	0.07	0.48	2.99
DF2	2734.5	2734.6	2734.55	2737.55	518135	47.82	3.79	7.97	5.29	64.88	18.79	128.72	2.11	0.97	0.07	2.62	0.05	0.4	2.44
DF2	2735	2735.1	2735.05	2738.05	518742	43.68	2.11	7.56	5.17	70.2	28.65	130.65	2.14	0.89	0.08	2.71	0.05	0.61	2.52
DF2	2735.5	2735.6	2735.55	2738.55	519349	44.37	1.51	7.15	4.61	69.49	18.17	126.8	2.16	0.92	0.06	2.65	0.04	0.39	2.5
DF2	2736	2736.1	2736.05	2739.05	519944	47.36	2.39	7.15	6.37	69.13	16.99	132.57	2.17	0.97	0.1	2.78	0.04	0.37	2.54
DF2	2736.5	2736.6	2736.55	2739.55	520538	43.91	1.93	7.7	5.73	64.88	15.32	143.13	2.18	0.9	0.09	3.02	0.06	0.33	2.81
DF2	2737	2737.1	2737.05	2740.05	521127	43.45	2	7.39	4.45	72.32	21.33	123.92	2.2	0.92	0.06	2.64	0.05	0.47	2.49
DF2	2737.5	2737.6	2737.55	2740.55	521721	42.3	2.52	6.59	5.09	74.81	15.69	121.04	2.23	0.9	0.08	2.61	0.04	0.35	2.42
DF2	2738	2738.1	2738.05	2741.05	522346	41.15	2.03	6.85	5.61	75.87	18.29	132.57	2.24	0.87	0.09	2.88	0.05	0.41	2.66
DF2	2738.5	2738.6	2738.55	2741.55	522976	44.14	2.76	7.05	5.65	80.12	21.45	123.92	2.24	0.94	0.09	2.69	0.05	0.48	2.47
DF2	2739	2739.1	2739.05	2742.05	523641	41.84	2.19	6.56	4.89	74.45	25.3	97.98	2.23	0.89	0.08	2.09	0.04	0.56	1.91
DF2	2739.5	2739.6	2739.55	2742.55	524301	41.84	3.03	5.86	3.47	72.32	15.01	114.31	2.21	0.9	0.04	2.43	0.02	0.33	2.33
DF2	2740	2740.1	2740.05	2743.05	524912	48.28	2.25	8.17	6.61	77.29	19.66	143.13	2.19	1	0.11	3.03	0.06	0.43	2.78
DF2	2740.5	2740.6	2740.55	2743.55	525520	47.13	2.56	8.48	8.94	78	18.11	145.05	2.17	0.94	0.16	3.06	0.07	0.39	2.68
DF2	2741	2741.1	2741.05	2744.05	526109	45.06	2.17	8.39	10.5	74.45	24	144.09	2.19	0.88	0.2	3.07	0.08	0.53	2.59
DF2	2741.5	2741.6	2741.55	2744.55	526698	46.44	2.06	8.19	7.65	69.84	22.01	132.57	2.2	0.95	0.13	2.82	0.07	0.48	2.5
DF2	2742	2742.1	2742.05	2745.05	527282	46.9	2.35	7.78	7.01	68.78	18.79	116.24	2.2	0.97	0.12	2.46	0.06	0.41	2.18
DF2	2742.5	2742.59	2742.55	2745.55	527862	47.82	2.7	7.92	9.3	71.62	19.84	137.37	2.2	0.96	0.17	2.92	0.06	0.44	2.52
DF2	2743	2743.1	2743.05	2746.05	528449	49.66	2.41	9.99	10.74	72.32	27.34	154.66	2.18	0.97	0.2	3.27	0.1	0.59	2.8
DF2	2743.5	2743.6	2743.55	2746.55	529029	49.2	2.17	8.77	9.42	69.84	19.66	128.72	2.16	0.97	0.17	2.68	0.07	0.42	2.28
DF2	2744	2744.1	2744.05	2747.05	529575	50.58	2.89	8.63	7.74	67.01	17.73	145.05	2.17	1.02	0.13	3.04	0.06	0.38	2.74
DF2	2744.5	2744.6	2744.55	2747.55	530119	55.64	5	8.87	8.38	73.39	21.52	163.31	2.18	1.14	0.14	3.45	0.06	0.47	3.12
DF2	2745	2745.1	2745.05	2748.05	530635	50.12	2.83	8.99	8.54	79.06	20.52	135.45	2.19	1.02	0.15	2.87	0.08	0.45	2.51
DF2	2745.5	2745.6	2745.55	2748.55	531147	55.18	4.14	9.02	9.18	69.84	20.21	117.2	2.2	1.12	0.16	2.47	0.06	0.44	2.09
DF2	2746	2746.1	2746.05	2749.05	531622	49.89	2.28	7.97	6.09	65.23	21.39	127.76	2.21	1.05	0.09	2.71	0.05	0.47	2.49
DF2	2746.5	2746.6	2746.55	2749.55	532087	51.27	2.58	9.04	8.26	62.04	17.3	135.45	2.21	1.05	0.14	2.88	0.07	0.38	2.54
DF2	2747	2747.1	2747.05	2750.05	532464	53.8	2.96	8.58	6.89	56.72	15.44	134.49	2.16	1.1	0.11	2.8	0.05	0.33	2.54
DF2	2747.5	2747.6	2747.55	2750.55	532841	56.1	2.13	9.53	10.1	67.01	16.06	144.09	2.12	1.09	0.17	2.95	0.07	0.34	2.53
DF2	2748	2748.1	2748.05	2751.05	533221	57.47	2.91	9.84	9.86	76.93	16.68	135.45	2.06	1.09	0.16	2.68	0.07	0.34	2.3
DF2	2748.5	2748.6	2748.55	2751.55	533603	60.23	2.74	10.96	13.67	78.71	27.59	147.94	2	1.08	0.23	2.85	0.09	0.55	2.3
DF2	2749	2749.1	2749.05	2752.05	534001	61.38	2.33	10.35	13.79	91.82	25.24	132.57	1.94	1.06	0.23	2.47	0.07	0.49	1.92
DF2	2749.5	2749.6	2749.55	2752.55	534403	67.13	1.06	11.76	21.28	105.65	54.5	136.41	1.89	1.06	0.36	2.47	0.09	1.03	1.6
DF2	2750	2750.1	2750.05	2753.05	534829	79.08	0.95	17.5	31.78	125.15	69.45	158.5	1.89	1.18	0.56	2.88	0.19	1.31	1.54
DF2	2750.5	2750.6	2750.55	2753.55	535255	96.79	7.86	18.57	40.08	145.36	66.97	186.36	1.88	1.43	0.7	3.37	0.18	1.26	1.69
DF2	2751	2751.1	2751.05	2754.05	535682	81.84	1.07	16.96	33.83	131.53	75.03	151.78	1.84	1.18	0.58	2.68	0.17	1.38	1.29
DF2	2751.5	2751.6	2751.55	2754.55	536111	82.99	0.94	23.75	36.63	131.53	67.59	184.44	1.81	1.15	0.62	3.22	0.29	1.22	1.74
DF2	2752	2752.1	2752.05	2755.05	536557	77.02	1.1	18.23	38.19	132.59	74.41	177.72	1.81	1.03	0.65	3.11	0.21	1.34	1.55
DF2	2752.5	2752.6	2752.55	2755.55	537003	81.15	0	19.27	42.08	126.21	71.93	185.4	1.81	1.06	0.72	3.24	0.22	1.3	1.52
DF2	2753	2753.1	2753.05	2756.05	537448	75.41	0	17.01	32.06	119.12	62.62	165.23	1.82	1.07	0.54	2.89	0.18	1.14	1.6
DF2	2753.5	2753.6	2753.55	2756.55	537893	74.95	0	15.14	30.3	124.44	61.38	134.49	1.83	1.08	0.51	2.35	0.15	1.12	1.12
DF2	2754	2754.1	2754.05	2757.05	538334	71.96	1.33	13.88	24.78	106.71	73.79	136.41	1.83	1.09	0.41	2.39	0.12	1.35	1.4
DF2	2754.5	2754.6	2754.55	2757.55	538775	68.74	1	15.07	24.73	100.33	56.05	152.74	1.84	1.03	0.42	2.71	0.15	1.03	1.71
DF2	2755	2755.1	2755.05	2758.05	539211	76.33	1.16	15.7	29.46	122.67	62	154.66	1.84	1.13	0.5	2.74	0.15	1.14	1.54
DF2	2755.5	2755.6	2755.55	2758.55	539647	70.35	0	15.39	26.45	113.45	75.65	143.13	1.84	1.04	0.45	2.53	0.16	1.39	1.46
DF2	2756	2756.1	2756.05	2759.05	540084	77.71	0.82	18.08	27.29	135.78	84.33	146.98	1.84	1.17	0.46	2.59	0.19	1.55	1.49
DF2	2756.5	2756.6	2756.55	2759.55	540524	77.94	0.83	18.16	25.93	116.99	84.33	150.82	1.84	1.19	0.43	2.66	0.19	1.55	1.62
DF2	2757	2757.1	2757.05	2760.05	540987	75.87	0	18.57	25.81	115.93	84.95	157.54	1.84	1.16	0.43	2.79	0.2	1.57	1.75
DF2	2757.5	2757.6	2757.55	2760.55	541451	71.5	0	15.87	22.04	111.32	61.26	147.94	1.84	1.11	0.36	2.61	0.16	1.13	1.74
DF2	2758	2758.09	2758.05	2761.05	541928	62.76	0	14.34	17.83	102.46	76.27	137.37	1.82	0.98	0.29	2.4	0.14	1.39	1.71
DF2	2758.5	2758.61	2758.56	2761.56	542422	73.34	0.88	17.65	25.97	116.64	102.93	132.57	1.79	1.08	0.43	2.27	0.19	1.85	1.25
DF2	2759	2759.1	2759.05	2762.05	542910	81.38	1.31	19.57	37.91	131.53	111.61	164.27	1.77	1.09	0.63	2.8	0.22	1.98	1.29
DF2	2759.5	2759.6	2759.55	2762.55	543406	88.05	1.08	21.97	40.08	145	114.71	170.03	1.75	1.17	0.66	2.86	0.24	2.01	1.28
DF2	2760	2760.1	2760.05	2763.05	543915	85.98	0.97	18.98	38.84	134.01	112.23	162.35	1.73	1.13	0.63	2.69	0.19	1.94	1.19
DF2	2760.5	2760.6	2760.55	2763.55	544426	74.95	0.94	18.4	31.34	127.99	91.77	144.09	1.7	1	0.5	2.36	0.19	1.56	1.17
DF2	2761	2761.1	2761.05	2764.05	544947	87.59	1.31	21.73	42.48	145.36	98.59	188.28	1.7	1.11	0.68	3.09	0.24	1.68	1.46
DF2	2761.5	2761.6	2761.55	2764.55	545467	73.11	0	17.09	28.17	118.06	78.13	137.37	1.7	0.99	0.44	2.23	0.17	1.33	1.18
DF2	2762	2762.1	2762.05	2765.05	545986	74.03	0.82	15.68	32.86	108.49	81.23	143.13	1.72	0.98	0.53	2.37	0.15	1.4	1.1
DF2	2762.5	2762.6	2762.55	2765.55	546505	69.66	0.52	15.14	26.49	90.41	75.03	131.61	1.74	0.97	0.42	2.19	0.15	1.31	1.18
DF2	2763	2763.1	2763.05	2766.05	547015	71.04	0.87	17.23	29.82	101.04	69.45	148.9	1.74	0.96	0.48	2.49	0.18	1.21	1.34
DF2	2763.5	2763.6	2763.55	2766.55	547523	70.81	0	15.24	32.42	101.75	66.35	151.78	1.73	0.93	0.53	2.53	0.15	1.15	1.27
DF2	2764	2764.1	2764.05	2767.05	548014	72.19	0	17.57	36.59	98.2	78.13	172.91	1.69	0.89	0.59	2.84	0.19	1.32	1.43
DF2	2764.5	2764.6	2764.55	2767.55	548503	74.26	0	17.69	37.39	112.03	73.17	199.81	1.66	0.9	0.59	3.23	0.19	1.22	1.82
DF2	2765	2765.1	2765.05	2768.05	548980	75.41	0	17.48	36.35	101.4	80.61	162.35	1.7	0.95	0.58	2.66	0.18	1.37	1.27
DF2	2765.5	2765.6	2765.55	2768.55	549455	73.34	0	18.13	36.91	95.72	73.79	167.15	1.74	0.93	0.61	2.81	0.2	1.28	1.36
DF2	2766	2766.1	2766.05	2769.05	549913	60.23	0.98	11.59	25.81	69.49	61.01	134.49	1.77	0.83	0.43	2.3	0.11	1.08	1.28
DF2	2766.5	2766.6	2766.55	2769.55	550371	55.41	2.03	11.59	18.8	76.58	45.64	146.02	1.8	0.83	0.31	2.55	0.11	0.82	1.81
DF2	2767	2767.1	2767.05	2770.05	550816	53.34	0.73	9.79	18.32	76.58	52.83	114.31	1.79	0.79	0.3	1.97	0.08	0.95	1.25
DF2	2767.5	2767.6	2767.55	2770.55	551262	64.37	0.8	12.2	35.27	89.34	63.87	131.61	1.78	0.81	0.6	2.27	0.12	1.14	0.83
DF2	2768	2768.1	2768.05	2771.05	551707	52.88	0	13.59	23.29	65.23	68.21	135.45	1.84	0.75	0.4	2.42	0.16	1.25	1.46
DF2	2768.5	2768.6	2768.55	2771.55	552147	59.31	0.97	8.07	23.85	69.13	59.96	124.88	1.89	0.89	0.42	2.27	0.05	1.13	1.27
DF2	2769	2769.1	2769.05	2772.05	552532	43.91	0.97	5.83	15.91	69.13	45.33	100.87	1.93	0.69	0.28	1.88	0.03	0.88	1.21
DF2	2769.5	2769.59	2769.55	2772.55	552913	44.6	2.41	7.53	9.42	85.8	28.4	99.91	1.97	0.79	0.16	1.89	0.05	0.56	1.51
DF2	2770	2770.1	2770.05	2773.05	553276	45.52	0.99	7.12	14.07	80.48	35.16	88.76	1.92	0.74	0.24	1.63	0.05	0.67	1.05
DF2	2770.5	2770.6	2770.55	2773.55	553637	43.68	1.6	6.73	14.87	76.58	32.12	92.41	1.87	0.67	0.25	1.66	0.04	0.6	1.05
DF2	2771	2771.1	2771.05	2774.05	554012	49.66	1.79	6.32	22.84	82.25	41.17	120.08	1.83	0.69	0.39	2.13	0.03	0.76	1.19
DF2	2771.5	2771.6	2771.55	2774.55	554388	51.73	2.91	10.74	25.33	65.23	69.45	114.31	1.81	0.69	0.43	2	0.11	1.26	0.97
DF2	2772	2772.1	2772.05	2775.05	554774	45.75	0	9.67	20.04	59.92	65.73	105.67	1.87	0.66	0.35	1.91	0.1	1.23	1.07
DF2	2772.5	2772.6	2772.55	2775.55	555158	43.45	2.26	9.21	15.23	78	45.64	132.57	1.93	0.69	0.27	2.49	0.1	0.88	1.85
DF2	2773	2773.1	2773.05	2776.05	555524	40	1.82	7.87	12.66	84.38	41.23	128.72	1.99	0.67	0.23	2.49	0.08	0.82	1.95
DF2	2773.5	2773.6	2773.55	2776.55	555891	36.32	1.82	5.42	6.73	68.42	30.38	97.02	2.04	0.68	0.11	1.91	0.03	0.62	1.64
DF2	2774	2774.1	2774.05	2777.05	556263	37.24	2.03	5.57	6.13	73.74	30.07	97.98	2.07	0.71	0.1	1.95	0.03	0.62	1.71
DF2	2774.5	2774.6	2774.55	2777.55	556636	39.08	1.54	4.2	3.97	69.84	26.48	100.87	2.09	0.79	0.05	2.03	0	0.55	1.9
DF2	2775	2775.1	2775.05	2778.05	557015	32.42	1.31	5.25	6.09	65.59	24.43	121.04	2.12	0.63	0.11	2.5	0.04	0.52	2.25
DF2	2775.5	2775.6	2775.55	2778.55	557393	31.5	1.22	3.45	2.56	67.36	16.06	95.1	2.13	0.65	0.03	1.96	0	0.34	1.89
DF2	2776	2776.1	2776.05	2779.05	557765	40	1.65	6.03	4.53	73.74	14.14	132.57	2.05	0.78	0.06	2.64	0.03	0.29	2.49
DF2	2776.5	2776.6	2776.55	2779.55	558139	41.38	1.97	6.66	5.09	75.51	12.09	119.12	1.98	0.78	0.07	2.28	0.04	0.24	2.1
DF2	2777	2777.1	2777.05	2780.05	558534	44.14	2.3	7.56	5.37	77.64	13.64	127.76	1.92	0.81	0.07	2.38	0.05	0.26	2.2
DF2	2777.5	2777.6	2777.55	2780.55	558931	46.9	2.13	6.12	5.49	88.99	14.7	116.24	1.88	0.84	0.07	2.1	0.01	0.28	1.93
DF2	2778	2778.1	2778.05	2781.05	559348	48.05	2.29	7.73	7.57	80.48	18.35	128.72	1.84	0.83	0.11	2.29	0.04	0.34	2.03
DF2	2778.5	2778.6	2778.55	2781.55	559766	45.52	1.9	6.15	6.05	80.48	19.22	95.68	1.81	0.78	0.08	1.66	0.02	0.35	1.47
DF2	2779	2779.1	2779.05	2782.05	560191	52.88	2.57	7.56	8.5	59.92	21.52	126.8	1.8	0.88	0.12	2.19	0.03	0.39	1.91
DF2	2779.5	2779.6	2779.55	2782.55	560613	54.72	1.16	8.22	16.87	72.32	45.76	120.08	1.79	0.83	0.27	2.07	0.05	0.82	1.42
DF2	2780	2780.1	2780.05	2783.05	561000	53.11	2.81	8.53	9.62	69.84	28.09	144.09	1.82	0.89	0.14	2.53	0.05	0.51	2.19
DF2	2780.5	2780.6	2780.55	2783.55	561387	57.01	3.27	6.64	6.53	71.26	19.72	117.2	1.84	1	0.08	2.06	0	0.36	1.86
DF2	2781	2781.1	2781.05	2784.05	561767	51.27	2.66	7.12	7.33	69.13	18.17	132.57	1.85	0.89	0.1	2.37	0.02	0.34	2.12
DF2	2781.5	2781.6	2781.55	2784.55	562153	52.19	2.58	8.87	7.33	69.84	17.3	132.57	1.86	0.92	0.1	2.38	0.06	0.32	2.14
DF2	2782	2782.1	2782.05	2785.05	562589	55.18	2.36	6.9	4.69	88.28	27.96	104.71	1.89	1.02	0.05	1.88	0.01	0.53	1.76
DF2	2782.5	2782.6	2782.55	2785.55	563026	48.97	2.1	6.61	5.01	45.03	15.38	128.72	1.92	0.9	0.06	2.38	0.02	0.29	2.23
DF2	2783	2783.1	2783.05	2786.05	563477	52.88	2.35	7.29	3.98	46.09	17.86	134.49	1.94	1	0.04	2.5	0.02	0.35	2.41
DF2	2783.5	2783.6	2783.55	2786.55	563926	45.75	1.74	5.71	2.6	41.13	15.69	119.12	1.96	0.89	0.02	2.24	0.01	0.31	2.2
DF2	2784	2784.1	2784.05	2787.05	564363	45.06	1.65	5.83	3.11	39	14.82	120.08	1.98	0.88	0.03	2.29	0.01	0.29	2.23
DF2	2784.5	2784.6	2784.55	2787.55	564800	46.67	2.24	6.29	3.39	44.32	15.63	133.53	2.01	0.92	0.03	2.59	0.02	0.31	2.51
DF2	2785	2785.1	2785.05	2788.05	565230	50.12	1.82	4.76	3.12	53.18	14.45	127.76	2.05	1.01	0.03	2.52	0	0.3	2.45
DF2	2785.5	2785.6	2785.55	2788.55	565658	42.99	2.77	6	3.31	41.83	18.42	131.61	2.08	0.88	0.04	2.65	0.02	0.38	2.57
DF2	2786	2786.1	2786.05	2789.05	566066	38.39	1.51	4.86	2.8	34.64	15.25	118.16	2.09	0.79	0.03	2.39	0.01	0.32	2.32
DF2	2786.5	2786.6	2786.55	2789.55	566475	43.45	1.35	4.72	2.34	37.58	15.87	123.92	2.1	0.91	0.01	2.52	0	0.33	2.48
DF2	2787	2787.1	2787.05	2790.05	566884	40.69	2.12	4.47	2.49	45.38	14.45	120.08	2.14	0.86	0.02	2.49	0	0.31	2.44
DF2	2787.5	2787.6	2787.55	2790.55	567291	34.25	1.48	4.01	3.27	45.03	15.07	121.04	2.19	0.72	0.04	2.57	0	0.33	2.47
DF2	2788	2788.1	2788.05	2791.05	567679	36.09	1.05	3.62	1.76	37.58	16.12	118.16	2.23	0.8	0.01	2.55	0	0.36	2.53
DF2	2788.5	2788.6	2788.55	2791.55	568067	34.48	1.64	4.59	2.68	48.22	15.01	121.04	2.26	0.76	0.03	2.67	0.01	0.34	2.59
DF2	2789	2789.1	2789.05	2792.05	568444	33.34	1.47	4.2	3.9	48.22	16.25	122.96	2.27	0.72	0.06	2.72	0.01	0.37	2.57
DF2	2789.5	2789.6	2789.55	2792.55	568820	31.5	1.15	3.5	1.92	53.89	16.25	127.76	2.28	0.71	0.02	2.84	0	0.37	2.8
DF2	2790	2790.1	2790.05	2793.05	569194	28.51	1.33	3.5	2.25	54.24	15.13	140.25	2.33	0.65	0.03	3.2	0	0.35	3.14
DF2	2790.5	2790.6	2790.55	2793.55	569567	28.51	1.81	3.48	2.53	62.4	16.49	138.33	2.37	0.66	0.04	3.22	0	0.39	3.13
DF2	2791	2791.1	2791.05	2794.05	569928	29.89	0	2.87	1.72	57.43	17.8	130.65	2.37	0.7	0.01	3.03	0	0.42	2.99
DF2	2791.5	2791.59	2791.55	2794.55	570287	29.2	1.31	4.23	2.25	58.85	17.24	124.88	2.37	0.68	0.03	2.89	0.02	0.41	2.82
DF2	2792	2792.1	2792.05	2795.05	570646	29.2	1.23	3.4	2.82	56.72	19.28	117.2	2.41	0.68	0.04	2.75	0	0.46	2.65
DF2	2792.5	2792.6	2792.55	2795.55	571003	28.97	1.11	2.72	2.2	54.95	20.15	121.04	2.44	0.69	0.03	2.89	0	0.49	2.82
DF2	2792.99	2793.1	2793.05	2796.05	571346	26.67	1.26	3.11	2.92	54.6	19.47	125.84	2.47	0.63	0.05	3.04	0	0.48	2.93
DF2	2793.5	2793.6	2793.55	2796.55	571696	26.21	1.35	4.74	2.92	52.82	20.28	136.41	2.5	0.63	0.05	3.34	0.04	0.51	3.23
DF2	2794	2794.1	2794.05	2797.05	572034	27.59	0	2.8	2.03	53.89	21.33	116.24	2.53	0.68	0.03	2.88	0	0.54	2.82
DF2	2794.5	2794.6	2794.55	2797.55	572372	25.52	1.8	2.5	7.9	49.63	25.24	112.39	2.57	0.55	0.18	2.83	0	0.65	2.4
DF2	2795	2795.1	2795.05	2798.05	572703	23.45	1.14	2.87	3.29	52.12	26.17	117.2	2.58	0.57	0.06	2.96	0.01	0.67	2.81
DF2	2795.5	2795.6	2795.55	2798.55	573031	24.14	0	2.55	10.26	51.41	26.97	98.94	2.58	0.49	0.25	2.51	0.01	0.7	1.92
DF2	2796	2796.1	2796.05	2799.05	573340	27.13	1.41	3.5	4.25	53.89	27.34	84.54	2.57	0.65	0.08	2.11	0.01	0.7	1.91
DF2	2796.5	2796.6	2796.55	2799.55	573648	26.44	0	3.5	3.76	49.99	31.06	54.47	2.56	0.64	0.07	1.33	0.01	0.8	1.16
DF2	2797	2797.1	2797.05	2800.05	573946	26.21	0	2.24	2.59	49.63	24.99	92.22	2.59	0.65	0.04	2.32	0	0.65	2.22
DF2	2797.5	2797.6	2797.55	2800.55	574244	24.37	1.36	3.06	3.63	51.05	28.65	96.06	2.61	0.6	0.07	2.45	0.01	0.75	2.28
DF2	2798	2798.1	2798.05	2801.05	574536	24.6	1.22	2.5	4.65	58.14	29.95	88.09	2.59	0.58	0.1	2.23	0	0.78	1.99
DF2	2798.5	2798.6	2798.55	2801.55	574829	28.05	1.15	2.58	3.48	52.12	28.4	97.98	2.58	0.69	0.06	2.46	0	0.73	2.3
DF2	2799	2799.1	2799.05	2802.05	575125	25.29	1.49	2.97	3.49	53.53	27.28	100.87	2.58	0.61	0.07	2.54	0	0.7	2.38
DF2	2799.5	2799.6	2799.55	2802.55	575420	25.29	1.71	3.77	6.05	53.18	29.2	114.31	2.58	0.58	0.13	2.89	0.03	0.75	2.57
DF2	2800	2800.1	2800.05	2803.05	575714	26.44	0	2.37	3.82	49.63	27.78	94.33	2.57	0.64	0.07	2.36	0	0.71	2.18
DF2	2800.5	2800.6	2800.55	2803.55	576009	24.6	1.83	4.35	7.29	52.47	37.14	111.43	2.57	0.54	0.17	2.81	0.05	0.95	2.41
DF2	2801	2801.1	2801.05	2804.05	576305	31.73	1.63	4.69	5.73	58.14	37.16	97.98	2.57	0.75	0.12	2.45	0.03	0.96	2.16
DF2	2801.5	2801.6	2801.55	2804.55	576600	23.22	0	2.1	3.9	48.93	29.2	83.19	2.58	0.55	0.08	2.09	0	0.75	1.9
DF2	2802	2802.1	2802.05	2805.05	576893	24.6	1.35	3.52	4.33	51.05	28.4	111.43	2.58	0.58	0.09	2.82	0.02	0.73	2.6
DF2	2802.5	2802.6	2802.55	2805.55	577184	24.14	1.3	4.35	3.72	51.05	28.52	107.59	2.59	0.58	0.07	2.73	0.04	0.74	2.55
DF2	2803	2803.1	2803.05	2806.05	577468	24.83	0	2.55	3.94	49.28	28.65	96.06	2.61	0.6	0.08	2.45	0	0.75	2.26
DF2	2803.5	2803.6	2803.55	2806.55	577749	22.78	1.24	3.4	3.76	48.93	29.89	99.91	2.63	0.56	0.08	2.57	0.02	0.79	2.39
DF2	2804	2804.1	2804.05	2807.05	578004	22.19	1.11	3.6	3.8	47.51	32.61	93.28	2.64	0.54	0.08	2.41	0.03	0.86	2.21
DF2	2804.5	2804.6	2804.55	2807.55	578259	28.51	0	1.72	3.81	47.86	35.22	69.36	2.65	0.71	0.07	1.76	0	0.93	1.59
DF2	2805	2805.1	2805.05	2808.05	578514	21.1	1.43	2.97	3.98	44.32	35.09	100.87	2.7	0.52	0.09	2.67	0.02	0.95	2.46
DF2	2805.5	2805.6	2805.55	2808.55	578768	20.35	1.86	4.81	4.77	42.19	37.57	116.24	2.75	0.5	0.11	3.14	0.07	1.03	2.87
DF2	2806	2806.1	2806.05	2809.05	579011	18.76	0	1.74	2.22	37.58	31.99	92.99	2.71	0.49	0.04	2.47	0	0.87	2.37
DF2	2806.5	2806.6	2806.55	2809.55	579252	21.29	1.06	2.55	2.79	44.32	20.71	93.85	2.67	0.54	0.05	2.45	0	0.55	2.32
DF2	2807	2807.1	2807.05	2810.05	579487	20.6	0.92	2.13	2.66	45.03	20.15	89.82	2.6	0.51	0.05	2.28	0	0.52	2.16
DF2	2807.5	2807.6	2807.55	2810.55	579721	24.6	0	2.7	3.55	52.82	18.85	99.91	2.52	0.58	0.07	2.46	0	0.48	2.3
DF2	2808	2808.1	2808.05	2811.05	579952	27.36	1.45	4.03	4.13	56.37	19.66	115.28	2.45	0.63	0.08	2.77	0.02	0.48	2.58
DF2	2808.5	2808.6	2808.55	2811.55	580184	31.27	1.72	2.94	4.49	59.92	19.1	94.14	2.39	0.7	0.08	2.18	0	0.46	1.99
DF2	2809	2809.1	2809.05	2812.05	580427	32.65	1.18	3.79	5.01	63.46	18.6	97.02	2.35	0.72	0.09	2.21	0	0.44	1.99
DF2	2809.5	2809.6	2809.55	2812.55	580670	33.11	1.89	4.72	7.45	67.01	22.14	108.55	2.3	0.68	0.15	2.43	0.03	0.51	2.08
DF2	2810	2810.1	2810.05	2813.05	580920	34.94	1.88	5.71	8.5	72.68	23.93	119.12	2.25	0.69	0.16	2.61	0.05	0.54	2.22
DF2	2810.5	2810.6	2810.55	2813.55	581171	43.22	1.59	3.14	5.05	76.22	22.94	83.19	2.19	0.9	0.08	1.73	0	0.5	1.55
DF2	2811	2811.1	2811.05	2814.05	581435	37.01	1.95	5.71	7.09	76.58	17.05	106.63	2.12	0.72	0.12	2.19	0.04	0.36	1.89
DF2	2811.51	2811.61	2811.56	2814.56	581707	44.37	2.49	6.78	10.62	78.71	20.65	113.35	2.05	0.8	0.19	2.24	0.04	0.42	1.79
DF2	2812	2812.1	2812.05	2815.05	581981	49.2	1.94	6.88	11.46	86.15	20.4	122.96	2.02	0.88	0.2	2.39	0.03	0.41	1.92
DF2	2812.5	2812.6	2812.55	2815.55	582262	47.82	2.24	6.59	9.74	86.51	24.55	132.57	1.98	0.86	0.16	2.54	0.03	0.49	2.16
DF2	2813	2813.1	2813.05	2816.05	582553	48.51	2.47	7.44	11.26	83.31	25.86	128.72	1.93	0.83	0.19	2.41	0.04	0.5	1.96
DF2	2813.5	2813.6	2813.55	2816.55	582840	53.8	1.54	7.1	14.67	79.06	28.52	105.67	1.89	0.88	0.24	1.91	0.03	0.54	1.32
DF2	2814	2814.1	2814.05	2817.05	583102	54.95	1.42	6	21.88	69.49	48.98	119.12	1.86	0.81	0.38	2.14	0.01	0.91	1.24
DF2	2814.5	2814.6	2814.55	2817.55	583365	59.08	1.38	11.23	24.49	75.16	56.24	134.49	1.85	0.85	0.42	2.4	0.1	1.04	1.39
DF2	2815	2815.1	2815.05	2818.05	583630	58.16	0.87	8.77	21.04	74.81	41.54	122	1.88	0.89	0.36	2.2	0.06	0.78	1.34
DF2	2815.5	2815.6	2815.55	2818.55	583895	53.57	2.18	8.97	17.11	75.87	42.29	142.17	1.91	0.86	0.29	2.63	0.07	0.81	1.92
DF2	2816	2816.1	2816.05	2819.05	584151	53.11	2.04	7.53	10.7	70.2	25.86	141.21	1.93	0.93	0.17	2.64	0.03	0.5	2.22
DF2	2816.5	2816.6	2816.55	2819.55	584407	52.42	2.97	4.5	4.41	63.82	18.11	110.47	1.95	0.99	0.05	2.05	0	0.35	1.94
DF2	2817	2817.1	2817.05	2820.05	584660	54.95	2.24	6.34	6.89	78.71	16.06	128.72	1.9	0.99	0.09	2.35	0	0.31	2.13
DF2	2817.5	2817.6	2817.55	2820.55	584913	53.11	2.56	8.02	8.86	80.83	15.94	141.21	1.86	0.92	0.13	2.54	0.04	0.3	2.23
DF2	2818	2818.1	2818.05	2821.05	585176	60.69	2.76	9.28	14.47	88.63	20.77	171.95	1.87	1	0.23	3.11	0.05	0.39	2.55
DF2	2818.5	2818.6	2818.55	2821.55	585436	61.84	2.65	8.09	8.26	83.31	20.03	143.13	1.87	1.09	0.11	2.57	0.02	0.37	2.3
DF2	2819	2819.1	2819.05	2822.05	585677	51.5	1.92	4.98	4.57	54.24	19.78	137.37	1.87	0.93	0.05	2.47	0	0.37	2.35
DF2	2819.5	2819.6	2819.55	2822.55	585916	57.24	3.16	6.27	6.97	76.93	15.13	151.78	1.86	1.01	0.09	2.72	0	0.28	2.5
DF2	2820	2820.1	2820.05	2823.05	586134	52.88	2.35	6.81	7.41	80.48	17.67	125.84	1.82	0.91	0.1	2.2	0.01	0.32	1.96
DF2	2820.5	2820.6	2820.55	2823.55	586354	65.29	2.6	10.74	16.23	85.09	30.26	181.56	1.79	1.03	0.25	3.14	0.07	0.54	2.54
DF2	2821	2821.1	2821.05	2824.05	586591	70.35	2.38	9.19	14.79	95.37	30.51	153.7	1.8	1.14	0.22	2.65	0.03	0.55	2.12
DF2	2821.5	2821.6	2821.55	2824.55	586831	60.69	2.54	8.36	8.74	79.41	27.84	122.96	1.81	1.03	0.12	2.12	0.03	0.5	1.83
DF2	2822	2822.1	2822.05	2825.05	587101	60	2.46	7.53	7.05	72.32	23.75	124.88	1.82	1.04	0.09	2.16	0.01	0.43	1.95
DF2	2822.5	2822.6	2822.55	2825.55	587370	67.82	3.48	6.73	7.13	74.45	24.49	134.49	1.83	1.19	0.09	2.34	0	0.45	2.14
DF2	2822.99	2823.1	2823.04	2826.04	587630	58.16	2.3	5.25	4.89	58.14	19.35	124.88	1.87	1.06	0.05	2.23	0	0.36	2.11
DF2	2823.5	2823.6	2823.55	2826.55	587899	58.39	2.23	5.95	5.05	49.28	17.61	141.21	1.92	1.09	0.06	2.6	0	0.34	2.47
DF2	2824	2824.1	2824.05	2827.05	588174	54.72	2	5.1	3.98	45.03	18.23	141.21	1.93	1.03	0.04	2.62	0	0.35	2.53
DF2	2824.5	2824.6	2824.55	2827.55	588451	60.69	3.26	9.24	4.85	46.8	17.61	170.99	1.94	1.15	0.05	3.2	0.04	0.34	3.08
DF2	2825	2825.1	2825.05	2828.05	588740	52.65	2.21	6.78	4.25	42.19	17.55	157.54	1.97	1.01	0.05	3.01	0.01	0.35	2.9
DF2	2825.5	2825.6	2825.55	2828.55	589028	52.42	2.48	5.98	2.93	39.71	17.05	149.86	2.01	1.04	0.02	2.91	0	0.34	2.87
DF2	2826	2826.1	2826.05	2829.05	589308	46.21	2.07	4.47	2.95	36.87	16.18	135.45	2.06	0.94	0.03	2.7	0	0.33	2.64
DF2	2826.5	2826.6	2826.55	2829.55	589586	43.91	1.72	5.18	2.59	33.4	16.99	143.13	2.11	0.92	0.02	2.93	0	0.36	2.88
DF2	2827	2827.1	2827.05	2830.05	589850	48.51	1.52	4.01	2.3	38.29	18.11	142.17	2.13	1.03	0.01	2.92	0	0.39	2.9
DF2	2827.5	2827.6	2827.55	2830.55	590114	42.53	1.79	5.52	3.03	44.32	15.5	130.65	2.14	0.89	0.03	2.71	0.01	0.33	2.63
DF2	2828	2828.1	2828.05	2831.05	590375	39.31	1.63	4.91	3.1	42.54	15.32	128.72	2.09	0.8	0.03	2.61	0.01	0.32	2.53
DF2	2828.5	2828.6	2828.55	2831.55	590637	50.35	2.22	4.52	3.43	64.88	13.83	120.08	2.04	1.01	0.03	2.35	0	0.28	2.27
DF2	2829	2829.1	2829.05	2832.05	590906	42.3	1.77	3.82	3.76	62.04	12.34	98.94	2.01	0.83	0.04	1.91	0	0.25	1.8
DF2	2829.5	2829.6	2829.55	2832.55	591172	42.07	1.93	5.03	5.33	60.98	15.13	109.51	1.97	0.79	0.08	2.08	0	0.3	1.9
DF2	2830	2830.1	2830.05	2833.05	591414	49.43	1.9	3.96	5.29	74.1	16.68	97.98	1.91	0.91	0.07	1.79	0	0.32	1.63
DF2	2830.5	2830.6	2830.55	2833.55	591653	55.18	3.68	7.24	10.02	79.77	22.07	122	1.87	0.94	0.15	2.18	0.02	0.41	1.82
DF2	2831	2831.1	2831.05	2834.05	591864	55.87	2.63	7.7	9.02	84.38	24.68	107.59	1.91	0.99	0.13	1.95	0.03	0.47	1.63
DF2	2831.5	2831.6	2831.55	2834.55	592074	51.5	1.62	4.06	8.66	72.68	29.95	72.24	1.94	0.93	0.13	1.31	0	0.58	0.99
DF2	2832	2832.1	2832.05	2835.05	592278	50.81	2.96	6.08	8.46	71.62	26.79	87.51	1.96	0.92	0.13	1.62	0.01	0.52	1.31
DF2	2832.5	2832.6	2832.55	2835.55	592482	48.28	2.79	5.08	9.46	75.51	26.97	81.56	1.98	0.87	0.15	1.52	0	0.53	1.16
DF2	2833	2833.1	2833.05	2836.05	592681	49.66	2.13	5.57	9.22	84.02	30.75	101.83	2.02	0.92	0.15	1.96	0	0.62	1.6
DF2	2833.5	2833.6	2833.55	2836.55	592880	42.99	2.63	6.15	11.94	73.74	35.34	92.6	2.06	0.76	0.22	1.83	0.03	0.73	1.31
DF2	2834	2834.1	2834.05	2837.05	593070	45.06	2.3	6.95	10.58	73.03	35.53	102.79	2.08	0.83	0.19	2.06	0.04	0.74	1.61
DF2	2834.48	2834.6	2834.54	2837.54	593256	49.43	2.26	4.35	11.14	76.22	39.87	91.55	2.11	0.93	0.2	1.84	0	0.84	1.36
DF2	2835	2835.1	2835.05	2838.05	593444	41.84	2.08	5.61	10.02	75.16	37.7	85.3	2.11	0.78	0.18	1.72	0.02	0.8	1.29
DF2	2835.5	2835.6	2835.55	2838.55	593628	40.92	2.25	5.81	9.1	77.29	34.6	84.15	2.12	0.78	0.16	1.71	0.03	0.73	1.32
DF2	2836	2836.1	2836.05	2839.05	593812	45.98	1.42	3.86	7.82	80.12	38.26	75.12	2.16	0.92	0.13	1.53	0	0.83	1.21
DF2	2836.5	2836.6	2836.55	2839.55	593995	38.16	2.84	6.05	9.7	69.84	34.47	97.02	2.19	0.73	0.18	2.05	0.04	0.76	1.61
DF2	2837	2837.1	2837.05	2840.05	594172	37.47	2.4	6.81	10.98	66.65	37.64	104.71	2.21	0.71	0.22	2.24	0.07	0.83	1.72
DF2	2837.5	2837.6	2837.55	2840.55	594349	37.01	1.86	3.96	6.53	73.39	33.23	81.85	2.22	0.76	0.12	1.74	0	0.74	1.46
DF2	2838	2838.1	2838.05	2841.05	594524	35.4	2.23	7.27	6.41	68.07	29.14	99.91	2.24	0.73	0.12	2.16	0.08	0.65	1.89
DF2	2838.5	2838.6	2838.55	2841.55	594698	33.34	1.75	3.38	5.45	65.59	31.81	88.95	2.26	0.7	0.1	1.94	0	0.72	1.71
DF2	2839	2839.1	2839.05	2842.05	594870	42.07	2.02	3.84	7.25	67.36	33.79	117.2	2.27	0.88	0.13	2.57	0	0.77	2.25
DF2	2839.5	2839.6	2839.55	2842.55	595042	32.88	2.2	4.74	7.09	63.11	35.59	99.91	2.27	0.67	0.14	2.2	0.03	0.81	1.87
DF2	2840	2840.1	2840.05	2843.05	595212	33.34	1.5	4.67	7.17	67.36	30.94	78.87	2.21	0.66	0.13	1.68	0.02	0.68	1.36
DF2	2840.5	2840.6	2840.55	2843.55	595383	39.77	3.51	2.94	6.89	69.84	32.61	64.07	2.16	0.79	0.12	1.31	0	0.7	1.02
DF2	2841	2841.1	2841.05	2844.05	595560	36.09	3.65	6.32	15.15	70.2	32.24	110.47	2.13	0.6	0.3	2.29	0.06	0.69	1.57
DF2	2841.5	2841.6	2841.55	2844.55	595738	38.16	1.42	5.37	10.78	72.68	33.85	65.51	2.1	0.69	0.2	1.31	0.03	0.71	0.83
DF2	2842	2842.1	2842.05	2845.05	595920	44.37	0	4.69	14.83	76.22	37.26	90.97	2.07	0.76	0.28	1.81	0.01	0.77	1.14
DF2	2842.5	2842.6	2842.55	2845.55	596103	41.84	1.76	9.07	18.76	79.41	38.69	135.45	2.05	0.66	0.36	2.71	0.11	0.79	1.85
DF2	2843	2843.1	2843.05	2846.05	596288	42.07	1.28	8.94	15.11	76.58	44.02	106.63	2.03	0.7	0.28	2.09	0.1	0.89	1.42
DF2	2843.5	2843.6	2843.55	2846.55	596474	42.3	0	7.29	17.95	76.93	47.31	103.75	2	0.66	0.33	2.01	0.07	0.95	1.21
DF2	2844	2844.1	2844.05	2847.05	596665	43.68	0	8.87	23.85	65.94	57.29	97.98	1.96	0.61	0.44	1.86	0.1	1.12	0.79
DF2	2844.5	2844.6	2844.55	2847.55	596857	53.34	0	6.9	36.11	69.49	73.17	122.96	1.92	0.65	0.67	2.29	0.05	1.4	0.69
DF2	2845	2845.1	2845.05	2848.05	597055	57.24	0	6.66	36.71	71.62	76.89	120.08	1.94	0.73	0.69	2.26	0.04	1.49	0.62
DF2	2845.5	2845.6	2845.55	2848.55	597252	45.75	0	9.75	20.92	62.04	60.27	107.59	1.96	0.68	0.38	2.04	0.11	1.18	1.12
DF2	2845.99	2846.1	2846.05	2849.05	597442	41.84	0	7.1	15.99	59.92	56.61	83.09	1.96	0.66	0.29	1.56	0.06	1.11	0.87
DF2	2846.5	2846.6	2846.55	2849.55	597654	54.26	3.29	9.36	19.6	72.68	56.49	159.46	1.97	0.87	0.35	3.05	0.08	1.11	2.2
DF2	2847	2847.1	2847.05	2850.05	598027	40.92	1.24	8.04	13.79	67.72	51.46	97.98	2	0.68	0.25	1.89	0.08	1.03	1.29
DF2	2847.5	2847.6	2847.55	2850.55	598400	37.93	1.06	7.97	14.31	70.2	49.36	103.75	2.04	0.62	0.27	2.05	0.09	1.01	1.41
DF2	2848	2848.1	2848.05	2851.05	598769	44.14	1.08	4.52	17.87	79.41	54.38	86.84	2.06	0.72	0.34	1.71	0.01	1.12	0.9
DF2	2848.5	2848.6	2848.55	2851.55	599138	37.7	1.28	5.42	11.62	70.91	51.03	77.71	2.08	0.66	0.22	1.55	0.03	1.06	1.03
DF2	2849	2849.1	2849.05	2852.05	599501	35.17	1.53	7.8	10.26	69.49	43.03	94.14	2.11	0.63	0.19	1.93	0.09	0.91	1.46
DF2	2849.5	2849.6	2849.55	2852.55	599863	34.25	1.42	3.5	15.23	68.42	44.77	67.82	2.14	0.56	0.31	1.4	0.01	0.96	0.67
DF2	2850	2850.1	2850.05	2853.05	600208	33.8	1.06	5.32	10.06	67.36	45.26	78.19	2.13	0.61	0.19	1.6	0.04	0.96	1.15
DF2	2850.5	2850.6	2850.55	2853.55	600554	34.94	2.26	8.73	9.98	68.42	37.02	125.84	2.12	0.63	0.19	2.6	0.11	0.78	2.15
DF2	2851	2851.1	2851.05	2854.05	600906	42.76	1.52	4.98	7.61	73.74	36.27	87.42	2.11	0.83	0.13	1.76	0.01	0.77	1.45
DF2	2851.5	2851.6	2851.55	2854.55	601257	36.09	1.47	5.52	7.65	69.84	38.13	79.16	2.1	0.68	0.14	1.6	0.03	0.8	1.27
DF2	2852.02	2852.14	2852.08	2855.08	601630	38.62	4.77	6.2	19.76	71.97	38.32	89.24	2.07	0.58	0.39	1.79	0.06	0.79	0.86
DF2	2852.5	2852.6	2852.55	2855.55	601962	40.69	3.53	4.76	10.74	78.71	34.85	95.97	2.04	0.72	0.19	1.88	0.01	0.71	1.42
DF2	2853	2853.1	2853.05	2856.05	602325	37.93	2.12	4.76	8.98	74.1	32.18	86.17	2.05	0.69	0.16	1.7	0.01	0.66	1.32
DF2	2853.5	2853.6	2853.55	2856.55	602688	38.62	3.73	7.02	11.34	73.74	35.84	130.65	2.06	0.68	0.21	2.63	0.06	0.74	2.13
DF2	2854	2854.1	2854.05	2857.05	603046	39.31	1.59	4.25	6.37	78.71	31.19	84.63	2.06	0.75	0.1	1.67	0	0.64	1.42
DF2	2854.5	2854.6	2854.55	2857.55	603405	38.62	2.7	3.82	6.93	73.74	29.08	83.09	2.05	0.73	0.11	1.63	0	0.6	1.36
DF2	2855	2855.1	2855.05	2858.05	603761	39.31	2.33	4.35	6.21	74.81	27.41	97.02	2.05	0.75	0.1	1.92	0	0.56	1.68
DF2	2855.5	2855.6	2855.55	2858.55	604117	39.08	1.97	2.58	4.45	77.29	21.33	87.32	2.05	0.77	0.06	1.72	0	0.44	1.57
DF2	2856	2856.1	2856.05	2859.05	604476	40	2.3	5.15	5.53	81.9	17.3	113.35	2.04	0.77	0.08	2.24	0.01	0.35	2.04
DF2	2856.5	2856.6	2856.55	2859.55	604836	38.85	1.45	3.33	2.87	70.55	16.49	86.07	2.03	0.77	0.03	1.67	0	0.34	1.6
DF2	2857	2857.1	2857.05	2860.05	605191	44.83	1.55	3.86	3.23	75.16	15.94	109.51	2.03	0.89	0.03	2.13	0	0.32	2.05
DF2	2857.45	2857.56	2857.51	2860.51	605515	42.99	2.8	4.93	3.78	64.88	16.37	112.39	2.02	0.84	0.04	2.18	0	0.33	2.08
DF2	2857.98	2858.09	2858.03	2861.03	605899	43.22	1.81	4.18	4	68.07	16.31	101.83	2.01	0.84	0.05	1.96	0	0.33	1.84
DF2	2858.5	2858.6	2858.55	2861.55	606272	49.43	4.07	2.77	5.25	72.68	20.59	94.05	2	0.95	0.07	1.78	0	0.41	1.62
DF2	2859	2859.1	2859.05	2862.05	606637	45.52	1.96	4.86	3.44	55.31	18.73	108.55	1.98	0.88	0.03	2.06	0	0.37	1.98
DF2	2859.5	2859.6	2859.55	2862.55	607001	46.9	3.32	4.28	4.73	62.75	15.63	119.12	1.97	0.89	0.06	2.26	0	0.31	2.12
DF2	2860	2860.1	2860.05	2863.05	607366	42.53	1.52	3.43	2.65	57.79	16.25	110.47	2.01	0.84	0.02	2.13	0	0.33	2.08
DF2	2860.5	2860.6	2860.55	2863.55	607730	42.76	2.1	3.09	3.34	60.98	15.56	100.87	2.03	0.85	0.04	1.97	0	0.32	1.88
DF2	2861	2861.1	2861.05	2864.05	608085	45.52	2.01	5.35	3.54	53.18	16.74	124.88	2.02	0.9	0.04	2.43	0	0.34	2.34
DF2	2861.5	2861.6	2861.55	2864.55	608441	45.52	1.32	3.45	2.5	49.99	17.24	122.96	2.01	0.91	0.02	2.38	0	0.35	2.34
DF2	2862	2862.1	2862.05	2865.05	608800	45.06	2.35	3.91	3.54	59.56	18.23	130.65	2.05	0.9	0.04	2.59	0	0.37	2.49
DF2	2862.5	2862.6	2862.55	2865.55	609158	42.3	2.28	2.37	6.57	49.99	16.06	126.8	2.08	0.82	0.11	2.56	0	0.33	2.3
DF2	2863	2863.1	2863.05	2866.05	609503	39.77	1.11	1.76	2.68	40.77	16.99	140.25	2.09	0.82	0.02	2.85	0	0.36	2.79
DF2	2863.5	2863.6	2863.55	2866.55	609847	40.46	1.95	3.06	2.71	44.32	16.56	133.53	2.1	0.84	0.03	2.72	0	0.35	2.66
DF2	2864	2864.1	2864.05	2867.05	610189	39.31	1.31	2.77	1.98	43.96	15.5	122.96	2.11	0.83	0.01	2.52	0	0.33	2.49
DF2	2864.5	2864.6	2864.55	2867.55	610530	38.62	1.26	1.85	1.81	45.03	16.56	126.8	2.13	0.82	0.01	2.62	0	0.35	2.6
DF2	2865	2865.09	2865.05	2868.05	610862	39.77	2.06	3.77	2.48	49.28	16	129.68	2.14	0.84	0.02	2.69	0	0.34	2.64
DF2	2865.5	2865.6	2865.55	2868.55	611200	36.55	1.26	2.62	1.83	44.67	16.12	116.24	2.16	0.78	0.01	2.43	0	0.35	2.41
DF2	2866	2866.1	2866.05	2869.05	611529	34.94	1.55	3.38	2.31	44.32	16	126.8	2.19	0.75	0.02	2.71	0	0.35	2.65
DF2	2866.5	2866.6	2866.55	2869.55	611857	31.5	1.15	1.75	1.38	39	14.88	101.83	2.23	0.7	0	2.2	0	0.33	2.19
DF2	2867	2867.1	2867.05	2870.05	612173	31.73	1.23	1.91	2.05	42.9	14.94	107.59	2.26	0.71	0.02	2.36	0	0.34	2.31
DF2	2867.5	2867.6	2867.55	2870.55	612488	30.81	1.93	1.55	2.2	51.05	15.5	97.98	2.29	0.69	0.02	2.17	0	0.35	2.11
DF2	2868	2868.1	2868.05	2871.05	612796	30.12	1.33	2.36	1.64	61.69	18.29	110.47	2.31	0.69	0.01	2.48	0	0.42	2.45
DF2	2868.5	2868.6	2868.55	2871.55	613103	29.89	1.48	2.17	2.83	62.4	16	115.28	2.33	0.67	0.04	2.62	0	0.37	2.52
DF2	2869	2869.1	2869.05	2872.05	613405	27.13	0	2.09	1.4	61.69	15.75	116.24	2.36	0.64	0.01	2.68	0	0.37	2.66
DF2	2869.5	2869.6	2869.55	2872.55	613707	26.67	0.97	1.84	1.73	56.37	18.48	114.31	2.39	0.63	0.02	2.67	0	0.44	2.63
DF2	2870	2870.1	2870.05	2873.05	614002	27.36	1.01	6.68	1.78	57.43	21.64	150.82	2.39	0.64	0.02	3.54	0.08	0.52	3.5
DF2	2870.5	2870.6	2870.55	2873.55	614297	29.89	2.1	1.64	1.7	62.4	17.67	122	2.4	0.71	0.01	2.85	0	0.42	2.82
DF2	2871	2871.1	2871.05	2874.05	614587	25.52	0.86	2.05	1.64	54.24	22.2	122.96	2.45	0.62	0.02	2.95	0	0.54	2.91
DF2	2871.5	2871.6	2871.55	2874.55	614876	24.6	1.02	2.19	2.76	52.12	24.74	124.88	2.5	0.59	0.05	3.06	0	0.62	2.95
DF2	2872	2872.1	2872.05	2875.05	615157	27.13	0	1.87	1.92	54.24	21.58	120.08	2.52	0.67	0.02	2.96	0	0.54	2.91
DF2	2872.5	2872.6	2872.55	2875.55	615437	24.37	1.13	2.12	2.27	53.89	26.41	118.16	2.55	0.6	0.03	2.95	0	0.67	2.87
DF2	2873	2873.1	2873.05	2876.05	615719	24.14	0.97	1.95	2.26	52.47	27.28	116.24	2.54	0.59	0.03	2.89	0	0.69	2.81
DF2	2873.5	2873.6	2873.55	2876.55	616003	25.29	0	1.76	3.57	53.18	27.41	114.31	2.53	0.6	0.07	2.83	0	0.69	2.67
DF2	2874	2874.1	2874.05	2877.05	616308	23.91	1.06	2.53	2.76	52.47	29.82	126.8	2.55	0.58	0.05	3.18	0	0.76	3.06
DF2	2874.5	2874.6	2874.55	2877.55	616613	21.98	1.03	1.95	2.08	47.51	28.58	117.2	2.57	0.55	0.03	2.95	0	0.73	2.88
DF2	2875	2875.1	2875.05	2878.05	616914	23.91	1.41	2.8	3.79	50.34	28.77	120.08	2.56	0.57	0.08	3.02	0	0.74	2.84
DF2	2875.5	2875.6	2875.55	2878.55	617214	22.9	1.18	2.11	2.53	48.57	30.38	116.24	2.56	0.56	0.04	2.92	0	0.78	2.81
DF2	2876	2876.1	2876.05	2879.05	617512	23.91	0.97	2.34	2.32	50.7	29.33	110.47	2.54	0.59	0.04	2.75	0	0.75	2.66
DF2	2876.49	2876.58	2876.53	2879.53	617799	28.97	1.02	2.21	3.1	53.18	26.04	115.28	2.53	0.7	0.05	2.85	0	0.66	2.72
DF2	2877	2877.1	2877.05	2880.05	618112	25.06	1.37	2.65	3.98	52.12	30.94	113.35	2.53	0.59	0.08	2.81	0	0.78	2.62
DF2	2877.5	2877.6	2877.55	2880.55	618414	25.29	1.22	2.18	4.29	52.82	32.99	108.55	2.53	0.59	0.09	2.69	0	0.83	2.48
DF2	2878	2878.1	2878.05	2881.05	618717	25.98	1.37	2.8	3.41	53.89	29.7	97.98	2.52	0.62	0.06	2.41	0	0.75	2.26
DF2	2878.5	2878.6	2878.55	2881.55	619020	25.29	1.24	2.62	4.69	54.6	32.06	113.35	2.51	0.58	0.1	2.79	0	0.81	2.56
DF2	2879	2879.1	2879.05	2882.05	619322	24.37	0.93	2.37	3.22	52.82	30.51	99.91	2.54	0.59	0.06	2.48	0	0.78	2.34
DF2	2879.5	2879.6	2879.55	2882.55	619622	24.6	0	2.08	3.57	51.76	26.66	90.49	2.57	0.59	0.07	2.26	0	0.68	2.1
DF2	2880	2880.1	2880.05	2883.05	619914	25.29	0.93	2.77	3.21	52.82	30.51	97.02	2.56	0.61	0.06	2.42	0	0.78	2.28
DF2	2880.5	2880.6	2880.55	2883.55	620207	23.91	1.01	1.75	2.77	52.47	31.56	84.05	2.55	0.58	0.05	2.08	0	0.8	1.97
DF2	2881	2881.1	2881.05	2884.05	620502	26.44	1.51	2.99	3.7	53.18	27.47	94.62	2.54	0.63	0.07	2.34	0	0.7	2.18
DF2	2881.5	2881.6	2881.55	2884.55	620798	24.6	1.16	3.04	3.41	51.76	29.89	108.55	2.54	0.59	0.06	2.7	0.01	0.76	2.54
DF2	2882	2882.1	2882.05	2885.05	621092	23.68	1.35	3.18	3.3	50.34	28.71	111.43	2.54	0.57	0.06	2.77	0.01	0.73	2.62
DF2	2882.5	2882.6	2882.55	2885.55	621388	25.98	0	2.94	2.79	52.82	25.42	112.39	2.54	0.63	0.05	2.79	0	0.65	2.68
DF2	2883	2883.1	2883.05	2886.05	621683	25.29	0.84	2.58	2.69	54.6	28.71	115.28	2.55	0.62	0.04	2.88	0	0.73	2.77
DF2	2883.5	2883.6	2883.55	2886.55	621977	25.06	1.04	2.53	2.38	54.95	27.53	103.75	2.56	0.62	0.04	2.59	0	0.7	2.5
DF2	2884	2884.1	2884.05	2887.05	622270	26.21	1	2.97	2.9	54.6	23.87	92.22	2.54	0.64	0.05	2.28	0	0.61	2.16
DF2	2884.5	2884.6	2884.55	2887.55	622563	27.36	1.2	3.38	2.83	56.72	25.17	102.79	2.52	0.66	0.05	2.52	0.01	0.63	2.41
DF2	2885	2885.1	2885.05	2888.05	622855	29.43	1.26	2.31	4.37	61.69	27.16	97.02	2.49	0.69	0.08	2.34	0	0.68	2.15
DF2	2885.47	2885.58	2885.52	2888.53	623133	28.97	0	1.91	3.91	59.21	24.18	88.47	2.46	0.67	0.07	2.11	0	0.59	1.94
DF2	2886	2886.1	2886.05	2889.05	623449	29.43	1.43	2.72	4.13	59.21	27.41	105.67	2.48	0.69	0.08	2.55	0	0.68	2.37
DF2	2886.5	2886.6	2886.55	2889.55	623750	30.58	1.72	3.31	6.01	61.69	26.1	118.16	2.49	0.69	0.12	2.88	0	0.65	2.58
DF2	2887	2887.1	2887.05	2890.05	624048	32.42	1.65	3.48	3.82	63.11	25.73	108.55	2.48	0.77	0.07	2.62	0	0.64	2.46
DF2	2887.5	2887.6	2887.55	2890.55	624346	28.97	1.31	4.37	3.69	60.27	24.62	120.08	2.48	0.68	0.07	2.91	0.03	0.61	2.75
DF2	2888	2888.1	2888.05	2891.05	624641	26.9	1.17	3.62	3.96	55.66	28.09	118.16	2.5	0.63	0.07	2.89	0.01	0.7	2.71
DF2	2888.5	2888.6	2888.55	2891.55	624936	27.13	2.05	1.79	3.51	52.47	24.74	102.79	2.5	0.64	0.06	2.51	0	0.62	2.36
DF2	2889	2889.1	2889.05	2892.05	625221	28.05	1.38	2.82	4.05	57.08	27.72	109.51	2.41	0.63	0.07	2.57	0	0.67	2.4
DF2	2889.5	2889.6	2889.55	2892.55	625505	31.27	1.44	3.84	5.85	65.59	30.44	112.39	2.31	0.66	0.11	2.53	0.01	0.7	2.27
DF2	2890	2890.1	2890.05	2893.05	625786	37.93	2.23	4.47	7.01	75.16	31.81	96.06	2.25	0.78	0.13	2.09	0.01	0.72	1.78
DF2	2890.5	2890.6	2890.55	2893.55	626069	39.77	2.17	7.17	8.66	81.54	34.23	120.08	2.19	0.78	0.16	2.56	0.06	0.75	2.17
DF2	2891	2891.1	2891.05	2894.05	626369	51.04	2	7.22	16.71	85.8	43.9	128.72	2.13	0.91	0.32	2.65	0.04	0.93	1.88
DF2	2891.5	2891.6	2891.55	2894.55	626670	52.42	4.54	5.71	9.5	81.54	37.7	86.94	2.07	0.99	0.16	1.7	0	0.78	1.32
DF2	2892	2892.1	2892.05	2895.05	626983	51.73	3.39	5.15	11.74	87.21	33.11	89.63	2.02	0.93	0.2	1.71	0	0.67	1.23
DF2	2892.5	2892.6	2892.55	2895.55	627297	51.96	2.57	7.61	14.39	84.73	37.33	110.47	1.96	0.88	0.25	2.08	0.04	0.73	1.48
DF2	2893	2893.1	2893.05	2896.05	627629	54.95	1	8.29	16.59	87.92	60.52	105.67	1.89	0.88	0.28	1.9	0.05	1.14	1.23
DF2	2893.5	2893.6	2893.55	2896.55	627962	74.95	1.01	12.44	14.91	112.74	68.21	154.66	1.81	1.23	0.22	2.68	0.08	1.24	2.14
DF2	2894	2894.1	2894.05	2897.05	628316	70.35	1.1	12.78	30.1	110.26	70.07	141.21	1.78	0.97	0.5	2.42	0.11	1.25	1.22
DF2	2894.5	2894.6	2894.55	2897.55	628669	65.27	6.84	12.75	20.78	96.44	68.12	101.83	1.75	0.96	0.33	1.68	0.11	1.19	0.9
DF2	2895	2895.1	2895.05	2898.05	629014	84.83	1.18	13.59	23.89	129.76	94.25	154.66	1.7	1.24	0.36	2.5	0.08	1.6	1.64
DF2	2895.5	2895.61	2895.56	2898.55	629359	89.66	1.41	15.85	42.08	146.07	97.35	151.78	1.65	1.11	0.65	2.39	0.13	1.6	0.83
DF2	2896	2896.1	2896.05	2899.05	629667	91.96	1.11	15.19	44.09	143.58	109.13	154.66	1.64	1.12	0.68	2.42	0.11	1.78	0.79
DF2	2896.5	2896.6	2896.55	2899.55	629978	88.51	1.39	13.08	38.8	144.65	110.37	142.17	1.62	1.11	0.59	2.2	0.08	1.79	0.79
DF2	2897	2897.1	2897.05	2900.05	630292	97.25	3.82	15.48	40.88	149.26	119.05	164.27	1.61	1.22	0.61	2.53	0.1	1.92	1.06
DF2	2897.5	2897.6	2897.55	2900.55	630606	98.63	8.48	14.44	46.09	153.16	117.81	154.66	1.6	1.19	0.69	2.36	0.09	1.89	0.7
DF2	2898	2898.1	2898.05	2901.05	630915	91.96	3.99	16.02	47.69	151.38	119.67	156.58	1.6	1.06	0.72	2.4	0.13	1.91	0.67
DF2	2898.5	2898.6	2898.55	2901.55	631222	94.03	1.39	19.44	53.3	148.19	110.99	197.89	1.6	1.04	0.81	3.05	0.18	1.77	1.11
DF2	2899	2899.1	2899.05	2902.05	631499	90.58	1.05	13.64	48.09	141.46	118.43	160.42	1.6	1.04	0.73	2.46	0.09	1.9	0.71
DF2	2899.5	2899.6	2899.55	2902.55	631776	85.04	1.57	16.86	37.37	134.01	114.09	149.86	1.6	1.05	0.56	2.3	0.14	1.83	0.96
DF2	2900	2900.1	2900.05	2903.05	632053	91.73	1.05	12.47	37.71	144.65	103.55	137.37	1.59	1.15	0.56	2.08	0.06	1.65	0.74
DF2	2900.5	2900.6	2900.55	2903.55	632331	94.09	0.4	16.69	49.63	144.25	95.34	162.94	1.59	1.08	0.75	2.48	0.14	1.52	0.69
DF2	2901	2901.1	2901.05	2904.05	632608	88.28	1.17	16.11	40.48	144.29	100.45	154.66	1.62	1.09	0.62	2.4	0.13	1.63	0.92
DF2	2901.5	2901.6	2901.55	2904.55	632884	80.92	0	13.08	30.82	128.69	83.35	121.04	1.65	1.07	0.47	1.89	0.09	1.37	0.77
DF2	2902	2902.1	2902.05	2905.05	633150	80.23	0	13.2	33.38	124.44	95.49	124.88	1.63	1.02	0.51	1.93	0.09	1.56	0.72
DF2	2902.5	2902.6	2902.55	2905.55	633417	82.76	2.24	12.59	39.48	130.11	96.73	134.49	1.61	1	0.6	2.07	0.08	1.56	0.63
DF2	2903	2903.09	2903.05	2906.05	633686	103.68	5.79	19.98	63.32	159.54	111.61	218.06	1.58	1.1	0.96	3.33	0.18	1.76	1.04
DF2	2903.5	2903.6	2903.55	2906.55	633963	98.86	7.2	12.71	50.9	157.41	111.61	153.7	1.55	1.11	0.75	2.27	0.06	1.73	0.48
DF2	2904	2904.1	2904.05	2907.05	634251	100.93	7.27	18.2	66.13	157.41	117.19	211.34	1.55	1.01	0.99	3.18	0.16	1.82	0.81
DF2	2904.5	2904.6	2904.55	2907.55	634543	103.68	7.31	16.72	61.72	160.25	129.59	199.81	1.56	1.1	0.92	3.01	0.13	2.02	0.8
DF2	2905	2905.1	2905.05	2908.05	634858	94.26	7.04	18.37	54.91	156.35	138.89	180.6	1.58	1.03	0.83	2.76	0.17	2.2	0.77
DF2	2905.5	2905.6	2905.55	2908.55	635173	92.42	7.62	16.87	57.31	154.22	122.15	184.44	1.6	0.99	0.88	2.86	0.15	1.96	0.75
DF2	2906	2906.1	2906.05	2909.05	635484	95.64	7.51	17.5	55.31	154.58	125.87	182.52	1.6	1.06	0.85	2.82	0.15	2.02	0.79
DF2	2906.5	2906.6	2906.55	2909.55	635796	103.45	5.98	17.4	53.3	160.25	110.37	176.76	1.6	1.21	0.81	2.72	0.13	1.77	0.78
DF2	2907	2907.1	2907.05	2910.05	636114	92.65	5.86	21.53	54.91	151.74	119.67	195.01	1.61	1.02	0.85	3.04	0.22	1.93	1.01
DF2	2907.5	2907.6	2907.55	2910.55	636443	93.11	4.5	17.6	54.91	148.19	112.85	189.24	1.62	1.03	0.85	2.95	0.16	1.82	0.92
DF2	2908	2908.1	2908.05	2911.05	636871	81.15	2.34	12.83	34.55	135.08	110.99	119.12	1.63	1.03	0.53	1.84	0.09	1.81	0.58
DF2	2908.5	2908.6	2908.55	2911.55	637303	79.77	1.87	12.44	38.03	135.08	94.87	129.68	1.65	0.98	0.59	2.04	0.09	1.56	0.63
DF2	2909	2909.1	2909.05	2912.05	637766	91.5	4.26	18.08	55.31	148.9	107.89	194.05	1.64	1.01	0.87	3.07	0.17	1.76	1
DF2	2909.5	2909.6	2909.55	2912.55	638229	100.01	6.74	15.92	54.51	154.58	115.33	170.03	1.62	1.15	0.84	2.64	0.12	1.87	0.63
DF2	2910	2910.1	2910.05	2913.05	638700	95.64	7.08	16.26	52.5	156.35	115.33	175.79	1.62	1.1	0.81	2.74	0.13	1.87	0.8
DF2	2910.5	2910.6	2910.55	2913.55	639177	94.72	8.13	17.38	58.11	160.25	117.19	193.09	1.62	1.03	0.9	3.03	0.16	1.9	0.86
DF2	2911	2911.1	2911.05	2914.05	639708	98.4	7.86	25.03	73.74	162.02	131.45	238.24	1.62	0.94	1.16	3.76	0.29	2.13	0.99
DF2	2911.5	2911.6	2911.55	2914.55	640239	94.03	7.86	19.32	57.31	155.99	130.21	188.28	1.61	1.02	0.89	2.94	0.19	2.1	0.81
DF2	2912	2912.1	2912.05	2915.05	640772	94.95	7.19	16.82	51.7	152.09	129.59	171.95	1.62	1.09	0.8	2.68	0.14	2.1	0.77
DF2	2912.5	2912.6	2912.55	2915.55	641304	100.93	6.34	19.01	58.91	155.99	128.35	177.72	1.63	1.13	0.92	2.79	0.17	2.1	0.59
DF2	2913	2913.1	2913.05	2916.05	641831	88.51	5.98	17.26	50.5	143.58	121.53	173.87	1.66	1.02	0.8	2.79	0.16	2.02	0.87
DF2	2913.5	2913.6	2913.55	2916.55	642356	94.26	5.75	20.2	60.52	152.09	120.29	212.3	1.69	1.04	0.98	3.49	0.22	2.04	1.13
DF2	2914	2914.1	2914.05	2917.05	642861	81.61	2.92	12.61	37.87	131.89	109.13	124.88	1.75	1.08	0.62	2.07	0.09	1.91	0.59
DF2	2914.5	2914.6	2914.55	2917.55	643359	71.5	1.09	13.34	32.22	115.58	92.39	120.08	1.8	0.98	0.54	2.06	0.12	1.66	0.76
DF2	2915	2915.1	2915.05	2918.05	643798	72.65	0.84	12.42	39.28	118.41	83.71	137.37	1.79	0.93	0.67	2.37	0.11	1.5	0.77
DF2	2915.5	2915.6	2915.55	2918.55	644231	69.66	0.61	10.52	26.05	109.9	82.47	92.12	1.79	1	0.43	1.55	0.07	1.47	0.52
DF2	2916	2916.1	2916.05	2919.05	644601	71.27	0.64	12.23	32.42	114.16	80.61	122	1.78	0.97	0.54	2.08	0.1	1.44	0.78
DF2	2916.5	2916.6	2916.55	2919.55	644971	72.65	0.91	11.57	29.1	113.1	82.47	117.2	1.78	1.02	0.48	1.98	0.08	1.47	0.84
DF2	2917	2917.1	2917.05	2920.05	645339	69.89	0	23.14	29.86	110.61	92.39	153.7	1.8	0.98	0.5	2.67	0.3	1.67	1.47
DF2	2917.5	2917.6	2917.55	2920.55	645707	82.99	1.12	18.13	52.9	134.01	91.15	195.97	1.82	0.99	0.93	3.47	0.21	1.66	1.25
DF2	2918	2918.1	2918.05	2921.05	646068	72.19	1.12	13.46	37.31	123.38	88.05	137.37	1.8	0.94	0.64	2.38	0.13	1.58	0.85
DF2	2918.5	2918.6	2918.55	2921.55	646430	67.16	1.55	16.77	27.15	143.94	77.85	153.7	1.78	0.94	0.45	2.64	0.18	1.38	1.57
DF2	2919	2919.1	2919.05	2922.05	646797	82.07	0.89	11.4	40.48	138.62	88.67	145.05	1.76	1.07	0.67	2.45	0.07	1.56	0.84
DF2	2919.5	2919.6	2919.55	2922.55	647164	77.02	0.65	12.88	45.69	134.01	88.05	162.35	1.75	0.92	0.77	2.75	0.12	1.54	0.92
DF2	2920	2920.13	2920.07	2923.07	647545	86.67	1.09	13.15	51.7	142.17	100.45	163.31	1.76	1.03	0.87	2.76	0.11	1.76	0.68
DF2	2920.5	2920.6	2920.55	2923.55	647904	81.84	0.96	11.72	38.6	138.27	91.77	138.33	1.76	1.08	0.64	2.33	0.08	1.62	0.8
DF2	2921	2921.1	2921.05	2924.05	648271	90.35	0.85	19.13	38.84	136.49	100.45	162.35	1.8	1.26	0.65	2.79	0.19	1.8	1.23
DF2	2921.5	2921.6	2921.55	2924.55	648633	74.95	0.42	8.82	24.73	121.96	78.13	90.11	1.82	1.14	0.41	1.53	0.02	1.42	0.55
DF2	2922	2922.1	2922.05	2925.05	648957	71.5	0	15.02	28.94	120.54	68.21	145.05	1.79	1.01	0.48	2.49	0.15	1.22	1.35
DF2	2922.5	2922.6	2922.55	2925.55	649282	74.95	0	14.61	25.61	124.79	63.87	128.72	1.76	1.09	0.41	2.16	0.13	1.12	1.18
DF2	2923	2923.1	2923.05	2926.05	649609	74.03	0	25.52	34.07	117.35	59.03	261.29	1.77	0.99	0.57	4.53	0.33	1.05	3.17
DF2	2923.5	2923.6	2923.55	2926.55	649937	76.1	0.87	11.37	28.66	120.89	65.11	134.49	1.78	1.09	0.47	2.28	0.07	1.16	1.16
DF2	2924	2924.1	2924.05	2927.05	650263	75.87	0.65	10.99	31.14	120.89	68.21	123.92	1.76	1.05	0.51	2.08	0.07	1.2	0.86
DF2	2924.5	2924.6	2924.55	2927.55	650590	73.8	0.34	12.71	29.94	118.77	61.22	108.55	1.75	1.02	0.49	1.8	0.1	1.07	0.64
DF2	2925	2925.1	2925.05	2928.05	650917	75.41	0	28.44	27.29	121.6	63.87	219.98	1.76	1.08	0.44	3.77	0.37	1.12	2.71
DF2	2925.5	2925.6	2925.55	2928.55	651243	79.54	0	13.64	29.34	130.82	68.83	127.76	1.77	1.14	0.47	2.14	0.1	1.21	1
DF2	2926	2926.1	2926.05	2929.05	651566	78.17	0	11.23	35.11	129.76	78.75	122	1.72	1.03	0.57	2	0.07	1.36	0.64
DF2	2926.5	2926.6	2926.55	2929.55	651890	88.97	1.06	13.71	34.63	148.19	81.85	133.53	1.69	1.2	0.54	2.13	0.09	1.38	0.84
DF2	2927	2927.1	2927.05	2930.05	652227	99.55	0	17.16	62.12	158.12	80.61	219.02	1.69	1.12	1.01	3.59	0.16	1.36	1.18
DF2	2927.5	2927.6	2927.55	2930.55	652564	88.51	0.82	13.17	34.75	136.14	72.55	145.05	1.7	1.2	0.54	2.34	0.08	1.23	1.04
DF2	2928	2928.1	2928.05	2931.05	652898	76.79	1.2	12.1	22.96	120.19	55.43	146.98	1.72	1.12	0.35	2.42	0.07	0.95	1.57
DF2	2928.5	2928.6	2928.55	2931.55	653232	68.28	1.26	16.99	22.24	100.69	51.03	180.6	1.74	0.99	0.35	3.04	0.18	0.89	2.21
DF2	2929	2929.1	2929.05	2932.05	653557	78.63	0.91	17.55	28.62	123.02	51.03	169.07	1.72	1.1	0.45	2.79	0.17	0.88	1.72
DF2	2929.5	2929.6	2929.55	2932.55	653886	83.22	0.84	10.91	27.61	129.05	44.89	123.92	1.7	1.18	0.43	1.99	0.04	0.77	0.97
DF2	2930	2930.1	2930.05	2933.05	654243	74.26	1.52	11.76	20.48	110.26	47.06	140.25	1.79	1.15	0.32	2.4	0.07	0.84	1.62
DF2	2931	2931.1	2931.05	2934.05	654933	66.21	3.28	13.37	17.31	96.08	32.12	170.03	1.86	1.07	0.28	3.06	0.12	0.6	2.38
DF2	2931.5	2931.6	2931.55	2934.55	655268	67.36	3.18	9.33	17.07	101.75	38.69	123.92	1.85	1.09	0.27	2.18	0.04	0.72	1.52
DF2	2932	2932.1	2932.05	2935.05	655603	71.04	1.43	12.52	23.89	110.26	58.35	159.46	1.81	1.07	0.39	2.78	0.1	1.06	1.84
DF2	2932.5	2932.6	2932.55	2935.55	655940	66.9	0.69	9.36	18.76	109.2	53.08	97.02	1.78	1.02	0.29	1.62	0.04	0.94	0.92
DF2	2933	2933.1	2933.05	2936.05	656287	75.87	0.46	14.9	31.66	126.57	52.89	159.46	1.76	1.04	0.52	2.7	0.14	0.93	1.46
DF2	2933.48	2933.58	2933.53	2936.53	656621	78.17	0.29	16.99	23	125.86	52.33	142.17	1.74	1.16	0.36	2.36	0.16	0.91	1.5
DF2	2934	2934.1	2934.05	2937.05	656986	76.1	0	9.55	28.13	120.19	58.41	114.31	1.72	1.06	0.44	1.86	0.04	1	0.8
DF2	2934.5	2934.6	2934.55	2937.55	657337	75.64	0.27	14.68	28.09	121.96	65.11	130.65	1.69	1.03	0.44	2.11	0.12	1.1	1.06
DF2	2935	2935.1	2935.05	2938.05	657698	91.04	0	11.16	35.99	149.26	79.99	122.96	1.65	1.19	0.55	1.91	0.04	1.32	0.6
DF2	2935.5	2935.6	2935.55	2938.55	658061	94.72	0.49	12.13	44.09	157.06	80.61	149.86	1.62	1.15	0.67	2.31	0.06	1.3	0.7
DF2	2936	2936.1	2936.05	2939.05	658442	88.97	0.61	12.52	38.07	145.36	86.81	134.49	1.63	1.13	0.58	2.08	0.07	1.42	0.7
DF2	2936.5	2936.6	2936.55	2939.55	658827	80.67	2.71	5.69	39.76	105.3	80.81	97.02	1.65	0.98	0.62	1.5	0	1.33	0.02
DF2	2937	2937.1	2937.05	2940.05	659242	83.91	0.3	10.21	30.62	133.66	88.05	112.39	1.65	1.12	0.46	1.74	0.03	1.45	0.63
DF2	2937.5	2937.6	2937.55	2940.55	659656	83.91	0.48	14.87	35.11	133.3	83.09	136.41	1.65	1.08	0.54	2.14	0.12	1.37	0.85
DF2	2938	2938.1	2938.05	2941.05	660066	92.19	1.29	14.24	49.3	147.13	88.67	163.31	1.65	1.09	0.77	2.59	0.1	1.46	0.74
DF2	2938.5	2938.6	2938.55	2941.55	660477	87.59	0	11.93	40.48	135.43	79.37	139.29	1.65	1.1	0.63	2.19	0.07	1.31	0.69
DF2	2939	2939.1	2939.05	2942.05	660898	76.33	0.32	10.11	28.62	110.61	78.13	106.63	1.7	1.04	0.45	1.7	0.05	1.32	0.64
DF2	2939.5	2939.6	2939.55	2942.55	661321	78.86	0.24	11.13	25.53	103.17	79.37	110.47	1.73	1.14	0.4	1.8	0.06	1.38	0.84
DF2	2940	2940.1	2940.05	2943.05	661767	67.36	0.29	10.82	19.84	91.11	71.93	97.02	1.74	1	0.31	1.59	0.07	1.25	0.85
DF2	2940.5	2940.6	2940.55	2943.55	662212	74.95	0.32	8	26.53	104.23	73.17	92.6	1.74	1.07	0.42	1.51	0.01	1.27	0.5
DF2	2941	2941.11	2941.06	2944.05	662659	77.71	0	16.79	39.72	112.74	88.05	153.7	1.73	0.98	0.65	2.56	0.17	1.52	1
DF2	2941.5	2941.6	2941.55	2944.55	663096	76.56	1.89	14.32	36.27	118.06	83.71	131.61	1.71	0.98	0.58	2.16	0.13	1.43	0.76
DF2	2942	2942.1	2942.05	2945.05	663538	84.37	3.12	13.98	46.49	132.95	93.01	154.66	1.7	1.01	0.75	2.53	0.12	1.59	0.73
DF2	2942.5	2942.6	2942.55	2945.55	663981	87.82	4.81	12.76	40.88	135.08	93.01	144.09	1.69	1.12	0.65	2.33	0.08	1.58	0.77
DF2	2943	2943.1	2943.05	2946.05	664431	98.17	6.73	17.01	75.35	158.47	109.75	230.55	1.67	0.95	1.22	3.76	0.17	1.83	0.83
DF2	2943.5	2943.6	2943.55	2946.55	664882	99.78	7.62	17.77	80.56	149.77	102.66	222.93	1.65	0.92	1.29	3.59	0.18	1.69	0.48
DF2	2944	2944.1	2944.05	2947.05	665341	93.34	8.86	16.14	68.93	157.77	119.05	211.34	1.65	0.92	1.1	3.4	0.16	1.96	0.75
DF2	2945	2945.1	2945.05	2948.05	666328	94.95	7.63	17.89	73.34	154.58	122.15	215.18	1.67	0.91	1.19	3.49	0.19	2.03	0.65
DF2	2945.5	2945.6	2945.55	2948.55	666849	91.5	6.79	13.76	69.74	145.36	112.85	195.97	1.68	0.9	1.14	3.2	0.12	1.9	0.48
DF2	2946	2946.1	2946.05	2949.05	667370	76.1	5.12	26.98	48.49	128.69	124.01	188.28	1.71	0.85	0.8	3.13	0.36	2.12	1.22
DF2	2946.5	2946.6	2946.55	2949.55	667884	77.48	3.39	13.37	63.32	96.79	89.91	175.79	1.74	0.74	1.07	2.98	0.14	1.56	0.41
DF2	2947	2947.1	2947.05	2950.05	668347	63.91	1.54	9.55	27.81	80.48	104.79	97.98	1.8	0.89	0.47	1.68	0.07	1.89	0.56
DF2	2947.5	2947.6	2947.55	2950.55	668803	55.18	0.91	12.81	23.49	61.64	46.01	80.98	1.86	0.8	0.41	1.43	0.14	0.86	0.45
DF2	2948	2948.09	2948.05	2951.05	669202	58.16	0.83	12.86	17.31	71.62	50.53	124.88	1.86	0.92	0.29	2.23	0.13	0.94	1.54
DF2	2948.5	2948.6	2948.55	2951.55	669606	53.47	1.28	13.73	22.58	67.05	44.81	94.47	1.86	0.77	0.39	1.68	0.16	0.83	0.74
DF2	2949	2949.1	2949.05	2952.05	670002	62.3	0	6.49	22.8	80.83	51.65	91.84	1.83	0.93	0.38	1.59	0.01	0.95	0.67
DF2	2949.5	2949.6	2949.55	2952.55	670400	64.37	0	7.36	28.62	82.25	58.66	109.51	1.81	0.89	0.48	1.89	0.03	1.06	0.73
DF2	2950	2950.1	2950.05	2953.05	670810	61.84	0	9.38	23.85	76.22	70.07	105.67	1.82	0.9	0.4	1.83	0.06	1.28	0.88
DF2	2950.5	2950.6	2950.55	2953.55	671219	63.45	0	8.31	30.3	84.38	70.07	120.08	1.83	0.87	0.52	2.11	0.05	1.28	0.86
DF2	2951	2951.1	2951.05	2954.05	671620	68.97	0	17.62	38.72	91.11	75.03	193.09	1.8	0.87	0.66	3.39	0.21	1.35	1.8
DF2	2952	2952.1	2952.05	2955.05	672434	60.23	0	12.35	29.9	74.81	58.28	141.21	1.76	0.78	0.5	2.41	0.12	1.03	1.22
DF2	2952.5	2952.6	2952.55	2955.55	672843	62.76	1.42	9.04	17.23	80.48	51.71	111.43	1.75	0.95	0.27	1.86	0.04	0.91	1.22
DF2	2953	2953.1	2953.05	2956.05	673222	64.83	1.06	9.09	21.6	79.06	64.49	132.57	1.75	0.94	0.34	2.23	0.05	1.13	1.41
DF2	2953.5	2953.6	2953.55	2956.55	673600	60.23	1.2	8.82	18.16	73.74	52.15	118.16	1.75	0.9	0.28	1.98	0.05	0.91	1.3
DF2	2954	2954.1	2954.05	2957.05	673963	55.87	1.4	11.37	17.87	72.68	44.09	156.58	1.78	0.83	0.29	2.7	0.1	0.78	2.01
DF2	2954.5	2954.6	2954.55	2957.55	674325	50.2	0	6.66	8.9	72.68	30.06	99.91	1.8	0.83	0.13	1.71	0.02	0.54	1.41
DF2	2955	2955.1	2955.05	2958.05	674678	53.34	2.35	8.19	6.73	80.83	23.93	121.04	1.81	0.92	0.09	2.1	0.04	0.43	1.89
DF2	2955.5	2955.6	2955.55	2958.55	675029	51.5	2.95	6.83	6.21	78.71	18.35	122	1.83	0.9	0.08	2.14	0.02	0.34	1.95
DF2	2956	2956.1	2956.05	2959.05	675373	48.28	1.93	4.79	4.01	64.17	19.72	115.28	1.84	0.87	0.04	2.04	0	0.36	1.94
DF2	2956.5	2956.6	2956.55	2959.55	675716	49.89	2.04	6.47	4.49	62.4	16.43	151.78	1.86	0.9	0.05	2.73	0.01	0.31	2.61
DF2	2957	2957.1	2957.05	2960.05	676057	48.05	1.64	3.26	3.08	65.94	15.56	117.2	1.84	0.87	0.02	2.07	0	0.29	2.01
DF2	2957.5	2957.6	2957.55	2960.55	676397	53.11	2.3	3.43	6.69	74.1	17.67	109.51	1.82	0.92	0.09	1.9	0	0.32	1.69
DF2	2958	2958.09	2958.05	2961.05	676735	58.62	3.23	14.02	7.78	89.7	17.42	193.09	1.79	0.99	0.1	3.36	0.13	0.31	3.11
DF2	2958.47	2958.6	2958.53	2961.53	677068	56.78	2.99	5.83	9.82	92.53	23.25	111.43	1.76	0.92	0.14	1.87	0	0.41	1.54
DF2	2959	2959.1	2959.05	2962.05	677432	60.23	2.09	6.98	13.75	87.57	37.95	116.24	1.74	0.93	0.2	1.93	0.01	0.66	1.44
DF2	2959.5	2959.6	2959.55	2962.55	677787	60	2.94	6.03	11.14	86.15	31.68	102.79	1.73	0.95	0.16	1.68	0	0.55	1.31
DF2	2960	2960.16	2960.08	2963.08	678166	57.7	2.87	4.91	7.94	85.44	24.06	90.3	1.78	0.97	0.1	1.51	0	0.43	1.26
DF2	2960.5	2960.6	2960.55	2963.55	678500	56.33	3.26	3.72	8.46	77.29	18.65	76.27	1.82	0.96	0.12	1.29	0	0.34	1.01
DF2	2961	2961.1	2961.05	2964.05	678839	55.41	3.12	14.87	4.57	58.5	16.93	195.01	1.86	1	0.05	3.53	0.16	0.31	3.42
DF2	2961.5	2961.6	2961.55	2964.55	679178	46.67	1.88	4.67	2.88	58.14	15.07	116.24	1.9	0.87	0.02	2.12	0	0.29	2.07
DF2	2962	2962.1	2962.05	2965.05	679504	51.04	2.48	9.16	4.41	63.82	14.82	139.29	1.89	0.94	0.05	2.54	0.06	0.28	2.42
DF2	2962.5	2962.6	2962.55	2965.55	679830	46.67	1.29	5.13	4.05	67.72	13.46	78.87	1.88	0.85	0.04	1.4	0	0.25	1.29
DF2	2963	2963.1	2963.05	2966.05	680155	59.54	0	18.67	32.98	85.8	15.44	408.27	1.85	0.78	0.58	7.49	0.25	0.29	6.1
DF2	2963.5	2963.6	2963.55	2966.55	680480	52.19	3.61	3.91	7.61	87.21	15.69	61.77	1.83	0.9	0.11	1.04	0	0.29	0.79
DF2	2964	2964.1	2964.05	2967.05	680809	49.89	2.56	7.61	6.33	83.67	14.76	98.94	1.8	0.85	0.08	1.7	0.03	0.27	1.5
DF2	2964.5	2964.6	2964.55	2967.55	681139	52.42	2.84	5.95	10.82	88.99	17.92	100.87	1.77	0.84	0.16	1.71	0	0.32	1.32
DF2	2965	2965.1	2965.05	2968.05	681481	57.93	2.28	8.7	10.02	88.28	32.06	118.16	1.74	0.93	0.14	1.96	0.04	0.56	1.63
DF2	2965.5	2965.62	2965.56	2968.56	681831	62.99	1.89	7.53	21.64	84.73	42.16	134.49	1.71	0.89	0.34	2.21	0.02	0.72	1.4
DF2	2966	2966.1	2966.05	2969.05	682177	58.39	1.4	7.02	17.75	73.74	44.27	110.47	1.75	0.87	0.28	1.85	0.02	0.78	1.18
DF2	2966.5	2966.6	2966.55	2969.55	682532	56.55	4.89	3.4	5.05	77.29	20.71	89.63	1.79	0.98	0.05	1.51	0	0.37	1.38
DF2	2967	2967.1	2967.05	2970.05	682908	54.03	1.92	8.7	13.03	76.22	28.89	118.16	1.83	0.87	0.2	2.07	0.05	0.53	1.58
DF2	2967.5	2967.6	2967.55	2970.55	683283	50.81	2.02	6.42	12.42	76.22	25.79	101.83	1.86	0.83	0.2	1.81	0.02	0.48	1.34
DF2	2968	2968.1	2968.05	2971.05	683648	49.2	2.37	4.37	9.1	79.06	24.43	80.02	1.89	0.85	0.14	1.43	0	0.46	1.09
DF2	2968.5	2968.6	2968.55	2971.55	684013	46.9	2.26	3.89	7.41	78.35	19.84	71.18	1.92	0.84	0.11	1.28	0	0.38	1.02
DF2	2969	2969.1	2969.05	2972.05	684370	47.36	2.41	5.2	7.69	78	22.82	79.16	1.92	0.84	0.12	1.44	0	0.44	1.16
DF2	2969.5	2969.6	2969.55	2972.55	684727	48.74	2.09	5.32	11.82	78.35	31.93	89.05	1.93	0.83	0.2	1.64	0	0.62	1.16
DF2	2970	2970.1	2970.05	2973.05	685079	46.44	2.21	4.59	12.42	77.29	35.59	83.48	1.97	0.79	0.21	1.57	0	0.7	1.05
DF2	2970.5	2970.6	2970.55	2973.55	685430	43.91	1.6	3.77	9.46	80.48	30.26	64.36	2.01	0.79	0.16	1.22	0	0.61	0.83
DF2	2971	2971.1	2971.05	2974.05	685765	45.52	1.79	6.93	15.51	82.25	35.71	126.8	2.05	0.77	0.29	2.52	0.05	0.73	1.83
DF2	2971.5	2971.6	2971.55	2974.55	686098	41.15	1.93	4.37	14.19	76.58	30.69	90.2	2.08	0.71	0.27	1.81	0.01	0.64	1.16
DF2	2972	2972.1	2972.05	2975.05	686421	38.85	2.18	7.1	8.06	75.16	29.2	110.47	2.1	0.74	0.14	2.25	0.06	0.61	1.91
DF2	2972.5	2972.6	2972.55	2975.55	686743	37.33	1.11	4.47	10.1	72.68	38.38	73.3	2.12	0.69	0.19	1.48	0.01	0.81	1.03
DF2	2973	2973.1	2973.05	2976.05	687060	36.78	2	3.06	7.53	73.03	32.74	65.8	2.13	0.71	0.13	1.33	0	0.7	1.01
DF2	2973.5	2973.6	2973.55	2976.55	687382	35.86	1.96	3.57	6.61	69.84	33.54	70.89	2.14	0.7	0.11	1.45	0	0.72	1.17
DF2	2974	2974.1	2974.05	2977.05	687741	37.47	2.01	4.5	7.9	71.97	38.63	87.22	2.18	0.73	0.14	1.82	0.01	0.84	1.48
DF2	2974.5	2974.6	2974.55	2977.55	688100	34.02	1.79	3.94	8.98	67.36	34.35	87.99	2.21	0.65	0.17	1.88	0.01	0.76	1.46
DF2	2975	2975.1	2975.05	2978.05	688449	34.94	2.11	8.94	10.9	65.94	35.59	146.02	2.22	0.66	0.22	3.18	0.12	0.79	2.66
DF2	2975.5	2975.6	2975.55	2978.55	688797	35.17	1.88	7.46	8.18	67.01	38.07	119.12	2.24	0.7	0.16	2.59	0.08	0.85	2.22
DF2	2976	2976.1	2976.05	2979.05	689141	31.96	1.81	4.74	7.25	63.82	35.53	89.15	2.22	0.63	0.14	1.92	0.03	0.79	1.59
DF2	2976.5	2976.6	2976.55	2979.55	689485	33.11	1.53	3.74	9.26	64.88	37.7	87.51	2.21	0.63	0.18	1.87	0.01	0.83	1.44
DF2	2977	2977.1	2977.05	2980.05	689832	34.02	1.98	7.15	8.78	63.82	40.3	122.96	2.25	0.67	0.17	2.71	0.08	0.91	2.29
DF2	2977.5	2977.59	2977.55	2980.55	690175	31.27	1.68	4.74	5.57	60.98	33.54	93.37	2.29	0.66	0.1	2.07	0.03	0.77	1.83
DF2	2978	2978.1	2978.05	2981.05	690512	30.58	2.22	10.96	6.77	57.79	33.67	174.83	2.29	0.63	0.13	3.94	0.18	0.77	3.63
DF2	2978.5	2978.6	2978.55	2981.55	690845	27.58	1.78	5.81	8.94	54.15	35.03	104.71	2.29	0.53	0.18	2.35	0.07	0.8	1.91
DF2	2979	2979.1	2979.05	2982.05	691175	29.43	1.42	2.89	7.65	59.92	34.97	84.25	2.31	0.59	0.15	1.89	0	0.81	1.52
DF2	2979.5	2979.6	2979.55	2982.55	691505	28.74	1.56	4.2	5.49	59.21	35.22	97.02	2.33	0.61	0.1	2.2	0.02	0.82	1.95
DF2	2980	2980.1	2980.05	2983.05	691832	30.12	1.65	4.25	5.33	59.21	36.71	93.56	2.35	0.65	0.1	2.14	0.02	0.86	1.9
[truncated: 96 more rows]

## Sheet: 1ka averages
Averages over 1000 years calculated from the data in the "Original data" worksheet
List of data used for Figures
	Figure no.	Core	X-axis	Y-axis
	Fig.1a	DF	Column C	Column D
	Fig.1a	EDC	Column AM	Column AN
	Fig.1b	DF	Column C	Column I
	Fig.1b	EDC	Column AD	Column AF
	Fig.1c	DF	Column C	Column J
	Fig.1c	EDC	Column AD	Column AG
	Fig.2a	DF	Column D	Column J
	Fig.2b	DF	Column I	Column J
	Fig.3a	DF	Column C	Column P
	Fig.3a	EDC	Column AD	Column AH
	Fig.3b	DF	Column C	Column D
	Fig.3c	DF	Column C	Column P
	Fig.3c	EDC	Column AD	Column AH
	Fig.3c	EDML	Column AP	Column AT
	Fig.3d	DF	Column C	Column D
	Fig.4a	DF	Column D	Column P
	Fig.4b	DF	Column D	Column Q
List of data used for Supplementary Figures
	2a	DF	Column C	Column E
	2b	DF	Column C	Column F
	2c	DF	Column C	Column G
	2d	DF	Column C	Column D
	3a	DF	Column C	Column I
	3a	EDC	Column AD	Column AF
	3a	EDML	Column AP	Column AR
	3b	DF	Column C	Column J
	3b	EDC	Column AD	Column AG
	3b	EDML	Column AP	Column AS
	3c	DF	Column C	Column D
	4a	DF	Column C	Column P	Red
	4a	DF	Column C	Column Q	Blue
	4b	DF	Column C	Column D
	5a	DF	Column K	Column L	Black
	5a	DF	Column K	Column M	Red
	5a	DF	Column K	Column O	Blue
	5b	DF	Column N	Column L	Black
	5b	DF	Column N	Column M	Red
	5b	DF	Column N	Column O	Blue
	6a	DF	Column C	Coulumn Y	Red
	6a	DF	Column C	Coulumn Z	Yellow
	6a	DF	Column C	Coulumn AA	Black
	6a	DF	Column C	Coulumn X	Blue
	6b	DF	Column C	Column D
	7a	DF	Column C	Column H	Black
	7a	EDC	Column AD	Column AE	Red
	7b	DF	Column C	Column D
	7c	DF	Column C	Column H	Black
	7c	EDC	Column AD	Column AE	Red
	7c	EDML	Column AP	Column AQ	Blue
	7d	DF	Column C	Column D
A	B	C	D	E	F	G	H	I	J	K	L	M	N	O	P	Q	R	S	T	U	V	W	X	Y	Z	AA			AD	AE	AF	AG	AH	AI	AJ	AK		AM	AN		AP	AQ	AR	AS	AT	AU	AV	AW
DF core	DF core	DF core	DF core	DF core	DF core	DF core	DF core	DF core	DF core	DF core	DF core	DF core	DF core	DF core	DF core	DF core	DF core	DF core	DF core	DF core	DF core	DF core	DF core	DF core	DF core	DF core			EDC core	EDC core	EDC core	EDC core	EDC core	EDC core	EDC core	EDC core		EDC core	EDC core		EDML core	EDML core	EDML core	EDML core	EDML core	EDML core	EDML core	EDML core
				Concetration (ng/g)			Flux (mg/m2.yr)	Flux	Flux	Flux (μeq/m2.yr)					Flux (mg/m2.yr)		Flux (mg/m2.yr)						R2							Flux (mg/m2.yr)	Flux	Flux		R2								Flux (mg/m2.yr)	Flux	Flux		R2
Age (BP)	Age (BP)	Age (BP)	δ18O	Na+	Ca2+	SO42-	ssNa+	nssCa2+	nssSO42-	nssCa2+	nssSO42-	NO3-	nssCa2++nssMg2+ flux	NO3-+nssSO42-	Residual nssSO42- = nssSO42- - nssCa2+ x R1 (R1=2.40)	Residual nssSO42- = nssSO42--(nssCa2++nssMg2+-NO3-)	Residual nssSO42- = nssSO42- - nssCa2+ x R1	Residual nssSO42- = nssSO42- - nssCa2+ x R1	Residual nssSO42- = nssSO42- - nssCa2+ x R1	Residual nssSO42- = nssSO42- - nssCa2+ x R1	Residual nssSO42- = nssSO42- - nssCa2+ x R1	Residual nssSO42- = nssSO42- - nssCa2+ x R1	(nssSO42--(nssCa2++nssMg2+-NO3-))/nssSO42-	(nssSO42- - nssCa2+ x R1)/nssSO42-	(nssSO42- - nssCa2+ x R1)/nssSO42-	(nssSO42- - nssCa2+ x R1)/nssSO42-			Age(BP)	ssNa+	nssCa2+	nssSO42-	Residual nssSO42- = nssSO42- - nssCa2+ x R1 (R1=2.40)	(nssSO42- - nssCa2+ x R1)/nssSO42-	(nssSO42- - nssCa2+ x R1)/nssSO42-	(nssSO42- - nssCa2+ x R1)/nssSO42-		Age (BP)	δD		Age (BP)	ssNa+	nssCa2+	nssSO42-	Residual nssSO42- = nssSO42- - nssCa2+ x R1 (R1=2.40)	(nssSO42- - nssCa2+ x R1)/nssSO42-	(nssSO42- - nssCa2+ x R1)/nssSO42-	(nssSO42- - nssCa2+ x R1)/nssSO42-
From	To	mid	‰	ng/g	ng/g	ng/g	mg/m2.yr	mg/m2.yr	mg/m2.yr	μeq/m2.yr	μeq/m2.yr	μeq/m2.yr	μeq/m2.yr	μeq/m2.yr	mg/m2.yr	mg/m2.yr	mg/m2.yr	mg/m2.yr	mg/m2.yr	mg/m2.yr	mg/m2.yr	mg/m2.yr	Mass ratio	Mass ratio	Mass ratio	Mass ratio			mid	mg/m2.yr	mg/m2.yr	mg/m2.yr	mg/m2.yr	Mass ratio	Mass ratio	Mass ratio		mid	‰		mid	mg/m2.yr	mg/m2.yr	mg/m2.yr	mg/m2.yr	Mass ratio	Mass ratio	Mass ratio
															R1=2.4		R1=0.5	R1=1	R1=1.2	R1=1.3	R1=1.4	R1=1.5		R1=2.4	R1=1.5	R1=1.3							R1=2.4	R1=2.4	R1=1.5	R1=1.3									R1=2.4	R1=2.4	R1=1.5	R1=1.3
3000	4000	3500	-54.79	23.56	2.99	97.28	0.58	0.06	2.46	2.77	51.19	7.61	2.77	58.8	2.33	2.69	2.43	2.4	2.39	2.39	2.38	2.38	1.09	0.95	0.97	0.97			500	0.63	0.02	2.22	2.17	0.98	0.99	0.99		500	-397		1500	1.03	0.16	4.82	4.44	0.92	0.95	0.96
4000	5000	4500	-54.33	21.96	1.79	96.33	0.58	0.03	2.54	1.38	52.98	8.31	1.38	61.28	2.48	2.88	2.53	2.52	2.51	2.51	2.51	2.5	1.13	0.97	0.98	0.99			1500	0.63	0.02	2.21	2.16	0.98	0.98	0.99		1500	-396.08		2500	0.94	0.14	4.77	4.44	0.93	0.96	0.96
5000	6000	5500	-54.61	25.47	2.5	92.87	0.64	0.04	2.38	2.04	49.46	11.16	2.04	60.62	2.28	2.81	2.36	2.33	2.33	2.32	2.32	2.31	1.18	0.96	0.97	0.98			2500	0.61	0.02	2.25	2.21	0.98	0.99	0.99		2500	-396.66		3500	0.93	0.14	4.86	4.54	0.93	0.96	0.96
6000	7000	6500	-54.15	20.95	1.87	82.77	0.56	0.03	2.22	1.53	46.21	8.77	1.61	54.99	2.15	2.56	2.2	2.19	2.18	2.18	2.18	2.17	1.16	0.97	0.98	0.98			3500	0.59	0.02	2.38	2.34	0.98	0.99	0.99		3500	-396.16		4500	0.77	0.15	4.61	4.25	0.92	0.95	0.96
7000	8000	7500	-54.18	20.98	2.72	88.61	0.54	0.05	2.36	2.67	49.23	9.6	2.8	58.83	2.24	2.69	2.34	2.31	2.3	2.29	2.29	2.28	1.14	0.95	0.97	0.97			4500	0.54	0.02	2.35	2.31	0.98	0.99	0.99		4500	-395.34		5500	0.56	0.22	4.39	3.86	0.88	0.92	0.93
8000	9000	8500	-53.87	17.61	5.43	82.57	0.42	0.14	2.27	6.8	47.26	8.19	7.11	55.44	1.94	2.32	2.2	2.13	2.11	2.09	2.08	2.07	1.02	0.86	0.91	0.92			5500	0.51	0.02	2.19	2.13	0.97	0.98	0.99		5500	-396.14		6500	0.73	0.16	5.14	4.76	0.93	0.95	0.96
9000	10000	9500	-53.79	24.5	4.47	101.06	0.63	0.1	2.77	5.01	57.66	10.04	5.71	67.69	2.53	2.98	2.72	2.67	2.65	2.64	2.63	2.62	1.08	0.91	0.95	0.95			6500	0.55	0.02	2.61	2.56	0.98	0.99	0.99		6500	-397.56		7500	0.71	0.17	4.55	4.15	0.91	0.94	0.95
10000	11000	10500	-53.37	17.33		115.7	0.46	0.08	3.32	4.14	69.11	11.53	5.52	80.65	3.12	3.61	3.28	3.24	3.22	3.21	3.2	3.2	1.09	0.94	0.96	0.97			7500	0.51	0.02	2.25	2.21	0.98	0.99	0.99		7500	-398.94		8500	0.74	0.14	4.4	4.08	0.93	0.95	0.96
11000	12000	11500	-53.57	17.27	2.27	119.19	0.46	0.05	3.33	2.3	69.36	10.25	2.51	79.62	3.22	3.7	3.31	3.29	3.28	3.27	3.27	3.26	1.11	0.97	0.98	0.98			8500	0.54	0.02	2.32	2.27	0.98	0.99	0.99		8500	-400.42		9500	0.58	0.11	4.59	4.34	0.94	0.97	0.97
12000	13000	12500	-55.04	35.54	2.92	105.19	0.85	0.04	2.46	1.93	51.2	4.56	2.35	55.75	2.37	2.56	2.44	2.42	2.41	2.41	2.4	2.4	1.04	0.96	0.98	0.98			9500	0.48	0.02	2.42	2.38	0.98	0.99	0.99		9500	-394.08		10500	0.57	0.17	4.75	4.35	0.92	0.95	0.95
13000	14000	13500	-55.66	29.65	3.39	117.91	0.64	0.05	2.6	2.6	54.05	5.4	3.18	59.45	2.47	2.7	2.57	2.54	2.53	2.53	2.52	2.52	1.04	0.95	0.97	0.97			10500	0.42	0.01	2.51	2.48	0.99	0.99	0.99		10500	-391.65		11500	0.55	0.14	4.56	4.23	0.93	0.95	0.96
14000	15000	14500	-55.74	37.66	5	116.93	0.79	0.08	2.5	4.02	52.13	5.35	5.22	57.48	2.31	2.51	2.46	2.42	2.41	2.4	2.39	2.38	1	0.92	0.95	0.96			11500	0.43	0.02	2.6	2.56	0.98	0.99	0.99		11500	-392.25		12500	0.93	0.13	3.67	3.35	0.91	0.95	0.95
15000	16000	15500	-56.27	43.35	8.1	123.37	0.83	0.14	2.49	6.82	51.79	6.83	11.9	58.62	2.16	2.24	2.42	2.35	2.32	2.31	2.3	2.28	0.9	0.87	0.92	0.93			12500	0.63	0.02	2.06	2.01	0.97	0.98	0.98		12500	-407.87		13500	1.31	0.23	3.76	3.2	0.85	0.91	0.92
16000	17000	16500	-57.47	59.67	21.19	150.96	0.9	0.35	2.68	17.65	55.8	9.64	25.96	65.44	1.83	1.9	2.5	2.33	2.26	2.22	2.18	2.15	0.71	0.68	0.8	0.83			13500	0.7	0.03	2.06	1.99	0.96	0.98	0.98		13500	-413.86		14500	1.3	0.24	3.94	3.36	0.85	0.91	0.92
17000	18000	17500	-58.6	77.17	35.68	226.23	0.95	0.55	3.59	27.45	74.71	18.46	40.11	93.17	2.27	2.55	3.31	3.04	2.93	2.87	2.82	2.76	0.71	0.63	0.77	0.8			14500	0.72	0.04	2.14	2.04	0.95	0.97	0.98		14500	-407.65		15500	1.45	0.48	4.57	3.42	0.75	0.84	0.86
18000	19000	18500	-59.22	87.78	47.09	248.64	0.96	0.69	3.77	34.41	78.53	24.13	47.92	102.66	2.12	2.63	3.43	3.08	2.94	2.88	2.81	2.74	0.7	0.56	0.73	0.76			15500	0.76	0.07	2.18	2.01	0.92	0.95	0.96		15500	-414.4		16500	1.7	0.51	4.28	3.05	0.71	0.82	0.84
19000	20000	19500	-59.4	89.12	50.38	229.11	0.94	0.73	3.39	36.42	70.5	23.2	49.92	93.7	1.64	2.1	3.02	2.66	2.51	2.44	2.36	2.29	0.62	0.48	0.68	0.72			16500	0.91	0.16	2.2	1.83	0.83	0.89	0.91		16500	-422.63		17500	1.87	1.02	5.08	2.64	0.52	0.7	0.74
20000	21000	20500	-59.48	112.37	87.05	293.18	0.98	1.27	4.32	63.56	89.87	38.08	83.32	127.95	1.51	2.14	3.68	3.04	2.79	2.66	2.53	2.41	0.5	0.35	0.56	0.62			17500	1.1	0.29	2.31	1.62	0.7	0.81	0.84		17500	-434.58		18500	2.21	1.63	6.16	2.25	0.36	0.6	0.66
21000	22000	21500	-59.47	111.81	78.49	260.33	1.04	1.14	3.83	57.12	79.7	35.15	76.56	114.85	1.08	1.84	3.26	2.68	2.45	2.34	2.23	2.11	0.48	0.28	0.55	0.61			18500	1.27	0.49	2.36	1.19	0.5	0.69	0.73		18500	-441.07		19500	2.31	1.76	6.49	2.28	0.35	0.59	0.65
22000	23000	22500	-59.52	105.29	49.16	232.63	1.19	0.69	3.38	34.63	70.32	24.3	47.9	94.61	1.71	2.24	3.03	2.68	2.54	2.48	2.41	2.34	0.66	0.51	0.69	0.73			19500	1.31	0.52	2.59	1.34	0.52	0.7	0.74		19500	-441.22		20500	2.44	1.8	6.63	2.32	0.35	0.59	0.65
23000	24000	23500	-58.87	91.78	67.19	268.4	0.88	1.03	4.19	51.43	87.32	28.59	67.4	115.92	1.72	2.33	3.68	3.16	2.96	2.85	2.75	2.65	0.56	0.41	0.63	0.68			20500	1.39	0.58	2.62	1.24	0.47	0.67	0.71		20500	-442.08		21500	2.26	1.8	6.6	2.3	0.35	0.59	0.65
24000	25000	24500	-59.76	119	77.43	275.32	1.14	1.1	3.95	54.97	82.26	27.83	71.63	110.1	1.31	1.85	3.4	2.85	2.63	2.52	2.41	2.3	0.47	0.33	0.58	0.64			21500	1.43	0.61	2.72	1.26	0.46	0.66	0.71		21500	-441.76		22500	2.41	1.5	6.02	2.42	0.4	0.63	0.68
25000	26000	25500	-59.85	110.35	79.69	280.18	0.98	1.13	4.01	56.45	83.41	27.33	72.55	110.75	1.29	1.83	3.44	2.88	2.65	2.54	2.42	2.31	0.46	0.32	0.58	0.63			22500	1.32	0.57	2.47	1.11	0.45	0.66	0.7		22500	-441.62		23500	2.29	1.21	5.98	3.09	0.52	0.7	0.74
26000	27000	26500	-59.58	100.35	75.45	237.03	0.89	1.11	3.5	55.55	72.9	35.78	73.1	108.68	0.83	1.71	2.95	2.39	2.17	2.05	1.94	1.83	0.49	0.24	0.52	0.59			23500	1.21	0.41	2.31	1.33	0.57	0.73	0.77		23500	-440.15		24500	2.5	1.64	6.43	2.49	0.39	0.62	0.67
27000	28000	27500	-59.28	93.03	50.96	226.23	1.02	0.75	3.4	37.38	70.78	21.76	50.82	92.53	1.6	2	3.02	2.65	2.5	2.43	2.35	2.28	0.59	0.47	0.67	0.71			24500	1.15	0.52	2.19	0.93	0.43	0.64	0.69		24500	-443.71		25500	2.38	2.33	8.07	2.47	0.31	0.57	0.62
28000	29000	28500	-58.87	70.72	37.26	177.72	0.82	0.57	2.8	28.51	58.21	21.07	38.48	79.28	1.43	1.96	2.51	2.22	2.11	2.05	2	1.94	0.7	0.51	0.69	0.73			25500	1.16	0.62	2.5	1.02	0.41	0.63	0.68		25500	-444.51		26500	2.31	2.27	7.2	1.75	0.24	0.53	0.59
29000	30000	29500	-59.2	83.99	52.62	212.14	0.87	0.8	3.25	39.8	67.71	26.16	53.41	93.87	1.34	1.94	2.85	2.45	2.29	2.22	2.14	2.06	0.6	0.41	0.63	0.68			26500	1.13	0.6	2.25	0.8	0.36	0.6	0.65		26500	-444.48		27500	2.04	1.58	5.84	2.05	0.35	0.59	0.65
30000	31000	30500	-59.41	86.44	61.56	247.27	0.82	0.92	3.74	45.94	77.8	25.51	61.38	103.31	1.53	2.01	3.28	2.82	2.63	2.54	2.45	2.36	0.54	0.41	0.63	0.68			27500	1.09	0.48	2.08	0.94	0.45	0.66	0.7		27500	-441.82		28500	1.81	1.15	5.18	2.43	0.47	0.67	0.71
31000	32000	31500	-59.01	82.49	44.29	198.66	0.95	0.67	3.1	33.55	64.63	18.91	44.31	83.53	1.49	1.88	2.77	2.43	2.3	2.23	2.16	2.1	0.61	0.48	0.68	0.72			28500	1.05	0.35	2.07	1.23	0.59	0.74	0.78		28500	-440.31		29500	1.52	1.14	5.51	2.77	0.5	0.69	0.73
32000	33000	32500	-58.93	71.44	41.03	200.53	0.8	0.63	3.18	31.57	66.28	13.14	42.77	79.41	1.67	1.76	2.87	2.55	2.42	2.36	2.3	2.23	0.55	0.52	0.7	0.74			29500	1.07	0.35	2.23	1.38	0.62	0.76	0.79		29500	-437.87		30500	1.54	1.49	5.8	2.23	0.39	0.62	0.67
33000	34000	33500	-58.8	78.76	32.69	178.48	1.02	0.5	2.83	24.91	59.02	14.96	34.24	73.97	1.64	1.91	2.59	2.34	2.24	2.19	2.14	2.09	0.67	0.58	0.74	0.77			30500	1.11	0.47	2.31	1.2	0.52	0.7	0.74		30500	-440.98		31500	1.66	1.4	5.64	2.3	0.41	0.63	0.68
34000	35000	34500	-58.39	74.26	20.11	174.83	1.1	0.3	2.89	15.09	60.14	13.28	21.94	73.42	2.16	2.47	2.74	2.59	2.53	2.5	2.47	2.43	0.86	0.75	0.84	0.86			31500	1.08	0.41	2.48	1.5	0.6	0.75	0.79		31500	-441.35		32500	1.4	0.81	4.28	2.33	0.54	0.71	0.75
35000	36000	35500	-58.49	69.48	23.25	159.46	0.98	0.36	2.61	17.9	54.41	11.59	25.03	66.01	1.75	1.97	2.43	2.25	2.18	2.15	2.11	2.08	0.75	0.67	0.79	0.82			32500	0.94	0.23	2.23	1.69	0.76	0.85	0.87		32500	-437.2		33500	1.58	0.8	4.37	2.44	0.56	0.72	0.76
36000	37000	36500	-58.22	69.62	18.6	140.89	1.06	0.28	2.35	14.2	49.02	10.74	19.58	59.76	1.67	1.93	2.21	2.07	2.01	1.98	1.96	1.93	0.82	0.71	0.82	0.84			33500	0.96	0.23	2.04	1.5	0.73	0.83	0.86		33500	-438.55		34500	1.53	0.68	4.24	2.6	0.61	0.76	0.79
37000	38000	37500	-57.81	56.69	9.63	125.65	0.96	0.14	2.19	6.91	45.64	6.29	10.87	51.93	1.86	1.97	2.12	2.05	2.03	2.01	2	1.98	0.9	0.85	0.91	0.92			34500	0.96	0.22	2.02	1.51	0.74	0.84	0.86		34500	-440.76		35500	1.57	0.54	4.23	2.93	0.69	0.81	0.83
38000	39000	38500	-58.23	62.95	20.66	145.34	0.9	0.32	2.41	15.78	50.09	10.39	23.67	60.48	1.65	1.77	2.25	2.09	2.03	1.99	1.96	1.93	0.73	0.68	0.8	0.83			35500	0.93	0.14	2.08	1.73	0.83	0.9	0.91		35500	-434.16		36500	1.6	0.66	4.47	2.89	0.65	0.78	0.81
39000	40000	39500	-58.75	69.25	33.05	186.36	0.87	0.52	3.02	25.79	62.88	13.08	35.33	75.95	1.78	1.95	2.76	2.5	2.4	2.35	2.3	2.24	0.65	0.59	0.74	0.78			36500	0.98	0.16	2.21	1.82	0.82	0.89	0.9		36500	-437.11		37500	1.83	0.48	4.46	3.32	0.74	0.84	0.86
40000	41000	40500	-58.43	69.98	24.83	190.97	0.99	0.39	3.19	19.47	66.36	13.04	27.39	79.4	2.25	2.5	2.99	2.8	2.72	2.68	2.64	2.6	0.78	0.71	0.82	0.84			37500	1	0.11	2.27	2	0.88	0.92	0.93		37500	-433.98		38500	1.83	0.29	4.84	4.14	0.86	0.91	0.92
41000	42000	41500	-57.87	77.32	30.26	180.6	1.12	0.51	3.16	25.26	65.88	14.42	35.53	80.3	1.95	2.15	2.91	2.66	2.56	2.51	2.46	2.41	0.68	0.62	0.76	0.79			38500	1.03	0.06	2.45	2.32	0.94	0.96	0.97		38500	-426.19		39500	1.89	0.59	4.77	3.37	0.71	0.82	0.84
42000	43000	42500	-58.04	69.89	21.27	171.38	1.06	0.34	2.94	16.93	61.29	8.82	24.39	70.11	2.13	2.2	2.77	2.6	2.54	2.5	2.47	2.43	0.75	0.72	0.83	0.85			39500	1.13	0.16	2.3	1.92	0.83	0.89	0.91		39500	-434.14		40500	2.19	0.9	5.44	3.29	0.6	0.75	0.79
43000	44000	43500	-58.3	78.03	23.45	182.71	1.16	0.37	3.09	18.25	64.26	12.31	25.81	76.57	2.21	2.44	2.9	2.72	2.65	2.61	2.57	2.54	0.79	0.72	0.82	0.85			40500	1.18	0.24	2.39	1.82	0.76	0.85	0.87		40500	-437.04		41500	2.15	0.81	5.47	3.54	0.65	0.78	0.81
44000	45000	44500	-57.25	59.87	12.47	155.62	1.05	0.2	2.91	10.01	60.66	6.15	15.01	66.82	2.43	2.49	2.81	2.71	2.67	2.65	2.63	2.61	0.85	0.83	0.9	0.91			41500	1.06	0.16	2.49	2.09	0.84	0.9	0.91		41500	-436.04		42500	2.09	0.73	5.23	3.48	0.67	0.79	0.82
45000	46000	45500	-57.03	55.46	7.85	123.92	1.03	0.11	2.36	5.69	49.12	5.75	7.9	54.87	2.09	2.26	2.3	2.25	2.22	2.21	2.2	2.19	0.96	0.88	0.93	0.94			42500	1.03	0.18	2.35	1.91	0.81	0.88	0.9		42500	-435.75		43500	1.89	0.53	4.71	3.44	0.73	0.83	0.85
46000	47000	46500	-57.75	65.61	14.06	144.48	1.09	0.22	2.56	10.92	53.23	6.47	16.35	59.7	2.03	2.08	2.45	2.34	2.29	2.27	2.25	2.23	0.81	0.79	0.87	0.89			43500	1.02	0.13	2.49	2.17	0.87	0.92	0.93		43500	-433.39		44500	2.12	0.68	5.17	3.54	0.68	0.8	0.83
47000	48000	47500	-58.17	74.3	28.86	261.1	1.05	0.47	4.54	23.59	94.49	8.71	34.44	103.2	3.41	3.3	4.3	4.07	3.97	3.92	3.88	3.83	0.73	0.75	0.84	0.86			44500	1	0.13	2.84	2.53	0.89	0.93	0.94		44500	-436.94		45500	1.99	0.41	4.92	3.94	0.8	0.88	0.89
48000	49000	48500	-58.16	60.98	29.17	170.27	0.81	0.49	2.94	24.3	61.2	7.69	35.01	68.9	1.77	1.63	2.7	2.45	2.36	2.31	2.26	2.21	0.55	0.6	0.75	0.78			45500	0.94	0.13	2.81	2.49	0.89	0.93	0.94		45500	-426.34		46500	1.98	0.47	4.62	3.48	0.75	0.85	0.87
49000	50000	49500	-58.11	65.06	20.99	218.06	0.97	0.34	3.77	16.85	78.53	9.35	27.29	87.88	2.96	2.91	3.6	3.43	3.37	3.33	3.3	3.27	0.77	0.79	0.87	0.88			46500	0.92	0.06	3.23	3.08	0.95	0.97	0.97		46500	-423.11		47500	1.78	0.52	4.51	3.27	0.72	0.83	0.85
50000	51000	50500	-57.57	57.06	16.24	158.12	0.92	0.27	2.88	13.47	59.95	7.68	22.06	67.63	2.23	2.19	2.74	2.61	2.56	2.53	2.5	2.47	0.76	0.78	0.86	0.88			47500	0.93	0.1	2.2	1.97	0.89	0.93	0.94		47500	-428.34		48500	2.16	0.88	5.17	3.06	0.59	0.74	0.78
51000	52000	51500	-57.2	47.21	12.66	142.65	0.8	0.22	2.7	10.78	56.23	7.44	17.3	63.67	2.18	2.23	2.59	2.48	2.44	2.42	2.4	2.38	0.82	0.81	0.88	0.9			48500	0.92	0.19	2.1	1.65	0.79	0.87	0.88		48500	-434.49		49500	1.93	0.83	4.77	2.78	0.58	0.74	0.77
52000	53000	52500	-57.29	41.11	8.12	127.19	0.72	0.13	2.38	6.46	49.56	5.4	10.28	54.96	2.07	2.15	2.32	2.25	2.23	2.21	2.2	2.19	0.9	0.87	0.92	0.93			49500	0.94	0.18	2.09	1.67	0.8	0.87	0.89		49500	-433.26		50500	2.06	0.71	4.61	2.91	0.63	0.77	0.8
53000	54000	53500	-57.64	53.06	14.65	159.46	0.85	0.24	2.88	12.05	60.02	7.92	19.49	67.94	2.3	2.33	2.76	2.64	2.59	2.57	2.54	2.52	0.81	0.8	0.87	0.89			50500	0.93	0.15	2.04	1.68	0.82	0.89	0.9		50500	-430.77		51500	2.02	0.49	4.48	3.31	0.74	0.84	0.86
54000	55000	54500	-57.96	56.23	20.3	149.86	0.83	0.33	2.62	16.67	54.63	14.32	23.48	68.95	1.82	2.18	2.46	2.29	2.22	2.19	2.16	2.12	0.83	0.69	0.81	0.83			51500	0.87	0.09	2.11	1.89	0.9	0.94	0.94		51500	-431.19		52500	1.95	0.36	4.64	3.78	0.81	0.88	0.9
55000	56000	55500	-57.76	49.38	19.8	165.61	0.72	0.34	2.97	16.75	61.89	11.23	25.29	73.13	2.17	2.3	2.81	2.64	2.57	2.54	2.5	2.47	0.77	0.73	0.83	0.85			52500	0.89	0.07	2.43	2.26	0.93	0.96	0.96		52500	-426.42		53500	1.9	0.35	4.6	3.77	0.82	0.89	0.9
56000	57000	56500	-57.43	37.65	9.2	120.32	0.63	0.15	2.22	7.47	46.15	7.74	12.14	53.89	1.86	2.01	2.14	2.07	2.04	2.02	2.01	1.99	0.9	0.84	0.9	0.91			53500	0.92	0.07	2.24	2.07	0.92	0.95	0.96		53500	-423.29		54500	1.81	0.28	4.43	3.77	0.85	0.91	0.92
57000	58000	57500	-57.08	45.33	9.26	112.54	0.8	0.15	2.11	7.48	44.03	6.06	11.6	50.09	1.76	1.85	2.04	1.96	1.93	1.92	1.91	1.89	0.87	0.83	0.89	0.91			54500	0.86	0.07	2.04	1.87	0.92	0.95	0.95		54500	-424.41		55500	1.81	0.55	4.55	3.23	0.71	0.82	0.84
58000	59000	58500	-56.97	44.72	12.8	135.88	0.76	0.22	2.6	11.17	54.21	7.34	16.5	61.55	2.07	2.16	2.49	2.38	2.33	2.31	2.29	2.27	0.83	0.79	0.87	0.89			55500	0.89	0.11	2.09	1.81	0.87	0.92	0.93		55500	-428.88		56500	1.89	0.68	4.7	3.07	0.65	0.78	0.81
59000	60000	59500	-57.66	50.18	21.32	137.85	0.72	0.37	2.48	18.31	51.56	11.95	27.35	63.51	1.6	1.74	2.29	2.11	2.04	2	1.96	1.93	0.7	0.64	0.78	0.81			56500	0.94	0.19	1.99	1.54	0.78	0.86	0.88		56500	-432.23		57500	1.78	0.6	4.88	3.44	0.71	0.82	0.84
60000	61000	60500	-57.97	58.39	22.53	129.2	0.84	0.37	2.23	18.54	46.41	9.77	27.03	56.18	1.34	1.4	2.04	1.86	1.78	1.75	1.71	1.67	0.63	0.6	0.75	0.78			57500	0.91	0.17	2.7	2.29	0.85	0.9	0.92		57500	-428.36		58500	1.75	0.37	4.67	3.78	0.81	0.88	0.9
61000	62000	61500	-58.45	75.12	35.48	198.37	0.97	0.57	3.29	28.31	68.55	18.85	40.43	87.4	1.93	2.26	3.01	2.73	2.61	2.56	2.5	2.44	0.69	0.59	0.74	0.78			58500	0.91	0.11	2.22	1.96	0.88	0.93	0.94		58500	-424.51		59500	1.51	0.31	4.45	3.71	0.83	0.9	0.91
62000	63000	62500	-58.6	71.44	42.63	187.8	0.81	0.68	3.07	34.16	63.9	18.16	48.03	82.06	1.43	1.63	2.73	2.38	2.25	2.18	2.11	2.04	0.53	0.47	0.67	0.71			59500	0.81	0.07	1.93	1.76	0.92	0.95	0.95		59500	-420.53		60500	1.47	0.41	4.35	3.37	0.77	0.86	0.88
63000	64000	63500	-58.73	64.79	33.2	159.46	0.78	0.52	2.56	26.05	53.36	19.08	36.71	72.43	1.31	1.72	2.3	2.04	1.94	1.88	1.83	1.78	0.67	0.51	0.69	0.74			60500	0.84	0.11	2.48	2.21	0.89	0.93	0.94		60500	-423.62		61500	1.43	0.58	4.52	3.12	0.69	0.81	0.83
64000	65000	64500	-59.07	82.42	45.99	198.37	0.93	0.7	3.1	35.06	64.57	21.08	47.89	85.65	1.42	1.81	2.75	2.4	2.26	2.19	2.12	2.05	0.58	0.46	0.66	0.71			61500	0.98	0.18	2.18	1.74	0.8	0.87	0.89		61500	-428.02		62500	1.46	0.74	4.26	2.5	0.59	0.74	0.78
65000	66000	65500	-59.56	74.66	40.17	180.12	0.82	0.59	2.69	29.2	55.99	22.27	40.68	78.26	1.29	1.81	2.4	2.1	1.99	1.93	1.87	1.81	0.67	0.48	0.67	0.72			62500	1.04	0.23	2.32	1.78	0.77	0.85	0.87		62500	-431.61		63500	1.53	1.07	4.91	2.35	0.48	0.67	0.72
66000	67000	66500	-59.45	90.69	46.82	204.85	1.02	0.69	3.09	34.4	64.24	21.73	47.14	85.96	1.43	1.86	2.74	2.4	2.26	2.19	2.12	2.05	0.6	0.46	0.66	0.71			63500	1.03	0.37	2.19	1.31	0.6	0.75	0.78		63500	-438.26		64500	1.64	1.21	5.24	2.32	0.44	0.65	0.7
67000	68000	67500	-59.61	81.56	55.5	212.54	0.79	0.82	3.18	40.96	66.12	27.26	54.48	93.38	1.21	1.87	2.77	2.35	2.19	2.11	2.03	1.94	0.59	0.38	0.61	0.66			64500	1.11	0.31	2.33	1.59	0.68	0.8	0.83		64500	-437.95		65500	1.78	1.03	5.15	2.69	0.52	0.7	0.74
68000	69000	68500	-59.13	65.37	37.45	165.23	0.73	0.58	2.58	28.75	53.8	18.47	40.27	72.27	1.2	1.54	2.3	2.01	1.89	1.84	1.78	1.72	0.59	0.47	0.67	0.71			65500	0.99	0.25	2.24	1.64	0.73	0.83	0.85		65500	-438.84		66500	1.95	1.43	6.23	2.79	0.45	0.65	0.7
69000	70000	69500	-59.61	76.96	28.94	238.72	0.95	0.41	3.56	20.26	74.14	17.86	29.71	92	2.59	2.99	3.36	3.16	3.07	3.03	2.99	2.95	0.84	0.73	0.83	0.85			66500	1.09	0.45	2.11	1.04	0.49	0.68	0.73		66500	-440.41		67500	2.05	1.38	6.15	2.85	0.46	0.66	0.71
70000	71000	70500	-58.58	57.47	10.68	118.9	0.89	0.15	1.92	7.27	40.03	5.73	12	45.76	1.57	1.62	1.85	1.78	1.75	1.73	1.72	1.7	0.84	0.82	0.89	0.9			67500	1.04	0.36	2.46	1.58	0.64	0.78	0.81		67500	-442.19		68500	1.91	1.27	6.51	3.46	0.53	0.71	0.75
71000	72000	71500	-58.26	49.77	10.88	140.73	0.79	0.16	2.4	8.08	50	5.83	12.62	55.84	2.01	2.08	2.32	2.24	2.21	2.19	2.18	2.16	0.86	0.84	0.9	0.91			68500	1.05	0.48	2.44	1.3	0.53	0.71	0.75		68500	-441.84		69500	1.95	1.62	5.7	1.81	0.32	0.57	0.63
72000	73000	72500	-58.68	59.37	15.07	130.65	0.88	0.22	2.13	11.06	44.4	7.97	16.77	52.37	1.6	1.71	2.02	1.91	1.87	1.84	1.82	1.8	0.8	0.75	0.84	0.86			69500	1.04	0.34	2.4	1.6	0.66	0.79	0.82		69500	-438.68		70500	2.16	1.11	5.74	3.09	0.54	0.71	0.75
73000	74000	73500	-58.13	62.3	14.94	141.53	0.99	0.23	2.45	11.51	51	12.22	17.52	63.22	1.9	2.2	2.33	2.22	2.17	2.15	2.13	2.1	0.9	0.77	0.86	0.88			70500	1.02	0.21	1.99	1.48	0.74	0.84	0.86		70500	-440.26		71500	1.97	0.34	4.32	3.5	0.81	0.88	0.9
74000	75000	74500	-57.76	38.51	5.21	114.41	0.68	0.07	2.08	3.54	43.29	5.36	5.8	48.65	1.91	2.06	2.04	2.01	1.99	1.99	1.98	1.97	0.99	0.92	0.95	0.96			71500	0.91	0.06	2.11	1.96	0.93	0.95	0.96		71500	-428.68		72500	1.66	0.3	4.42	3.7	0.84	0.9	0.91
75000	76000	75500	-57.77	46.07	7.58	123.54	0.8	0.11	2.23	5.56	46.53	6.27	8.91	52.8	1.97	2.11	2.18	2.12	2.1	2.09	2.08	2.07	0.94	0.88	0.93	0.94			72500	0.85	0.08	2.15	1.96	0.91	0.95	0.95		72500	-426.86		73500	1.55	0.55	5.11	3.8	0.74	0.84	0.86
76000	77000	76500	-58.36	56.02	19.64	144.41	0.82	0.32	2.5	16.05	52.13	10.65	21.92	62.78	1.73	1.96	2.34	2.18	2.12	2.09	2.05	2.02	0.78	0.69	0.81	0.83			73500	0.96	0.15	1.93	1.58	0.82	0.89	0.9		73500	-434.28		74500	1.59	0.35	4.36	3.52	0.81	0.88	0.9
77000	78000	77500	-57.93	50.41	15.88	140.73	0.79	0.27	2.54	13.28	52.93	8.85	18.87	61.78	1.9	2.06	2.41	2.28	2.22	2.2	2.17	2.14	0.81	0.75	0.84	0.86			74500	0.9	0.07	2.03	1.86	0.91	0.95	0.95		74500	-429.58		75500	1.41	0.34	4.36	3.55	0.81	0.88	0.9
78000	79000	78500	-57.74	48.39	14.67	157.54	0.78	0.25	2.9	12.42	60.37	7.98	18.67	68.35	2.3	2.39	2.78	2.65	2.6	2.58	2.55	2.53	0.82	0.79	0.87	0.89			75500	0.81	0.04	2.04	1.93	0.95	0.97	0.97		75500	-419.27		76500	1.51	0.28	4.03	3.35	0.83	0.89	0.91
79000	80000	79500	-57.22	44.49	13.45	139.29	0.75	0.24	2.7	11.95	56.31	10.56	16.91	66.87	2.13	2.4	2.58	2.47	2.42	2.39	2.37	2.35	0.89	0.79	0.87	0.88			76500	0.87	0.08	1.85	1.65	0.89	0.93	0.94		76500	-426.41		77500	1.58	0.63	4.95	3.46	0.7	0.81	0.84
80000	81000	80500	-56.76	40.08	9.22	109.61	0.74	0.16	2.21	8.18	46	8.55	12.07	54.56	1.82	2.04	2.13	2.05	2.01	2	1.98	1.96	0.92	0.82	0.89	0.9			77500	0.87	0.15	1.97	1.62	0.82	0.89	0.9		77500	-430.95		78500	1.44	0.6	4.84	3.4	0.7	0.81	0.84
81000	82000	81500	-56.75	29.37	7.67	102.67	0.54	0.14	2.1	6.98	43.73	8.17	10.41	51.91	1.77	1.99	2.03	1.96	1.93	1.92	1.9	1.89	0.95	0.84	0.9	0.91			78500	0.87	0.13	2.02	1.7	0.84	0.9	0.91		78500	-428.51		79500	1.33	0.6	4.96	3.53	0.71	0.82	0.84
82000	83000	82500	-56.48	35.06	7.6	127.04	0.68	0.14	2.67	6.91	55.54	8.58	10.89	64.12	2.34	2.56	2.6	2.53	2.5	2.49	2.47	2.46	0.96	0.88	0.92	0.93			79500	0.91	0.12	2.23	1.94	0.87	0.92	0.93		79500	-426.41		80500	1.36	0.51	4.87	3.65	0.75	0.84	0.86
83000	84000	83500	-55.78	25.88	7.41	100.16	0.51	0.15	2.25	7.52	46.81	5.57	11.67	52.38	1.89	1.96	2.17	2.1	2.07	2.05	2.04	2.02	0.87	0.84	0.9	0.91			80500	0.87	0.11	2.23	1.98	0.89	0.93	0.94		80500	-422.82		81500	1.26	0.4	5.46	4.49	0.82	0.89	0.9
84000	85000	84500	-55.44	24.72	4.39	100.43	0.54	0.08	2.34	4.17	48.67	8.82	6.93	57.49	2.14	2.43	2.3	2.25	2.24	2.23	2.22	2.21	1.04	0.91	0.95	0.95			81500	0.74	0.08	2.16	1.97	0.91	0.95	0.95		81500	-420.22		82500	1.15	0.35	5.38	4.53	0.84	0.9	0.91
85000	86000	85500	-55.9	25.31	4.73	106.87	0.52	0.09	2.37	4.32	49.31	5.15	7.09	54.46	2.16	2.28	2.33	2.28	2.26	2.26	2.25	2.24	0.96	0.91	0.95	0.95			82500	0.76	0.06	2	1.86	0.93	0.95	0.96		82500	-417.43		83500	1.05	0.31	4.92	4.18	0.85	0.91	0.92
86000	87000	86500	-56.53	32.26	6.39	91.32	0.62	0.11	1.88	5.59	39.18	4.19	8.48	43.38	1.61	1.68	1.83	1.77	1.75	1.74	1.73	1.71	0.89	0.86	0.91	0.92			83500	0.62	0.05	2.06	1.94	0.94	0.97	0.97		83500	-410.55		84500	1.06	0.2	4.92	4.44	0.9	0.94	0.95
87000	88000	87500	-57.14	43.28	7.02	114.55	0.81	0.11	2.22	5.51	46.13	3.38	9.61	49.51	1.95	1.92	2.16	2.11	2.08	2.07	2.06	2.05	0.86	0.88	0.93	0.94			84500	0.62	0.04	2.25	2.16	0.96	0.98	0.98		84500	-411.16		85500	1.18	0.28	4.61	3.93	0.85	0.91	0.92
88000	89000	88500	-57.32	50.64	11.54	99.76	0.89	0.19	1.87	9.67	39.02	5.51	13.27	44.53	1.41	1.5	1.78	1.68	1.64	1.62	1.6	1.58	0.8	0.75	0.84	0.87			85500	0.73	0.04	2.11	2.02	0.95	0.97	0.98		85500	-415.01		86500	1.41	0.32	4.57	3.8	0.83	0.89	0.91
89000	90000	89500	-57.78	51.57	16.47	137.37	0.81	0.28	2.5	13.78	52.15	5.57	18.03	57.72	1.84	1.91	2.37	2.23	2.17	2.15	2.12	2.09	0.76	0.74	0.83	0.86			86500	0.82	0.07	2.43	2.28	0.94	0.96	0.97		86500	-419.98		87500	1.54	0.52	4.64	3.4	0.73	0.83	0.85
90000	91000	90500	-57.88	54.64	24.62	161.39	0.79	0.43	2.96	21.44	61.59	15.24	30.73	76.83	1.93	2.21	2.74	2.53	2.44	2.4	2.36	2.31	0.75	0.65	0.78	0.81			87500	0.91	0.12	2.3	2.02	0.88	0.92	0.93		87500	-427		88500	1.77	0.8	5.12	3.2	0.63	0.77	0.8
91000	92000	91500	-57.85	51.5	11.33	136.09	0.87	0.18	2.48	9.13	51.7	9.85	14.16	61.55	2.04	2.28	2.39	2.3	2.26	2.25	2.23	2.21	0.92	0.82	0.89	0.9			88500	0.93	0.15	2.29	1.94	0.85	0.9	0.92		88500	-428.81		89500	1.82	0.48	4.81	3.66	0.76	0.85	0.87
92000	93000	92500	-57.3	51.42	12.54	170.35	0.9	0.21	3.29	10.63	68.49	5.71	18.05	74.2	2.78	2.7	3.18	3.08	3.03	3.01	2.99	2.97	0.82	0.84	0.9	0.92			89500	0.93	0.23	2.45	1.91	0.78	0.86	0.88		89500	-424.7		90500	1.92	0.42	5.32	4.31	0.81	0.88	0.9
93000	94000	93500	-57.48	47.13	9.39	126	0.83	0.15	2.36	7.47	49.17	4.24	11.73	53.41	2	2	2.29	2.21	2.18	2.17	2.15	2.14	0.85	0.85	0.9	0.92			90500	0.99	0.13	3.36	3.04	0.91	0.94	0.95		90500	-422.16		91500	1.96	0.28	4.94	4.26	0.86	0.91	0.93
94000	95000	94500	-57.41	53.91	7.09	134.25	1.01	0.1	2.55	5.02	53.12	4.97	9.75	58.09	2.31	2.32	2.5	2.45	2.43	2.42	2.41	2.4	0.91	0.91	0.94	0.95			91500	1	0.08	2.6	2.4	0.92	0.95	0.96		91500	-425.43		92500	1.77	0.26	4.81	4.2	0.87	0.92	0.93
95000	96000	95500	-57.57	54.53	5.45	132.76	1.02	0.07	2.48	3.35	51.57	4.57	6.89	56.13	2.32	2.37	2.44	2.41	2.4	2.39	2.38	2.38	0.95	0.94	0.96	0.96			92500	1.08	0.17	2.64	2.22	0.84	0.9	0.91		92500	-422.57		93500	1.72	0.2	5.47	4.99	0.91	0.94	0.95
96000	97000	96500	-57.32	56.71	5.55	160.42	1.09	0.07	3.07	3.37	63.96	3.61	7.26	67.58	2.91	2.9	3.04	3	2.99	2.98	2.98	2.97	0.94	0.95	0.97	0.97			93500	0.96	0.08	2.52	2.33	0.93	0.95	0.96		93500	-420.32		94500	1.53	0.25	5.82	5.22	0.9	0.94	0.94
97000	98000	97500	-56.9	39.96	3.91	117.96	0.8	0.05	2.37	2.5	49.36	5.06	5.26	54.42	2.25	2.36	2.35	2.32	2.31	2.31	2.3	2.3	1	0.95	0.97	0.97			94500	0.93	0.02	2.55	2.49	0.98	0.99	0.99		94500	-418.62		95500	1.49	0.26	5.07	4.44	0.88	0.92	0.93
98000	99000	98500	-57.03	42.72	4.15	120.27	0.84	0.05	2.38	2.63	49.51	5.04	5.13	54.55	2.25	2.37	2.35	2.33	2.32	2.31	2.3	2.3	1	0.95	0.97	0.97			95500	0.83	0.02	2.45	2.39	0.98	0.98	0.99		95500	-417.2		96500	1.5	0.24	5.55	4.98	0.9	0.94	0.94
99000	100000	99500	-57.02	46.44	6.27	118.88	0.9	0.1	2.35	4.75	48.91	6.16	8.78	55.07	2.12	2.22	2.3	2.25	2.23	2.23	2.22	2.21	0.95	0.9	0.94	0.95			96500	0.71	0.03	2.33	2.25	0.97	0.98	0.98		96500	-418.44		97500	1.44	0.26	4.6	3.99	0.87	0.92	0.93
100000	101000	100500	-56.36	39.27	9.23	123.92	0.76	0.17	2.64	8.6	54.87	9.91	14.16	64.78	2.22	2.43	2.55	2.46	2.43	2.41	2.39	2.38	0.92	0.84	0.9	0.91			97500	0.7	0.04	2.19	2.1	0.96	0.97	0.98		97500	-418.03		98500	1.42	0.43	4.44	3.4	0.77	0.85	0.87
101000	102000	101500	-56.48	29.89	7.45	111.11	0.57	0.14	2.34	6.92	48.67	7.89	11.35	56.56	2.01	2.17	2.27	2.2	2.17	2.16	2.14	2.13	0.93	0.86	0.91	0.92			98500	0.73	0.07	2.18	2.01	0.92	0.95	0.96		98500	-417.69		99500	1.33	0.41	4.6	3.62	0.79	0.87	0.88
102000	103000	102500	-56.27	39.66	8.98	118.16	0.78	0.17	2.52	8.37	52.4	12.04	13.93	64.44	2.11	2.43	2.43	2.35	2.32	2.3	2.28	2.27	0.96	0.84	0.9	0.91			99500	0.74	0.11	2.07	1.79	0.87	0.92	0.93		99500	-419.81		100500	1.26	0.32	4.46	3.68	0.83	0.89	0.91
103000	104000	103500	-56.3	29.5	10.26	113.99	0.53	0.2	2.44	10.19	50.75	10.2	17.37	60.96	1.95	2.09	2.34	2.23	2.19	2.17	2.15	2.13	0.86	0.8	0.87	0.89			100500	0.76	0.09	2.28	2.07	0.91	0.94	0.95		100500	-417.61		101500	1.13	0.4	4.69	3.72	0.79	0.87	0.89
104000	105000	104500	-56.07	26.96	8.06	91.64	0.51	0.16	2	7.97	41.57	7.16	13.16	48.72	1.61	1.71	1.92	1.84	1.8	1.79	1.77	1.76	0.86	0.81	0.88	0.9			101500	0.71	0.09	2.25	2.04	0.91	0.94	0.95		101500	-416.44		102500	1.09	0.52	4.95	3.71	0.75	0.84	0.86
105000	106000	105500	-57.14	32.8	11.69	104.39	0.54	0.22	2.05	10.76	42.75	13.32	16.83	56.06	1.54	1.88	1.95	1.84	1.79	1.77	1.75	1.73	0.92	0.75	0.84	0.86			102500	0.83	0.14	2.17	1.84	0.85	0.91	0.92		102500	-424.36		103500	1.17	0.6	4.76	3.32	0.7	0.81	0.84
106000	107000	106500	-57.14	33.68	13.85	103.63	0.53	0.26	2.03	12.86	42.26	19.59	19.03	61.85	1.41	2.06	1.9	1.77	1.72	1.69	1.67	1.64	1.01	0.7	0.81	0.83			103500	0.72	0.1	1.8	1.56	0.86	0.92	0.93		103500	-426.18		104500	1.04	0.35	4.47	3.64	0.81	0.88	0.9
107000	108000	107500	-56.64	32.24	8.15	110.42	0.59	0.15	2.26	7.43	47.07	11.25	12.39	58.32	1.9	2.21	2.19	2.11	2.08	2.07	2.05	2.04	0.98	0.84	0.9	0.91			104500	0.66	0.06	2.04	1.89	0.93	0.96	0.96		104500	-420.55		105500	0.91	0.23	4.43	3.88	0.88	0.92	0.93
108000	109000	108500	-56.69	30.19	6.73	127.12	0.56	0.12	2.58	5.94	53.81	8.98	10.61	62.79	2.3	2.51	2.52	2.47	2.44	2.43	2.42	2.41	0.97	0.89	0.93	0.94			105500	0.63	0.03	1.88	1.82	0.97	0.98	0.98		105500	-415.94		106500	1.03	0.24	4.51	3.94	0.87	0.92	0.93
109000	110000	109500	-57.13	36.78	6.13	105.67	0.68	0.1	2.04	4.79	42.46	5.91	8.42	48.37	1.81	1.92	1.99	1.94	1.92	1.91	1.9	1.9	0.94	0.89	0.93	0.94			106500	0.76	0.05	2.08	1.97	0.95	0.97	0.97		106500	-422.97		107500	1.3	0.37	4.08	3.2	0.78	0.86	0.88
110000	111000	110500	-58.01	36.38	6.83	111.77	0.61	0.1	1.98	5	41.19	5.94	8.11	47.13	1.74	1.87	1.93	1.88	1.86	1.85	1.84	1.83	0.95	0.88	0.92	0.93			107500	0.84	0.07	2.04	1.87	0.92	0.95	0.96		107500	-432.47		108500	1.3	0.31	4.06	3.31	0.82	0.88	0.9
111000	112000	111500	-58.9	54.49	14.21	168.11	0.8	0.21	2.75	10.36	57.2	9.79	16.73	66.99	2.25	2.41	2.64	2.54	2.5	2.48	2.46	2.44	0.88	0.82	0.89	0.9			108500	0.89	0.07	2	1.84	0.92	0.95	0.96		108500	-426.95		109500	1.29	0.24	4.1	3.52	0.86	0.91	0.92
112000	113000	112500	-58.78	45.06	6.96	103.65	0.72	0.09	1.7	4.58	35.32	6.41	7.78	41.73	1.48	1.63	1.65	1.6	1.59	1.58	1.57	1.56	0.96	0.87	0.92	0.93			109500	0.81	0.04	1.97	1.89	0.96	0.97	0.98		109500	-424.48		110500	1.29	0.21	4.15	3.63	0.88	0.92	0.93
113000	114000	113500	-58.16	44.83	6.47	125.84	0.77	0.09	2.22	4.43	46.19	6.59	8.86	52.78	2.01	2.11	2.17	2.13	2.11	2.1	2.09	2.09	0.95	0.9	0.94	0.95			110500	0.81	0.04	2.19	2.08	0.95	0.97	0.97		110500	-424.16		111500	1.25	0.26	4.3	3.69	0.86	0.91	0.92
114000	115000	114500	-58.41	45.75	4.66	156.26	0.79	0.05	2.72	2.66	56.67	3.15	5.16	59.82	2.59	2.63	2.7	2.67	2.66	2.65	2.65	2.64	0.96	0.95	0.97	0.97			111500	0.75	0.02	1.84	1.78	0.97	0.98	0.98		111500	-421.87		112500	1.28	0.17	4.11	3.7	0.9	0.94	0.95
115000	116000	115500	-58.42	47.44	4.6	113.07	0.83	0.05	1.96	2.56	40.77	3.94	4.6	44.71	1.84	1.93	1.93	1.91	1.9	1.89	1.89	1.88	0.98	0.94	0.96	0.97			112500	0.76	0.02	1.78	1.73	0.97	0.98	0.98		112500	-417.32		113500	1.28	0.18	4.69	4.25	0.91	0.94	0.95
116000	117000	116500	-58.3	52.65	4.19	161.71	0.94	0.04	2.86	2.04	59.53	6.67	3.67	66.2	2.76	3	2.84	2.82	2.81	2.81	2.8	2.8	1.05	0.97	0.98	0.98			113500	0.74	0.03	2.15	2.09	0.97	0.98	0.98		113500	-410.91		114500	1.2	0.17	4.69	4.29	0.91	0.95	0.95
117000	118000	117500	-57.72	35.23	3.5	130.96	0.66	0.04	2.49	2.15	51.79	3.68	4.04	55.47	2.38	2.47	2.47	2.44	2.44	2.43	2.43	2.42	0.99	0.96	0.97	0.98			114500	0.73	0.01	2.09	2.06	0.98	0.99	0.99		114500	-407.94		115500	1.11	0.27	5	4.37	0.87	0.92	0.93
118000	119000	118500	-57.24	40.31	3.35	120.72	0.81	0.04	2.4	1.89	49.91	3.97	3.29	53.88	2.31	2.43	2.38	2.36	2.35	2.35	2.34	2.34	1.01	0.96	0.98	0.98			115500	0.64	0.02	1.87	1.81	0.97	0.98	0.98		115500	-404.86		116500	0.87	0.24	5.45	4.87	0.89	0.93	0.94
119000	120000	119500	-56.72	31.04	2.99	108.02	0.65	0.04	2.25	2	46.93	5.25	3.66	52.18	2.16	2.33	2.23	2.21	2.21	2.2	2.2	2.19	1.03	0.96	0.97	0.98			116500	0.57	0.08	2.16	1.97	0.91	0.94	0.95		116500	-399.29		117500	0.81	0.21	6.01	5.51	0.92	0.95	0.95
120000	121000	120500	-56.31	27.04	2.79	101.83	0.58	0.04	2.23	2.01	46.38	5.78	3.97	52.15	2.13	2.31	2.21	2.19	2.18	2.18	2.17	2.17	1.04	0.96	0.97	0.98			117500	0.57	0.07	2.22	2.05	0.92	0.95	0.96		117500	-395.79		118500	0.52	0.27	5.65	5	0.88	0.93	0.94
121000	122000	121500	-55.79	21.69	2.47	103.51	0.49	0.04	2.38	1.96	49.65	5.39	3.55	55.03	2.29	2.47	2.36	2.35	2.34	2.33	2.33	2.33	1.04	0.96	0.98	0.98			118500	0.49	0.06	2.18	2.04	0.93	0.96	0.96		118500	-393.04		119500	0.59	0.22	5.68	5.15	0.91	0.94	0.95
122000	123000	122500	-55.07	18.97	2.93	119.12	0.44	0.06	2.97	2.88	61.92	8.29	5.57	70.21	2.84	3.1	2.95	2.92	2.91	2.9	2.89	2.89	1.04	0.95	0.97	0.97			119500	0.43	0.06	2.41	2.26	0.94	0.96	0.97		119500	-390.56		120500	0.5	0.25	5.27	4.67	0.89	0.93	0.94
123000	124000	123500	-54.63	15.71	2.37	92.58	0.39	0.05	2.4	2.37	49.91	10.92	4.42	60.83	2.28	2.71	2.37	2.35	2.34	2.34	2.33	2.33	1.13	0.95	0.97	0.97			120500	0.4	0.07	2.36	2.19	0.93	0.95	0.96		120500	-387.79		121500	0.45	0.19	5.32	4.87	0.92	0.95	0.95
124000	125000	124500	-53.9	11.3	2.95	96.03	0.28	0.07	2.68	3.66	55.78	12.74	6.15	68.53	2.5	3	2.64	2.61	2.59	2.58	2.58	2.57	1.12	0.93	0.96	0.96			121500	0.43	0.04	2.48	2.38	0.96	0.97	0.98		121500	-387.47		122500	0.39	0.24	5.32	4.76	0.89	0.93	0.94
125000	126000	125500	-53.67	11.73	3.28	99.94	0.29	0.08	2.85	4.14	59.32	9.4	6.8	68.72	2.65	2.97	2.81	2.77	2.75	2.74	2.73	2.72	1.04	0.93	0.96	0.96			122500	0.36	0.05	2.48	2.36	0.95	0.97	0.97		122500	-386.01		123500	0.29	0.29	5.32	4.62	0.87	0.92	0.93
126000	127000	126500	-53.54	9.66	2.94	90.66	0.24	0.08	2.63	3.87	54.73	14.66	7.54	69.4	2.44	2.97	2.59	2.55	2.54	2.53	2.52	2.51	1.13	0.93	0.96	0.96			123500	0.31	0.05	2.74	2.62	0.96	0.97	0.98		123500	-383.91		124500	0.25	0.22	4.91	4.38	0.89	0.93	0.94
127000	128000	127500	-53.27	7.14	2.33	106.25	0.18	0.06	3.14	3.14	65.29	14.15	7.05	79.45	2.99	3.48	3.1	3.07	3.06	3.05	3.05	3.04	1.11	0.95	0.97	0.97			124500	0.34	0.04	2.41	2.31	0.96	0.98	0.98		124500	-387.95		125500	0.16	0.43	5.05	4.02	0.8	0.87	0.89
128000	129000	128500	-53.14	8.67	2.37	86.63	0.22	0.06	2.58	3.14	53.8	16.74	5.94	70.55	2.43	3.1	2.55	2.52	2.51	2.5	2.5	2.49	1.2	0.94	0.96	0.97			125500	0.35	0.04	2.23	2.13	0.96	0.97	0.98		125500	-389.29		126500	0.33	0.25	5.08	4.49	0.88	0.93	0.94
129000	130000	129500	-52.45	7.37	1.62	91.72	0.21	0.04	2.91	2.17	60.59	12.88	4.64	73.47	2.81	3.31	2.89	2.87	2.86	2.85	2.85	2.84	1.14	0.96	0.98	0.98			126500	0.28	0.04	2.27	2.16	0.95	0.97	0.98		126500	-383.2		127500	0.19	0.29	4.79	4.1	0.86	0.91	0.92
130000	131000	130500	-51.28	3.38	1.84	108.29	0.09	0.06	3.84	3.08	79.9	14.38	7.16	94.28	3.69	4.18	3.81	3.78	3.76	3.76	3.75	3.75	1.09	0.96	0.98	0.98			127500	0.25	0.06	2.52	2.39	0.95	0.97	0.97		127500	-375.03		128500	0.08	0.28	4.93	4.26	0.87	0.92	0.93
131000	132000	131500	-51.19	1.94	1.73	98.21	0.04	0.06	3.47	3	72.26	15.11	6.85	87.37	3.33	3.87	3.44	3.41	3.4	3.39	3.39	3.38	1.11	0.96	0.97	0.98			128500	0.23	0.06	2.62	2.47	0.94	0.96	0.97		128500	-370.1		129500	0.1	0.23	5.32	4.76	0.89	0.93	0.94
132000	133000	132500	-52.41	5.88	2	96.75	0.16	0.06	2.99	2.82	62.24	8.19	6.09	70.42	2.85	3.09	2.96	2.93	2.92	2.92	2.91	2.9	1.03	0.95	0.97	0.98			129500	0.32	0.04	2.66	2.56	0.96	0.98	0.98		129500	-373.91		130500	0.21	0.16	5.14	4.76	0.93	0.95	0.96
133000	134000	133500	-53.97	11.33	2.88	90.3	0.27	0.07	2.42	3.3	50.38	5.41	6.36	55.79	2.26	2.37	2.39	2.35	2.34	2.33	2.33	2.32	0.98	0.93	0.96	0.96			130500	0.35	0.07	2.81	2.65	0.94	0.96	0.97		130500	-382.85		131500	0.63	0.27	5.28	4.64	0.88	0.92	0.93
134000	135000	134500	-55.32	34.71	3.66	123.92	0.77	0.06	2.79	2.75	58.16	4.69	5.08	62.84	2.66	2.77	2.77	2.74	2.73	2.72	2.72	2.71	0.99	0.95	0.97	0.97			131500	0.51	0.04	2.52	2.43	0.96	0.98	0.98		131500	-395.44		132500	1.32	0.2	5.37	4.9	0.91	0.95	0.95
135000	136000	135500	-57.16	55.18	12.72	163.79	0.93	0.21	3.03	10.33	63.04	6.76	17.59	69.8	2.53	2.51	2.92	2.82	2.78	2.76	2.74	2.72	0.83	0.84	0.9	0.91			132500	0.78	0.06	2.83	2.7	0.95	0.97	0.97		132500	-406.31		133500	2	0.46	4.96	3.86	0.78	0.86	0.88
136000	137000	136500	-58.3	68.2	23.46	193.41	0.95	0.36	3.22	18.09	66.95	11.23	28.11	78.18	2.35	2.41	3.03	2.85	2.78	2.74	2.71	2.67	0.75	0.73	0.83	0.85			133500	1.03	0.1	2.91	2.66	0.91	0.95	0.95		133500	-414.67		134500	2.56	0.9	5.35	3.2	0.6	0.75	0.78
137000	138000	137500	-58.28	83.91	23.45	225.75	1.23	0.35	3.71	17.54	77.24	12.34	29.95	89.58	2.87	2.86	3.53	3.36	3.29	3.25	3.22	3.18	0.77	0.77	0.86	0.88			134500	1.16	0.17	2.74	2.34	0.85	0.91	0.92		134500	-425.61		135500	2.5	1.35	5.91	2.67	0.45	0.66	0.7
138000	139000	138500	-58.71	84.22	28.03	234.07	1.14	0.41	3.7	20.63	77.12	12.6	32.49	89.72	2.71	2.75	3.5	3.29	3.21	3.17	3.13	3.08	0.74	0.73	0.83	0.85			135500	1.21	0.25	2.44	1.85	0.75	0.85	0.87		135500	-433.42		136500	2.24	1.32	5.72	2.56	0.45	0.65	0.7
139000	140000	139500	-59.14	92.53	49.7	253.12	1.02	0.73	3.83	36.61	79.82	16.29	50.61	96.11	2.08	2.19	3.47	3.1	2.95	2.88	2.81	2.73	0.57	0.54	0.71	0.75			136500	1.05	0.21	2.38	1.87	0.79	0.87	0.88		136500	-436.79		137500	1.89	1.59	6.7	2.88	0.43	0.64	0.69
140000	141000	140500	-59.47	97.59	53.5	247.36	1.04	0.77	3.63	38.44	75.53	18.84	52.21	94.38	1.78	2.03	3.24	2.86	2.7	2.63	2.55	2.47	0.56	0.49	0.68	0.72			137500	1.08	0.23	2.3	1.75	0.76	0.85	0.87		137500	-435.98		138500	1.81	1.39	5.64	2.31	0.41	0.63	0.68
141000	142000	141500	-59.14	88.13	50.77	244.64	0.95	0.75	3.72	37.61	77.37	18.45	51.18	95.82	1.91	2.14	3.34	2.96	2.81	2.74	2.66	2.59	0.58	0.51	0.7	0.74			138500	1.16	0.47	2.36	1.22	0.52	0.7	0.74		138500	-439.91		139500	1.77	1.51	6.1	2.49	0.41	0.63	0.68
142000	143000	142500	-58.87	77.36	50.7	233.91	0.8	0.78	3.66	38.93	76.15	19.42	53.97	95.57	1.79	2	3.27	2.88	2.72	2.64	2.57	2.49	0.55	0.49	0.68	0.72			139500	1.19	0.46	2.38	1.28	0.54	0.71	0.75		139500	-438.61		140500	1.76	1.89	6.21	1.68	0.27	0.54	0.6
143000	144000	143500	-59.24	98.63	56.11	341.98	1.07	0.83	5.26	41.59	109.49	22.76	61.64	132.25	3.26	3.39	4.84	4.43	4.26	4.18	4.09	4.01	0.64	0.62	0.76	0.79			140500	0.98	0.39	2.12	1.19	0.56	0.73	0.76		140500	-439.14		141500	1.52	2.01	6.38	1.55	0.24	0.53	0.59
144000	145000	144500	-58.66	76.17	42.86	228.31	0.87	0.67	3.66	33.43	76.18	24.25	48.36	100.43	2.05	2.5	3.32	2.99	2.86	2.79	2.72	2.65	0.68	0.56	0.73	0.76			141500	1.11	0.38	2.23	1.33	0.59	0.75	0.78		141500	-437.38		142500	1.61	1.93	5.99	1.37	0.23	0.52	0.58
145000	146000	145500	-59.06	89.2	62.12	269.94	0.87	0.95	4.17	47.22	86.8	28.07	69.42	114.87	1.9	2.18	3.7	3.22	3.03	2.94	2.84	2.75	0.52	0.46	0.66	0.7			142500	1.09	0.41	2.31	1.34	0.58	0.74	0.77		142500	-436.95		143500	1.55	1.64	5.51	1.59	0.29	0.55	0.61
146000	147000	146500	-58.9	90.81	52.1	255.53	1.01	0.8	4.01	39.86	83.39	18.64	55.52	102.03	2.09	2.23	3.61	3.21	3.05	2.97	2.89	2.81	0.56	0.52	0.7	0.74			143500	1.12	0.41	2.54	1.55	0.61	0.76	0.79		143500	-436.47		144500	1.47	1.6	5.85	2.02	0.35	0.59	0.65
147000	150000	147500	-58.43	72.99	33.81	173.39	0.93	0.53	2.83	26.57	58.95	21.78	37.01	80.72	1.55	2.1	2.56	2.3	2.19	2.14	2.09	2.03	0.74	0.55	0.72	0.76			144500	1	0.47	2.61	1.47	0.56	0.73	0.76		144500	-436.27
150000	151000	150500	-58.21	71.04	33.55	163.31	0.92	0.55	2.73	27.2	56.82	16.57	39.86	73.39	1.42	1.61	2.46	2.18	2.08	2.02	1.97	1.91	0.59	0.52	0.7	0.74			145500	1.04	0.4	2.33	1.38	0.59	0.74	0.78		145500	-435.83
151000	152000	151500	-58.43	77.02	33.2	178.2	1	0.52	2.91	26.08	60.59	24.42	38.79	85.01	1.66	2.22	2.65	2.39	2.28	2.23	2.18	2.13	0.76	0.57	0.73	0.77			146500	1.06	0.41	2.03	1.04	0.51	0.7	0.74		146500	-436.46
152000	153000	152500	-58.76	75.18	40.48	169.07	0.88	0.63	2.69	31.47	55.91	28.22	43.38	84.13	1.17	1.96	2.37	2.05	1.93	1.87	1.8	1.74	0.73	0.44	0.65	0.69			147500	1.11	0.39	2.25	1.31	0.58	0.74	0.77		147500	-434.17
153000	154000	153500	-58.85	95.41	67.73	263.21	0.95	1.06	4.18	53.09	87.01	34.27	70.96	121.28	1.63	2.42	3.65	3.12	2.9	2.8	2.69	2.58	0.58	0.39	0.62	0.67			148500	1.01	0.33	2.07	1.28	0.62	0.76	0.79		148500	-434.2
154000	155000	154500	-59.46	85.06	60.72	213.26	0.8	0.9	3.18	44.79	66.17	35.82	63.69	101.99	1.03	1.84	2.73	2.28	2.1	2.01	1.92	1.83	0.58	0.32	0.58	0.63			149500	0.96	0.21	1.97	1.46	0.74	0.84	0.86		149500	-435.3
155000	156000	155500	-59.41	98.86	63.72	226.71	0.99	0.94	3.39	47.1	70.63	30.96	63.37	101.59	1.13	1.84	2.92	2.45	2.26	2.17	2.07	1.98	0.54	0.33	0.58	0.64			150500	0.92	0.2	1.68	1.22	0.72	0.83	0.85		150500	-429.84
156000	157000	156500	-59.14	97.48	52.5	288.19	1.09	0.79	4.43	39.22	92.3	24.27	59.63	116.57	2.55	2.73	4.04	3.65	3.49	3.41	3.33	3.25	0.62	0.58	0.73	0.77			151500	0.93	0.32	1.92	1.14	0.6	0.75	0.78		151500	-431.17
157000	158000	157500	-59.25	110.58	69.74	292.99	1.14	1.05	4.46	52.18	92.88	36.85	68.18	129.73	1.95	2.96	3.94	3.42	3.21	3.1	3	2.89	0.66	0.44	0.65	0.7			152500	0.98	0.22	1.77	1.24	0.7	0.81	0.84		152500	-432.22
158000	159000	158500	-59.52	91.73	39.72	226.23	1.08	0.56	3.33	28.02	69.38	22.47	42.01	91.85	1.99	2.39	3.05	2.77	2.66	2.6	2.55	2.49	0.72	0.6	0.75	0.78			153500	1.02	0.3	2.07	1.35	0.65	0.78	0.81		153500	-432.29
159000	160000	159500	-58.08	56.78	21.8	185.4	0.8	0.35	3.16	17.51	65.81	10.38	26.77	76.19	2.32	2.37	2.99	2.81	2.74	2.7	2.67	2.63	0.75	0.73	0.83	0.86			154500	1.06	0.32	1.79	1.02	0.57	0.73	0.77		154500	-435.69
160000	161000	160500	-58.88	89.66	19.84	189.24	1.3	0.27	2.94	13.61	61.29	9.19	21.77	70.48	2.29	2.34	2.81	2.67	2.62	2.59	2.56	2.53	0.79	0.78	0.86	0.88			155500	0.76	0.24	1.64	1.07	0.65	0.78	0.81		155500	-438.91
161000	162000	161500	-58.76	77.02	25.83	223.83	1.05	0.38	3.56	19.14	74.05	13.73	30.72	87.78	2.64	2.74	3.36	3.17	3.1	3.06	3.02	2.98	0.77	0.74	0.84	0.86			156500	1.11	0.45	2.04	0.96	0.47	0.67	0.71		156500	-438.9
162000	163000	162500	-58.17	82.3	28.56	262.73	1.18	0.44	4.37	22.06	90.91	25.32	38.43	116.22	3.31	3.74	4.15	3.92	3.84	3.79	3.75	3.7	0.86	0.76	0.85	0.87			157500	1.03	0.39	1.94	1.02	0.52	0.7	0.74		157500	-442.93
163000	164000	163500	-57.75	80.69	16.95	198.85	1.32	0.26	3.48	12.85	72.4	9.26	23.03	81.66	2.86	2.82	3.35	3.22	3.17	3.14	3.12	3.09	0.81	0.82	0.89	0.9			158500	1.13	0.33	2.08	1.29	0.62	0.76	0.79		158500	-439.81
164000	165000	164500	-58.41	79.66	22.06	216.62	1.17	0.33	3.58	16.55	74.59	11.12	28.25	85.7	2.79	2.76	3.42	3.25	3.18	3.15	3.12	3.09	0.77	0.78	0.86	0.88			159500	1.08	0.27	2.37	1.73	0.73	0.83	0.85		159500	-438.88
165000	166000	165500	-59.06	91.73	50.9	255.05	1.04	0.78	4.01	38.95	83.44	22.87	54	106.31	2.14	2.51	3.62	3.23	3.07	2.99	2.92	2.84	0.63	0.53	0.71	0.75			160500	1.04	0.12	1.88	1.6	0.85	0.91	0.92		160500	-427.88
166000	168000	166500	-58.56	66.1	31.78	174.35	0.84	0.51	2.89	25.39	60.08	17.14	35.52	77.22	1.67	2	2.63	2.38	2.28	2.22	2.17	2.12	0.69	0.58	0.74	0.77			161500	1.09	0.11	2.11	1.83	0.87	0.92	0.93		161500	-432.61
168000	169000	168500	-57.62	62.88	16.29	149.38	1.02	0.26	2.67	13	55.68	8.8	20.99	64.48	2.05	2.09	2.54	2.41	2.36	2.34	2.31	2.28	0.78	0.77	0.85	0.87			162500	1.07	0.29	2.17	1.48	0.68	0.8	0.83		162500	-435.94
169000	170000	169500	-57.68	57.36	19.56	171.47	0.88	0.33	3.1	16.46	64.49	13.67	27.27	78.16	2.31	2.44	2.93	2.77	2.7	2.67	2.64	2.6	0.79	0.74	0.84	0.86			163500	0.97	0.13	2.1	1.8	0.86	0.91	0.92		163500	-426.95
170000	172000	170500	-58.08	63.68	27.87	164.75	0.88	0.46	2.86	23.19	59.46	12.1	32.96	71.56	1.74	1.85	2.62	2.39	2.3	2.25	2.21	2.16	0.65	0.61	0.76	0.79			164500	1.16	0.16	2.27	1.88	0.83	0.89	0.91		164500	-431.26
172000	173000	172500	-57.64	57.47	17.37	194.05	0.91	0.29	3.51	14.37	73.15	17.94	24.14	91.09	2.82	3.22	3.37	3.23	3.17	3.14	3.11	3.08	0.92	0.8	0.88	0.89			165500	1.09	0.31	2.26	1.51	0.67	0.79	0.82		165500	-437.86
173000	174000	173500	-57.12	56.44	18.46	133.53	0.93	0.33	2.54	16.36	52.81	12.18	24.97	64.99	1.75	1.92	2.37	2.21	2.14	2.11	2.08	2.04	0.76	0.69	0.81	0.83			166500	1.05	0.3	2.25	1.53	0.68	0.8	0.83		166500	-438.77
174000	175000	174500	-57.68	65.29	32.48	173.39	0.89	0.57	3.13	28.42	65.22	8.39	41.22	73.61	1.77	1.56	2.85	2.56	2.45	2.39	2.34	2.28	0.5	0.56	0.73	0.76			167500	1.05	0.24	2.13	1.56	0.73	0.83	0.86		167500	-436.9
175000	176000	175500	-58.01	68.28	44.01	198.85	0.8	0.76	3.49	37.92	72.63	25.06	51.9	97.69	1.67	2.2	3.11	2.73	2.58	2.5	2.42	2.35	0.63	0.48	0.67	0.72			168500	0.89	0.19	2.07	1.62	0.78	0.86	0.88		168500	-435.8
176000	177000	176500	-58.21	71.5	50.48	204.13	0.78	0.85	3.5	42.43	72.84	28	57.61	100.84	1.46	2.08	3.07	2.65	2.48	2.39	2.31	2.22	0.59	0.42	0.64	0.68			169500	0.82	0.09	1.81	1.58	0.87	0.92	0.93		169500	-430.64
177000	178000	177500	-57.76	58.85	38.31	162.35	0.7	0.68	2.91	33.74	60.54	20.54	46.78	81.08	1.29	1.65	2.57	2.23	2.1	2.03	1.96	1.89	0.57	0.44	0.65	0.7			170500	0.78	0.09	1.84	1.61	0.88	0.92	0.93		170500	-428
178000	179000	178500	-57.35	52.42	16.03	167.15	0.85	0.27	3.1	13.64	64.55	6.38	22.32	70.93	2.45	2.34	2.96	2.83	2.77	2.75	2.72	2.69	0.75	0.79	0.87	0.89			171500	0.82	0.11	2.03	1.76	0.87	0.92	0.93		171500	-428.63
179000	180000	179500	-57.2	55.29	16.37	140.73	0.9	0.28	2.62	13.97	54.62	14.99	24.86	69.61	1.95	2.15	2.48	2.34	2.29	2.26	2.23	2.2	0.82	0.74	0.84	0.86			172500	0.82	0.14	1.89	1.56	0.82	0.89	0.9		172500	-434.29
180000	181000	180500	-58.62	71.27	37.23	195.97	0.87	0.59	3.22	29.66	66.95	24.6	47.34	91.55	1.79	2.12	2.92	2.62	2.5	2.44	2.38	2.32	0.66	0.56	0.72	0.76			173500	0.86	0.16	1.61	1.22	0.76	0.85	0.87		173500	-436.14
181000	183000	181500	-58.99	77.48	27.23	175.79	1.03	0.4	2.75	20.05	57.28	26.34	33.59	83.62	1.79	2.4	2.55	2.35	2.27	2.23	2.19	2.15	0.87	0.65	0.78	0.81			174500	0.76	0.11	1.7	1.42	0.84	0.9	0.91		174500	-425.68
183000	184000	183500	-58.75	66.9	30.58	160.42	0.84	0.47	2.56	23.59	53.36	18.81	34.7	72.17	1.43	1.8	2.33	2.09	2	1.95	1.9	1.85	0.7	0.56	0.72	0.76			175500	0.83	0.16	1.64	1.24	0.76	0.85	0.87		175500	-431.71
184000	186000	184500	-59.02	79.89	39.3	183	0.95	0.6	2.85	29.85	59.42	27.55	43.54	86.97	1.42	2.09	2.55	2.26	2.14	2.08	2.02	1.96	0.73	0.5	0.69	0.73			176500	0.84	0.29	1.97	1.28	0.65	0.78	0.81		176500	-436.32
186000	187000	186500	-59.33	85.87	33.83	193.09	1.09	0.49	2.96	24.7	61.64	16.02	37.33	77.67	1.77	1.94	2.71	2.47	2.37	2.32	2.27	2.22	0.65	0.6	0.75	0.78			177500	0.97	0.28	1.91	1.23	0.65	0.78	0.81		177500	-435.12
187000	188000	187500	-58.66	77.25	19.16	187.32	1.16	0.28	3.09	14.15	64.29	12.42	22.84	76.7	2.41	2.59	2.95	2.8	2.75	2.72	2.69	2.66	0.84	0.78	0.86	0.88			178500	0.88	0.32	2.21	1.44	0.65	0.78	0.81		178500	-437.62
188000	189000	188500	-58.91	74.03	13.11	166.19	1.14	0.18	2.68	8.81	55.71	8.13	15.36	63.84	2.25	2.33	2.59	2.5	2.46	2.45	2.43	2.41	0.87	0.84	0.9	0.91			179500	1	0.26	2.15	1.52	0.71	0.82	0.84		179500	-435.98
189000	190000	189500	-57.53	48.62	6.13	130.16	0.9	0.09	2.44	4.25	50.81	5.91	7.87	56.72	2.24	2.35	2.4	2.36	2.34	2.33	2.32	2.31	0.96	0.92	0.95	0.95			180500	0.84	0.09	2.13	1.9	0.89	0.93	0.94		180500	-425.31
190000	191000	190500	-57.8	46.32	8.9	107.11	0.8	0.14	1.96	6.93	40.76	5.81	12.28	46.57	1.62	1.65	1.89	1.82	1.79	1.78	1.76	1.75	0.84	0.83	0.89	0.91			181500	0.92	0.15	1.89	1.52	0.81	0.88	0.9		181500	-428.16
191000	192000	191500	-58.26	50.58	24.39	141.21	0.69	0.41	2.5	20.61	52.13	14.44	29.42	66.57	1.51	1.78	2.3	2.09	2.01	1.97	1.93	1.88	0.71	0.6	0.75	0.79			182500	1.06	0.24	2.25	1.68	0.75	0.84	0.86		182500	-437.89
192000	193000	192500	-58.07	54.95	23.61	136.41	0.79	0.41	2.46	20.43	51.24	12.92	31.59	64.17	1.48	1.56	2.26	2.05	1.97	1.93	1.89	1.85	0.64	0.6	0.75	0.78			183500	1.09	0.28	2.71	2.05	0.76	0.85	0.87		183500	-438.41
193000	194000	193500	-57.7	43.45	14.67	136.41	0.69	0.26	2.57	12.82	53.41	9.41	20.94	62.81	1.95	2.01	2.44	2.31	2.26	2.23	2.21	2.18	0.78	0.76	0.85	0.87			184500	1.16	0.22	2.21	1.67	0.76	0.85	0.87		184500	-440.38
194000	195000	194500	-57.47	43.68	18.12	119.12	0.68	0.33	2.29	16.54	47.61	14.65	25.45	62.26	1.49	1.77	2.12	1.96	1.89	1.86	1.82	1.79	0.77	0.65	0.78	0.81			185500	1.18	0.31	2.28	1.53	0.67	0.79	0.82		185500	-440.21
195000	196000	195500	-57.4	47.82	22.92	150.34	0.71	0.43	2.92	21.3	60.7	14.52	33.13	75.22	1.89	2.02	2.7	2.49	2.4	2.36	2.32	2.28	0.69	0.65	0.78	0.81			186500	1.18	0.22	2.14	1.61	0.75	0.85	0.87		186500	-440.88
196000	197000	196500	-56.18	30.46	12.38	126.8	0.54	0.26	2.78	12.8	57.91	14.26	22.23	72.17	2.17	2.4	2.65	2.52	2.47	2.45	2.42	2.4	0.86	0.78	0.86	0.88			187500	1.02	0.2	2.17	1.69	0.78	0.86	0.88		187500	-438.44
197000	198000	197500	-55.69	26.55	7.33	99.81	0.54	0.15	2.29	7.57	47.7	11.46	10.1	59.17	1.93	2.36	2.22	2.14	2.11	2.09	2.08	2.06	1.03	0.84	0.9	0.91			188500	1.01	0.08	2.35	2.17	0.92	0.95	0.96		188500	-434.52
198000	199000	198500	-54.99	23.68	5.33	107.59	0.53	0.11	2.65	5.67	55.11	11.24	9.51	66.35	2.37	2.73	2.59	2.53	2.51	2.5	2.49	2.48	1.03	0.9	0.94	0.94			189500	0.95	0.06	2.1	1.95	0.93	0.95	0.96		189500	-423.5
199000	201000	199500	-54.65	22.87	4.61	106.63	0.54	0.1	2.71	4.93	56.32	13.27	8.06	69.6	2.47	2.96	2.66	2.61	2.59	2.58	2.57	2.56	1.09	0.91	0.95	0.95			190500	0.92	0.05	2.25	2.13	0.95	0.97	0.97		190500	-420.58
201000	202000	201500	-55.16	24.83	7.49	112.39	0.52	0.16	2.71	8.21	56.46	0	11.6	56.46	2.32	2.15	2.63	2.55	2.51	2.5	2.48	2.47	0.79	0.85	0.91	0.92			191500	0.91	0.08	1.98	1.79	0.9	0.94	0.95		191500	-426.61
202000	203000	202500	-55.72	22.39	3.62	101.39	0.49	0.07	2.31	3.29	48.12	4.61	6.93	52.73	2.15	2.2	2.28	2.25	2.23	2.23	2.22	2.21	0.95	0.93	0.96	0.96			192500	0.87	0.19	1.77	1.31	0.74	0.84	0.86		192500	-432.47
203000	205000	203500	-56.31	30.35	4.33	104.71	0.63	0.07	2.24	3.56	46.68	3.7	3.56	50.38	2.07	2.25	2.21	2.17	2.16	2.15	2.14	2.14	1	0.92	0.95	0.96			193500	0.81	0.11	1.95	1.69	0.86	0.92	0.93		193500	-427.2
205000	212000	205500	-57.14	48.74	5.21	116.24	0.96	0.07	2.28	3.5	47.42	5.14	6.37	52.56	2.11	2.22	2.24	2.21	2.19	2.19	2.18	2.17	0.97	0.93	0.95	0.96			194500	0.72	0.09	1.78	1.56	0.87	0.92	0.93		194500	-423.32
212000	214000	212500	-55.12	42.99	6.85	147.94	0.99	0.13	3.57	6.6	74.34	7.52	10.48	81.86	3.25	3.43	3.5	3.44	3.41	3.4	3.39	3.37	0.96	0.91	0.94	0.95			195500	0.83	0.15	1.93	1.57	0.81	0.88	0.9		195500	-430.84
214000	215000	214500	-54.51	31.73	7.49	132.57	0.74	0.17	3.4	8.41	70.83	11.3	14.44	82.13	3	3.25	3.32	3.23	3.2	3.18	3.17	3.15	0.96	0.88	0.93	0.94			196500	0.66	0.12	1.97	1.67	0.85	0.91	0.92		196500	-426.13
215000	216000	215500	-54.66	25.28	7.05	120.08	0.56	0.16	3.04	8	63.25	12.62	13.16	75.86	2.65	3.01	2.96	2.88	2.85	2.83	2.81	2.8	0.99	0.87	0.92	0.93			197500	0.59	0.07	1.62	1.45	0.89	0.93	0.94		197500	-420.3
216000	217000	216500	-54.38	26.44	5.97	112.39	0.62	0.13	2.9	6.68	60.41	14.45	11.02	74.86	2.58	3.07	2.83	2.77	2.74	2.73	2.71	2.7	1.06	0.89	0.93	0.94			198500	0.55	0.05	1.72	1.59	0.93	0.95	0.96		198500	-417.78
217000	218000	217500	-53.9	14.39	9.38	125.84	0.26	0.25	3.43	12.38	71.51	11.99	20.63	83.5	2.84	3.02	3.31	3.19	3.14	3.11	3.09	3.06	0.88	0.83	0.89	0.91			199500	0.51	0.03	1.88	1.79	0.96	0.97	0.98		199500	-410.55
218000	219000	218500	-54.21	22.37	7.21	140.25	0.5	0.17	3.67	8.6	76.38	7.66	16.58	84.04	3.26	3.24	3.58	3.5	3.46	3.44	3.43	3.41	0.88	0.89	0.93	0.94			200500	0.52	0.03	1.91	1.83	0.96	0.97	0.98		200500	-407
219000	221000	219500	-55.33	23.45	6.33	104.71	0.48	0.13	2.42	6.53	50.3	5.62	6.53	55.93	2.1	2.37	2.35	2.29	2.26	2.25	2.23	2.22	0.98	0.87	0.92	0.93			201500	0.46	0.03	2.01	1.93	0.96	0.97	0.98		201500	-405.65
221000	222000	221500	-56.28	35.98	11.7	99.91	0.64	0.22	2.06	11.22	42.95	8.34	18.03	51.3	1.52	1.6	1.95	1.84	1.79	1.77	1.75	1.73	0.77	0.74	0.84	0.86			202500	0.53	0.01	2.32	2.28	0.98	0.99	0.99		202500	-406.22
222000	223000	222500	-56.98	40	15.27	122	0.64	0.28	2.36	13.94	49.16	11.03	22.69	60.19	1.69	1.8	2.22	2.08	2.03	2	1.97	1.94	0.76	0.72	0.82	0.85			203500	0.69	0.02	2.31	2.26	0.98	0.99	0.99		203500	-407.57
223000	224000	223500	-57.59	53.11	18.78	145.05	0.82	0.32	2.63	15.96	54.79	10.36	24.65	65.16	1.87	1.95	2.47	2.31	2.25	2.22	2.18	2.15	0.74	0.71	0.82	0.84			204500	0.79	0.03	2.56	2.48	0.97	0.98	0.98		204500	-416.81
224000	225000	224500	-57.79	60	26.33	150.82	0.85	0.45	2.69	22.54	55.94	9.37	33.99	65.31	1.6	1.5	2.46	2.24	2.14	2.1	2.05	2.01	0.56	0.6	0.75	0.78			205500	0.88	0.02	2.35	2.3	0.98	0.99	0.99		205500	-420.47
225000	226000	225500	-59.06	75.64	37.23	261.29	0.91	0.57	4.17	28.55	86.76	21.68	39.45	108.43	2.8	3.31	3.88	3.59	3.48	3.42	3.37	3.31	0.8	0.67	0.79	0.82			206500	0.91	0.02	3.12	3.07	0.98	0.99	0.99		206500	-418.67
226000	227000	226500	-58.9	63.68	29.26	147.94	0.8	0.45	2.37	22.62	49.25	15.42	33.67	64.67	1.28	1.49	2.14	1.91	1.82	1.78	1.73	1.69	0.63	0.54	0.71	0.75			207500	0.93	0.03	2.46	2.4	0.98	0.98	0.99		207500	-413.23
227000	228000	227500	-58.32	60.46	12.7	111.43	0.95	0.19	1.85	9.28	38.58	7.06	16.01	45.65	1.41	1.42	1.76	1.67	1.63	1.61	1.59	1.57	0.77	0.76	0.85	0.87			208500	0.97	0.03	2.79	2.72	0.98	0.98	0.99		208500	-411.95
228000	229000	228500	-57.51	50.92	7.49	149.38	0.91	0.11	2.75	5.38	57.33	5.64	9.51	62.98	2.5	2.57	2.7	2.65	2.62	2.61	2.6	2.59	0.93	0.91	0.94	0.95			209500	0.88	0.04	2.89	2.8	0.97	0.98	0.98		209500	-410.38
229000	230000	229500	-58.38	58.62	8.34	134.49	0.96	0.11	2.26	5.45	46.98	4.83	10.43	51.81	1.99	1.99	2.2	2.15	2.13	2.11	2.1	2.09	0.88	0.88	0.93	0.94			210500	0.85	0.02	2.79	2.73	0.98	0.99	0.99		210500	-406.86
230000	231000	230500	-59.21	62.99	12.38	143.13	0.93	0.17	2.23	8.27	46.47	8.1	14.12	54.57	1.83	1.94	2.15	2.07	2.03	2.02	2	1.98	0.87	0.82	0.89	0.9			211500	0.69	0.02	2.64	2.59	0.98	0.99	0.99		211500	-404.55
231000	232000	231500	-58.45	62.3	6.73	124.88	1.05	0.08	2.08	3.9	43.34	4.2	8.32	47.55	1.89	1.88	2.04	2	1.99	1.98	1.97	1.96	0.9	0.91	0.94	0.95			212500	0.71	0.05	2.72	2.61	0.96	0.97	0.98		212500	-402
232000	233000	232500	-59.15	60.92	13.35	187.32	0.9	0.19	2.99	9.26	62.33	6.4	15.45	68.73	2.55	2.56	2.9	2.81	2.77	2.75	2.73	2.72	0.85	0.85	0.91	0.92			213500	0.62	0.03	2.9	2.81	0.97	0.98	0.98		213500	-403.51
233000	234000	233500	-58.65	59.2	9.92	146.5	0.95	0.14	2.45	6.78	51.06	5.66	11.48	56.72	2.13	2.17	2.38	2.32	2.29	2.28	2.26	2.25	0.89	0.87	0.92	0.93			214500	0.68	0.11	2.18	1.91	0.88	0.92	0.93		214500	-405.1
234000	235000	234500	-58.28	58.62	6.89	135.45	1.02	0.09	2.36	4.32	49.11	6.72	8.04	55.83	2.15	2.3	2.32	2.27	2.25	2.25	2.24	2.23	0.97	0.91	0.94	0.95			215500	0.63	0.11	2.17	1.91	0.88	0.93	0.94		215500	-404.45
235000	236000	235500	-57.92	39.31	6.45	127.76	0.69	0.1	2.34	4.77	48.77	3.57	8.46	52.34	2.11	2.11	2.29	2.25	2.23	2.22	2.21	2.2	0.9	0.9	0.94	0.95			216500	0.6	0.1	2.35	2.1	0.89	0.93	0.94		216500	-403.26
236000	238000	236500	-56.34	39.31	6.19	109.51	0.81	0.11	2.34	5.29	48.68	5.11	7.61	53.79	2.08	2.22	2.29	2.23	2.21	2.2	2.19	2.18	0.95	0.89	0.93	0.94			217500	0.53	0.1	1.9	1.67	0.88	0.92	0.93		217500	-402.03
238000	240000	238500	-55.54	27.13	7.21	111.43	0.56	0.15	2.6	7.53	54.22	8.64	11.18	62.87	2.24	2.48	2.53	2.45	2.42	2.41	2.39	2.38	0.95	0.86	0.91	0.92			218500	0.63	0.07	1.68	1.52	0.91	0.94	0.95		218500	-409.88
240000	243000	240500	-54.49	23.22	7.74	141.21	0.51	0.18	3.67	9.21	76.47	12.97	15.15	89.44	3.23	3.57	3.58	3.49	3.45	3.43	3.41	3.4	0.97	0.88	0.92	0.93			219500	0.72	0.1	1.82	1.59	0.87	0.92	0.93		219500	-416.78
243000	244000	243500	-52.04	11.15	4.07	95.87	0.3	0.12	3.14	6.14	65.38	11.26	9.83	76.64	2.84	3.21	3.08	3.02	2.99	2.98	2.97	2.96	1.02	0.91	0.94	0.95			220500	0.79	0.1	1.84	1.6	0.87	0.92	0.93		220500	-421.36
244000	245000	244500	-53.66	20.61	4.18	107.11	0.51	0.1	2.95	4.84	61.42	5.45	6.83	66.87	2.72	2.88	2.9	2.85	2.83	2.82	2.81	2.8	0.98	0.92	0.95	0.96			221500	0.9	0.13	1.87	1.56	0.83	0.89	0.91		221500	-424.56
245000	246000	245500	-55.05	31.5	4.37	109.51	0.73	0.08	2.61	3.96	54.37	3.97	5.25	58.34	2.42	2.55	2.57	2.53	2.52	2.51	2.5	2.49	0.98	0.93	0.95	0.96			222500	1.02	0.18	2.11	1.68	0.8	0.87	0.89		222500	-430.8
246000	247000	246500	-56.68	55.29	9	161.87	1.07	0.14	3.27	7.23	67.99	4.84	10.89	72.82	2.92	2.97	3.19	3.12	3.09	3.08	3.06	3.05	0.91	0.89	0.93	0.94			223500	0.96	0.23	1.97	1.43	0.72	0.83	0.85		223500	-435.98
247000	248000	247500	-57.16	76.33	13.75	223.83	1.38	0.22	4.27	10.88	88.8	4.13	16.91	92.93	3.74	3.65	4.16	4.05	4	3.98	3.96	3.94	0.86	0.88	0.92	0.93			224500	1	0.29	2.14	1.43	0.67	0.79	0.82		224500	-439.49
248000	250000	248500	-56.76	65.52	9.86	211.34	1.25	0.15	4.17	7.64	86.91	4.19	10.69	91.1	3.81	3.86	4.1	4.02	3.99	3.98	3.96	3.94	0.93	0.91	0.94	0.95			225500	0.99	0.23	1.86	1.32	0.71	0.82	0.84		225500	-439.83
250000	251000	250500	-58.04	77.02	22.08	184.44	1.18	0.35	3.19	17.51	66.33	6.93	27.78	73.26	2.34	2.18	3.01	2.83	2.76	2.73	2.69	2.66	0.69	0.74	0.83	0.86			226500	0.89	0.1	1.87	1.62	0.87	0.92	0.93		226500	-436.33
251000	252000	251500	-58.28	95.18	46.09	221.9	1.23	0.75	3.74	37.67	77.8	22.61	54.23	100.42	1.93	2.22	3.36	2.98	2.83	2.76	2.68	2.6	0.59	0.52	0.7	0.74			227500	0.86	0.08	2.33	2.15	0.92	0.95	0.96		227500	-424.27
252000	253000	252500	-58.27	91.5	34.03	245.92	1.29	0.54	4.14	27.07	86.29	17.9	43.1	104.19	2.84	2.93	3.87	3.6	3.49	3.44	3.39	3.33	0.71	0.69	0.8	0.83			228500	0.91	0.09	1.96	1.75	0.89	0.93	0.94		228500	-428.79
253000	255000	253500	-58.54	85.75	24.13	212.3	1.25	0.36	3.47	18.04	72.31	7.44	28.96	79.76	2.61	2.44	3.29	3.11	3.04	3	2.97	2.93	0.7	0.75	0.84	0.86			229500	1	0.13	2.04	1.73	0.85	0.9	0.92		229500	-437.12
255000	256000	255500	-58.41	83.68	28.34	185.4	1.19	0.44	3.06	22	63.72	8.51	32.61	72.22	2	1.9	2.84	2.62	2.53	2.49	2.44	2.4	0.62	0.65	0.78	0.81			230500	0.94	0.08	1.81	1.62	0.9	0.94	0.94		230500	-433.1
256000	257000	256500	-57.92	90.58	40	271.86	1.25	0.67	4.76	33.51	99.15	0	33.51	99.15	3.15	3.15	4.43	4.09	3.96	3.89	3.82	3.75	0.66	0.66	0.79	0.82			231500	1.02	0.08	2.31	2.12	0.92	0.95	0.96		231500	-431.46
257000	258000	257500	-57.79	75.41	14.91	186.36	1.25	0.22	3.28	11.21	68.23	5.64	17.54	73.87	2.74	2.71	3.16	3.05	3.01	2.99	2.96	2.94	0.83	0.84	0.9	0.91			232500	1.16	0.12	2.28	1.98	0.87	0.92	0.93		232500	-433.01
258000	259000	258500	-58.2	84.83	30.62	230.55	1.21	0.49	3.93	24.54	81.8	6.13	37.59	87.93	2.75	2.42	3.68	3.44	3.34	3.29	3.24	3.19	0.62	0.7	0.81	0.84			233500	1.03	0.08	2.19	2.01	0.92	0.95	0.96		233500	-427.37
259000	260000	259500	-58.32	84.6	35.51	214.22	1.15	0.57	3.6	28.55	74.95	14.17	42.4	89.12	2.23	2.24	3.31	3.03	2.91	2.86	2.8	2.74	0.62	0.62	0.76	0.79			234500	0.87	0.04	2.32	2.22	0.96	0.97	0.98		234500	-424.84
260000	261000	260500	-58.19	79.08	27.01	202.69	1.15	0.43	3.45	21.54	71.86	10.56	32.03	82.41	2.42	2.42	3.24	3.02	2.93	2.89	2.85	2.8	0.7	0.7	0.81	0.84			235500	0.88	0.04	2.34	2.25	0.96	0.98	0.98		235500	-421.4
261000	262000	261500	-58.11	65.75	20.92	172.91	0.98	0.33	2.97	16.65	61.76	13.18	24.91	74.94	2.17	2.4	2.8	2.63	2.57	2.53	2.5	2.47	0.81	0.73	0.83	0.85			236500	0.72	0.03	2.32	2.24	0.97	0.98	0.98		236500	-414.92
262000	263000	262500	-57.5	59.31	15.27	165.23	0.97	0.25	3.01	12.46	62.57	15.72	21.57	78.29	2.41	2.72	2.88	2.76	2.71	2.68	2.66	2.63	0.91	0.8	0.88	0.89			237500	0.74	0.06	2.21	2.06	0.93	0.96	0.96		237500	-410.19
263000	264000	263500	-58.21	69.2	21.36	165.23	1.03	0.34	2.8	16.77	58.28	7.76	26.22	66.04	1.99	1.91	2.63	2.46	2.4	2.36	2.33	2.29	0.68	0.71	0.82	0.84			238500	0.61	0.07	1.94	1.78	0.92	0.95	0.95		238500	-409.79
264000	265000	264500	-58.3	73.11	26.93	156.58	1.03	0.43	2.62	21.45	54.64	18.29	32.15	72.92	1.59	1.96	2.41	2.19	2.11	2.07	2.02	1.98	0.75	0.61	0.75	0.79			239500	0.64	0.06	1.87	1.72	0.92	0.95	0.96		239500	-407.48
265000	266000	265500	-58.88	72.19	46.89	194.05	0.77	0.74	3.12	37.12	65.02	31.17	54.62	96.19	1.34	2	2.75	2.38	2.23	2.16	2.08	2.01	0.64	0.43	0.64	0.69			240500	0.58	0.07	2.13	1.96	0.92	0.95	0.96		240500	-405.54
266000	267000	266500	-58.93	77.25	56.91	177.72	0.76	0.91	2.84	45.17	59.14	27.24	64.9	86.38	0.67	1.03	2.39	1.94	1.75	1.66	1.57	1.48	0.36	0.24	0.52	0.59			241500	0.51	0.09	2.18	1.98	0.91	0.94	0.95		241500	-399.13
267000	269000	267500	-58.98	95.64	68.53	228.63	0.95	1.08	3.63	53.95	75.62	28.53	69.55	104.15	1.04	1.66	3.09	2.55	2.33	2.23	2.12	2.01	0.46	0.29	0.55	0.61			242500	0.39	0.06	2.18	2.03	0.93	0.96	0.96		242500	-386.65
269000	270000	269500	-59.5	94.95	69.74	234.39	0.89	1.05	3.56	52.49	74.11	31.44	71.67	105.55	1.04	1.63	3.03	2.51	2.3	2.19	2.09	1.98	0.46	0.29	0.56	0.62			243500	0.38	0.09	2.45	2.23	0.91	0.94	0.95		243500	-379.23
270000	272000	270500	-59.56	92.88	53.3	223.83	0.99	0.79	3.36	39.23	69.97	31.53	56.58	101.5	1.48	2.16	2.97	2.57	2.42	2.34	2.26	2.18	0.64	0.44	0.65	0.7			244500	0.38	0.06	2.38	2.24	0.94	0.96	0.97		244500	-386.21
272000	273000	272500	-59.57	89.2	49.7	244.96	0.97	0.73	3.68	36.45	76.71	33.65	56.4	110.36	1.93	2.59	3.32	2.95	2.81	2.73	2.66	2.59	0.7	0.52	0.7	0.74			245500	0.53	0.02	2	1.95	0.98	0.99	0.99		245500	-401.06
273000	275000	273500	-59.36	89.43	38.92	197.89	1.08	0.57	3	28.46	62.48	25.61	42.12	88.09	1.63	2.21	2.72	2.43	2.32	2.26	2.2	2.15	0.74	0.54	0.71	0.75			246500	0.81	0.11	2.41	2.16	0.9	0.93	0.94		246500	-411.64
275000	276000	275500	-59.31	85.75	36.07	208.46	1.06	0.53	3.2	26.51	66.56	19.49	41.38	86.05	1.92	2.15	2.93	2.67	2.56	2.51	2.45	2.4	0.67	0.6	0.75	0.78			247500	0.95	0.09	2.34	2.12	0.91	0.94	0.95		247500	-424.54
276000	278000	276500	-59.22	74.49	24.65	179.64	0.99	0.36	2.78	17.81	57.81	8.9	27.56	66.71	1.92	1.88	2.6	2.42	2.35	2.31	2.28	2.24	0.68	0.69	0.81	0.83			248500	0.91	0.1	2.35	2.11	0.9	0.94	0.94		248500	-426.02
278000	279000	278500	-59.26	96.56	34.47	212.3	1.26	0.5	3.26	25.04	67.85	19.93	37.37	87.77	2.06	2.42	3.01	2.76	2.66	2.61	2.56	2.51	0.74	0.63	0.77	0.8			249500	0.99	0.11	2.53	2.28	0.9	0.94	0.94		249500	-423.58
279000	282000	279500	-59.32	60.69	13.27	164.27	0.87	0.18	2.53	8.91	52.75	3.73	14.08	56.48	2.11	2.04	2.44	2.36	2.32	2.3	2.28	2.27	0.8	0.83	0.89	0.91			250500	1.23	0.18	2.86	2.41	0.85	0.9	0.92		250500	-427.42
282000	283000	282500	-58.37	62.76	13.03	148.9	1	0.19	2.54	9.61	52.81	8.31	15.2	61.11	2.07	2.21	2.44	2.34	2.31	2.29	2.27	2.25	0.87	0.82	0.89	0.9			251500	1.21	0.21	2.6	2.09	0.8	0.88	0.89		251500	-432.86
283000	287000	283500	-58.11	59.54	9.78	176.76	1.01	0.14	3.12	6.99	65.05	5.77	10.86	70.82	2.79	2.88	3.05	2.98	2.96	2.94	2.93	2.91	0.92	0.89	0.93	0.94			252500	1.31	0.17	3.27	2.87	0.88	0.92	0.93		252500	-432.35
287000	288000	287500	-56.06	41.61	11.58	147.94	0.8	0.23	3.23	11.4	67.21	7.8	17.87	75.01	2.68	2.74	3.11	3	2.95	2.93	2.91	2.89	0.85	0.83	0.89	0.91			253500	1.21	0.29	2.62	1.94	0.74	0.84	0.86		253500	-436.36
288000	289000	288500	-56.13	34.94	8.94	147.94	0.68	0.17	3.21	8.61	66.92	7.74	13.66	74.66	2.8	2.93	3.13	3.04	3.01	2.99	2.97	2.96	0.91	0.87	0.92	0.93			254500	1.32	0.14	2.88	2.55	0.89	0.93	0.94		254500	-436.2
289000	290000	289500	-55.54	30.58	7.74	138.33	0.63	0.16	3.18	7.86	66.19	7.95	7.86	74.14	2.8	3.18	3.1	3.02	2.99	2.97	2.96	2.94	1	0.88	0.93	0.94			255500	1.13	0.22	2.8	2.27	0.81	0.88	0.9		255500	-433.42
290000	291000	290500	-56.63	38.39	8.7	122.96	0.72	0.16	2.52	7.78	52.48	5.46	12.28	57.94	2.15	2.19	2.44	2.36	2.33	2.32	2.3	2.29	0.87	0.85	0.91	0.92			256500	1.19	0.2	2.7	2.22	0.82	0.89	0.9		256500	-434.73
291000	292000	291500	-56.91	42.99	10.7	120.08	0.77	0.19	2.38	9.46	49.53	6.34	14.41	55.87	1.92	1.99	2.28	2.19	2.15	2.13	2.11	2.09	0.84	0.81	0.88	0.9			257500	1.17	0.18	2.57	2.14	0.83	0.9	0.91		257500	-436.06
292000	294000	292500	-57.54	54.49	16.03	150.82	0.89	0.27	2.81	13.69	58.52	8.08	21.89	66.6	2.15	2.15	2.67	2.54	2.48	2.45	2.43	2.4	0.76	0.77	0.85	0.87			258500	0.96	0.17	2	1.59	0.8	0.87	0.89		258500	-432.23
294000	295000	294500	-57.4	50.58	17.23	154.66	0.81	0.3	2.93	15.18	60.92	11.96	23.48	72.88	2.2	2.37	2.77	2.62	2.56	2.53	2.5	2.47	0.81	0.75	0.84	0.86			259500	0.92	0.12	2.11	1.83	0.86	0.92	0.93		259500	-431.83
295000	296000	295500	-57.59	61.15	14.59	208.46	1.03	0.24	3.86	11.9	80.41	8.26	18.87	88.67	3.29	3.35	3.74	3.62	3.58	3.55	3.53	3.5	0.87	0.85	0.91	0.92			260500	0.92	0.12	2.08	1.81	0.87	0.92	0.93		260500	-427.76
296000	297000	296500	-57.87	54.68	11.74	164.27	0.91	0.18	2.94	9.1	61.31	5.46	15.64	66.77	2.51	2.46	2.85	2.76	2.73	2.71	2.69	2.67	0.83	0.85	0.91	0.92			261500	1	0.16	1.93	1.56	0.81	0.88	0.89		261500	-432.1
297000	298000	297500	-58.12	56.61	16.53	140.49	0.87	0.26	2.44	13.2	50.88	8.14	22.22	59.03	1.81	1.77	2.31	2.18	2.13	2.1	2.07	2.05	0.72	0.74	0.84	0.86			262500	0.99	0.21	2	1.5	0.75	0.84	0.86		262500	-433.5
298000	299000	298500	-58.19	61.9	17.72	154.18	0.95	0.28	2.66	14.02	55.42	10.64	24.12	66.07	1.99	2.01	2.52	2.38	2.32	2.3	2.27	2.24	0.76	0.75	0.84	0.86			263500	1.1	0.22	2.15	1.61	0.75	0.84	0.87		263500	-431.78
299000	300000	299500	-57.91	60.41	11.72	164.27	1.01	0.18	2.92	8.83	60.86	6.81	16.22	67.66	2.5	2.47	2.83	2.75	2.71	2.69	2.68	2.66	0.85	0.85	0.91	0.92			264500	1.12	0.31	2.11	1.37	0.65	0.78	0.81		264500	-434.22
300000	301000	300500	-57.69	56.33	7.76	171.95	1	0.11	3.13	5.38	65.24	5.47	10.71	70.71	2.88	2.88	3.08	3.03	3	2.99	2.98	2.97	0.92	0.92	0.95	0.96			265500	1.09	0.17	2.3	1.9	0.83	0.89	0.91		265500	-430.83
301000	302000	301500	-58.09	56.73	11.29	179.16	0.93	0.17	3.15	8.37	65.49	7.25	15.87	72.74	2.74	2.73	3.06	2.98	2.94	2.93	2.91	2.89	0.87	0.87	0.92	0.93			266500	1.08	0.18	2.03	1.59	0.78	0.86	0.88		266500	-426.98
302000	303000	302500	-58.04	61.3	10.24	152.26	1.04	0.15	2.68	7.35	55.71	6.61	13.37	62.32	2.32	2.35	2.6	2.53	2.5	2.48	2.47	2.45	0.88	0.87	0.92	0.93			267500	1.06	0.16	2.65	2.27	0.86	0.91	0.92		267500	-430.28
303000	304000	303500	-57.48	55.29	6.92	155.62	1.01	0.09	2.9	4.72	60.3	5.3	9.51	65.6	2.67	2.69	2.85	2.8	2.78	2.77	2.76	2.75	0.93	0.92	0.95	0.96			268500	1.08	0.25	2.45	1.84	0.75	0.85	0.87		268500	-434.39
304000	305000	304500	-57.36	49.89	5.55	138.52	0.93	0.07	2.61	3.62	54.3	5.5	7.89	59.79	2.43	2.49	2.57	2.54	2.52	2.51	2.51	2.5	0.96	0.93	0.96	0.96			269500	1.46	0.49	3.22	2.04	0.63	0.77	0.8		269500	-436.73
305000	306000	305500	-57.05	44.19	5.35	138.33	0.85	0.08	2.7	3.76	56.25	5.02	7.61	61.27	2.52	2.58	2.66	2.63	2.61	2.6	2.6	2.59	0.95	0.93	0.96	0.96			270500	1.38	0.48	2.53	1.38	0.54	0.71	0.75		270500	-437.74
306000	307000	306500	-57.82	43.8	7.69	115.76	0.75	0.12	2.09	5.75	43.48	5.89	10.65	49.37	1.81	1.86	2.03	1.97	1.95	1.94	1.93	1.92	0.89	0.87	0.92	0.93			271500	1.22	0.53	2.55	1.28	0.5	0.69	0.73		271500	-439.96
307000	308000	307500	-57.75	54.08	21.01	146.5	0.82	0.37	2.69	18.29	56	16.24	28.83	72.25	1.81	2.09	2.51	2.32	2.25	2.21	2.18	2.14	0.78	0.67	0.8	0.82			272500	1.29	0.66	2.6	1.01	0.39	0.62	0.67		272500	-440.78
308000	309000	308500	-57.52	46.9	18.45	126.03	0.72	0.33	2.37	16.4	49.35	13.08	24.96	62.43	1.58	1.8	2.21	2.04	1.98	1.94	1.91	1.88	0.76	0.67	0.79	0.82			273500	1.3	0.57	2.51	1.13	0.45	0.66	0.7		273500	-442.74
309000	310000	309500	-57.56	48.91	19.07	126.8	0.76	0.34	2.38	16.91	49.61	13.56	26.18	63.17	1.57	1.78	2.21	2.04	1.98	1.94	1.91	1.87	0.75	0.66	0.79	0.82			274500	1.28	0.43	2.54	1.51	0.59	0.75	0.78		274500	-442.86
310000	311000	310500	-57.1	41.66	14.36	122.77	0.7	0.26	2.42	13.21	50.38	13.38	21.69	63.76	1.79	2.02	2.29	2.16	2.1	2.08	2.05	2.02	0.84	0.74	0.84	0.86			275500	1.26	0.5	2.9	1.71	0.59	0.74	0.78		275500	-441.78
311000	312000	311500	-56.92	37.8	10.81	107.92	0.67	0.2	2.17	9.88	45.17	12.99	16.5	58.16	1.7	2	2.07	1.97	1.93	1.91	1.89	1.87	0.92	0.78	0.86	0.88			276500	1.23	0.33	2.3	1.51	0.66	0.79	0.81		276500	-440.66
312000	313000	312500	-56.79	35	10.25	118.88	0.63	0.19	2.44	9.58	50.85	14.07	16.89	64.91	1.98	2.31	2.35	2.25	2.21	2.19	2.17	2.15	0.94	0.81	0.88	0.9			277500	1.21	0.24	2.65	2.07	0.78	0.86	0.88		277500	-438.84
313000	314000	313500	-56.18	32.31	6.87	120.51	0.65	0.13	2.63	6.42	54.7	12.24	11.41	66.94	2.32	2.67	2.56	2.5	2.47	2.46	2.45	2.43	1.02	0.88	0.93	0.94			278500	1.32	0.26	2.82	2.21	0.78	0.86	0.88		278500	-439.34
314000	315000	314500	-56.43	30.75	4.81	110.95	0.62	0.08	2.36	4.05	49.08	8.17	6.9	57.25	2.16	2.42	2.32	2.28	2.26	2.25	2.24	2.24	1.03	0.92	0.95	0.96			279500	1.27	0.2	2.68	2.19	0.82	0.89	0.9		279500	-439.66
315000	316000	315500	-55.99	29.43	3.77	121.04	0.63	0.06	2.69	3.08	55.97	7.95	5.36	63.92	2.54	2.81	2.66	2.63	2.61	2.61	2.6	2.6	1.05	0.94	0.97	0.97			280500	0.98	0.1	2.19	1.97	0.9	0.93	0.94		280500	-436.48
316000	317000	316500	-55.59	26.25	2.74	111.24	0.6	0.04	2.57	2.1	53.54	8.05	3.3	61.59	2.47	2.8	2.55	2.53	2.52	2.52	2.51	2.51	1.09	0.96	0.98	0.98			281500	1.04	0.1	2.28	2.03	0.89	0.93	0.94		281500	-429.91
317000	318000	317500	-56.42	32.13	2.79	110.23	0.68	0.04	2.35	1.76	49.02	4.48	2.96	53.5	2.27	2.43	2.34	2.32	2.31	2.31	2.31	2.3	1.03	0.96	0.98	0.98			282500	1.08	0.14	2.25	1.91	0.85	0.91	0.92		282500	-433.14
318000	319000	318500	-57.22	36.75	3.8	113.71	0.72	0.05	2.24	2.49	46.61	4.25	4.04	50.86	2.12	2.25	2.21	2.19	2.18	2.17	2.17	2.16	1	0.95	0.97	0.97			283500	0.98	0.12	2.28	1.98	0.87	0.92	0.93		283500	-427.97
319000	320000	319500	-57.88	47.59	6.74	143.61	0.85	0.1	2.66	4.8	55.39	5.68	8.8	61.07	2.43	2.51	2.61	2.56	2.55	2.54	2.53	2.52	0.94	0.91	0.95	0.95			284500	0.97	0.1	2.17	1.92	0.89	0.93	0.94		284500	-425.63
320000	321000	320500	-58.04	48.97	5.88	134.81	0.88	0.08	2.45	3.86	51.01	4.93	7.57	55.94	2.26	2.32	2.41	2.37	2.36	2.35	2.34	2.33	0.95	0.92	0.95	0.96			285500	0.99	0.09	2.37	2.15	0.91	0.94	0.95		285500	-425.47
321000	322000	321500	-57.62	47.07	8.3	188.04	0.85	0.13	3.6	6.48	74.9	6.29	13.04	81.18	3.29	3.27	3.53	3.47	3.44	3.43	3.42	3.4	0.91	0.91	0.95	0.95			286500	1.86	0.05	2.12	2.01	0.95	0.97	0.97		286500	-422.4
322000	323000	322500	-57.17	44.77	6.55	162.83	0.86	0.1	3.25	5.05	67.76	5.28	10.17	73.04	3.01	3.02	3.2	3.15	3.13	3.12	3.11	3.1	0.93	0.93	0.95	0.96			287500	0.83	0.1	2.09	1.86	0.89	0.93	0.94		287500	-421.4
323000	324000	323500	-56.86	40.06	3.84	137.61	0.82	0.05	2.84	2.5	59.08	5.13	4.79	64.21	2.72	2.85	2.81	2.79	2.78	2.77	2.77	2.76	1.01	0.96	0.97	0.98			288500	0.74	0.07	2.67	2.52	0.94	0.96	0.97		288500	-418.95
324000	325000	324500	-56.68	34.48	2.43	141.93	0.73	0.02	2.99	1.23	62.32	5.23	2.82	67.55	2.93	3.11	2.98	2.97	2.96	2.96	2.96	2.96	1.04	0.98	0.99	0.99			289500	0.71	0.05	2.64	2.51	0.95	0.97	0.97		289500	-418.86
325000	326000	325500	-56.28	30.69	2.12	125.12	0.68	0.02	2.75	1.1	57.17	5.06	1.94	62.23	2.69	2.9	2.73	2.72	2.72	2.72	2.71	2.71	1.05	0.98	0.99	0.99			290500	0.7	0.09	2.55	2.33	0.91	0.94	0.95		290500	-414.08
326000	327000	326500	-55.76	28.55	2.06	153.51	0.66	0.02	3.55	1.18	73.97	5.87	2.71	79.84	3.5	3.7	3.54	3.53	3.52	3.52	3.52	3.52	1.04	0.98	0.99	0.99			291500	0.81	0.14	2.47	2.14	0.87	0.92	0.93		291500	-421.99
327000	328000	327500	-55.37	24.25	1.93	128.72	0.58	0.03	3.1	1.26	64.51	7.42	2.62	71.92	3.04	3.33	3.09	3.07	3.07	3.07	3.06	3.06	1.07	0.98	0.99	0.99			292500	0.86	0.15	2.5	2.13	0.85	0.91	0.92		292500	-426.83
328000	329000	328500	-54.84	23.36	2.22	151.99	0.58	0.04	3.87	1.75	80.51	8.97	3.24	89.49	3.78	4.14	3.85	3.83	3.82	3.82	3.82	3.81	1.07	0.98	0.99	0.99			293500	0.94	0.19	2.88	2.43	0.84	0.9	0.92		293500	-432.9
329000	330000	329500	-54.38	20.98	4.24	147.55	0.51	0.09	3.93	4.72	81.76	12.02	7.71	93.78	3.7	4.13	3.88	3.83	3.81	3.8	3.79	3.79	1.05	0.94	0.96	0.97			294500	0.99	0.17	2.97	2.56	0.86	0.91	0.92		294500	-433.62
330000	331000	330500	-54.22	20.42	3.71	133.91	0.51	0.08	3.62	4.1	75.27	14.07	7.17	89.34	3.42	3.95	3.57	3.53	3.52	3.51	3.5	3.49	1.09	0.95	0.97	0.97			295500	0.82	0.12	2.47	2.18	0.88	0.93	0.94		295500	-426.83
331000	332000	331500	-53.92	15.33	2.97	124.11	0.39	0.07	3.46	3.44	72.01	13.47	6.79	85.48	3.29	3.78	3.42	3.39	3.38	3.37	3.36	3.36	1.09	0.95	0.97	0.97			296500	0.99	0.12	2.71	2.41	0.89	0.93	0.94		296500	-429.39
332000	333000	332500	-53.79	14.64	2.94	122.96	0.38	0.07	3.47	3.46	72.23	14.64	6.94	86.87	3.3	3.84	3.43	3.4	3.39	3.38	3.37	3.37	1.11	0.95	0.97	0.97			297500	1.16	0.19	2.43	1.98	0.81	0.88	0.9		297500	-434.78
333000	334000	333500	-53.8	16.45	3.73	107.8	0.42	0.09	3.02	4.5	62.96	16.25	7.76	79.21	2.81	3.43	2.98	2.93	2.92	2.91	2.9	2.89	1.13	0.93	0.96	0.96			298500	0.99	0.1	2.23	2	0.9	0.94	0.94		298500	-429.52
334000	335000	334500	-52.71	9.64	2.46	109.58	0.26	0.07	3.43	3.36	71.35	18.9	5.87	90.25	3.27	4.05	3.39	3.36	3.35	3.34	3.33	3.33	1.18	0.95	0.97	0.97			299500	0.97	0.07	2.73	2.58	0.94	0.96	0.97		299500	-424.16
335000	336000	335500	-51.2	6.19	1.82	95.6	0.19	0.06	3.44	2.9	71.67	25.52	4.94	97.19	3.3	4.43	3.41	3.38	3.37	3.37	3.36	3.36	1.29	0.96	0.97	0.98			300500	0.96	0.08	2.45	2.27	0.93	0.95	0.96		300500	-429.98
336000	337000	336500	-51	6.4	0.91	105.43	0.22	0.03	3.86	1.26	80.36	17.03	3.16	97.39	3.8	4.53	3.85	3.83	3.83	3.83	3.82	3.82	1.17	0.98	0.99	0.99			301500	1	0.1	2.19	1.95	0.89	0.93	0.94		301500	-429.8
337000	338000	337500	-52.08	10.01	0.78	98.09	0.32	0.01	3.21	0.67	66.86	10.19	0.72	77.05	3.18	3.67	3.2	3.2	3.2	3.19	3.19	3.19	1.14	0.99	0.99	0.99			302500	0.95	0.06	2.34	2.2	0.94	0.96	0.97		302500	-425.12
338000	339000	338500	-53.89	21.54	1.64	117.77	0.58	0.02	3.19	1.15	66.51	6.47	1.36	72.97	3.14	3.44	3.18	3.17	3.17	3.16	3.16	3.16	1.08	0.98	0.99	0.99			303500	0.95	0.06	2.26	2.11	0.93	0.96	0.96		303500	-420.91
339000	340000	339500	-55.03	30.69	3.32	128.24	0.72	0.05	3.06	2.67	63.78	5.01	3.54	68.79	2.94	3.13	3.04	3.01	3	2.99	2.99	2.98	1.02	0.96	0.97	0.98			304500	0.88	0.05	2.25	2.13	0.95	0.97	0.97		304500	-417.66
340000	341000	340500	-55.91	40.85	8.39	161.39	0.82	0.15	3.51	7.68	73.15	6.68	13.25	79.83	3.14	3.2	3.44	3.36	3.33	3.31	3.3	3.28	0.91	0.89	0.93	0.94			305500	1.12	0.1	2.49	2.24	0.9	0.94	0.95		305500	-423.13
341000	342000	341500	-56.58	48.97	13.79	164.46	0.87	0.25	3.31	12.53	68.97	9.48	22.52	78.45	2.71	2.69	3.19	3.06	3.01	2.99	2.96	2.94	0.81	0.82	0.89	0.9			306500	0.87	0.15	1.91	1.54	0.81	0.88	0.89		306500	-432.66
342000	343000	342500	-57.91	65.52	21.37	175.22	0.98	0.34	3.05	17.11	63.56	10.55	28.36	74.12	2.23	2.2	2.88	2.71	2.64	2.61	2.57	2.54	0.72	0.73	0.83	0.85			307500	0.83	0.13	1.88	1.58	0.84	0.9	0.91		307500	-427.58
343000	344000	343500	-59.18	102.12	59.72	235.74	1.11	0.9	3.61	44.93	75.19	32.24	68.02	107.42	1.45	1.89	3.16	2.71	2.53	2.44	2.35	2.26	0.52	0.4	0.63	0.68			308500	1.18	0.12	2.35	2.05	0.87	0.92	0.93		308500	-426.58
344000	345000	344500	-59.28	107.71	63.32	233.43	1.15	0.94	3.51	46.94	73.17	30.39	67.94	103.56	1.26	1.71	3.04	2.57	2.39	2.29	2.2	2.1	0.49	0.36	0.6	0.65			309500	0.73	0.11	2	1.73	0.86	0.92	0.93		309500	-425.95
345000	346000	345500	-59.15	89.89	43.24	190.52	1.05	0.64	2.89	31.94	60.18	21.07	48.36	81.25	1.36	1.58	2.57	2.25	2.12	2.06	1.99	1.93	0.55	0.47	0.67	0.71			310500	0.71	0.09	1.73	1.53	0.88	0.93	0.94		310500	-424.34
346000	347000	346500	-59.25	88.89	34.75	186.36	1.1	0.5	2.79	24.91	58.15	18.58	39.68	76.73	1.6	1.78	2.54	2.29	2.19	2.14	2.09	2.04	0.64	0.57	0.73	0.77			311500	0.62	0.07	1.83	1.68	0.91	0.95	0.95		311500	-422.3
347000	348000	347500	-58.95	84.49	30.98	172.91	1.1	0.46	2.67	22.75	55.56	19.28	36.41	74.84	1.58	1.85	2.44	2.21	2.12	2.08	2.03	1.98	0.69	0.59	0.74	0.78			313500	0.56	0.05	1.73	1.61	0.93	0.95	0.96		312500	-419.77
348000	349000	348500	-58.86	87.44	32.64	193.41	1.15	0.49	3.03	24.28	62.99	19.64	37.97	82.63	1.86	2.15	2.78	2.54	2.44	2.39	2.34	2.3	0.71	0.61	0.76	0.79			314500	0.63	0.04	1.77	1.67	0.94	0.96	0.97		313500	-414.92
349000	350000	349500	-58.84	80.69	28.86	171.63	1.07	0.43	2.69	21.45	56.05	15.23	33.75	71.27	1.66	1.8	2.48	2.26	2.18	2.13	2.09	2.05	0.67	0.62	0.76	0.79			315500	0.58	0.02	1.99	1.95	0.98	0.99	0.99		314500	-414.16
350000	351000	350500	-58.2	70	20.33	162.59	1.04	0.31	2.72	15.63	56.59	12.46	27.12	69.05	1.97	2.01	2.56	2.4	2.34	2.31	2.28	2.25	0.74	0.72	0.83	0.85			316500	0.54	0.1	2.21	1.97	0.89	0.93	0.94		315500	-411.66
351000	352000	351500	-58.38	69.43	20.74	145.77	1.01	0.32	2.4	15.85	49.99	11.73	26.32	61.71	1.64	1.7	2.24	2.08	2.02	1.99	1.96	1.92	0.71	0.68	0.8	0.83			317500	0.73	0.04	2.14	2.05	0.96	0.97	0.98		316500	-406.02
352000	353000	352500	-58.36	76.96	24.69	159.94	1.11	0.38	2.65	19.17	55.21	13.59	31.31	68.81	1.73	1.8	2.46	2.27	2.19	2.15	2.11	2.08	0.68	0.65	0.78	0.81			318500	0.79	0.05	2.34	2.21	0.94	0.97	0.97		317500	-413.1
353000	354000	353500	-58.61	72.36	31.56	159.46	0.94	0.5	2.59	24.76	54.02	22.95	39.41	76.98	1.41	1.8	2.35	2.1	2	1.95	1.9	1.85	0.7	0.54	0.71	0.75			319500	0.87	0.06	2.21	2.06	0.93	0.96	0.96		318500	-416.42
354000	355000	354500	-58.88	91.38	48.69	176.76	1.08	0.76	2.8	37.88	58.25	24.4	55	82.65	0.98	1.33	2.42	2.04	1.89	1.81	1.74	1.66	0.47	0.35	0.59	0.65			320500	0.92	0.05	2.27	2.14	0.94	0.96	0.97		319500	-423.17
355000	356000	355500	-59.07	94.87	59.85	232.47	1.01	0.93	3.65	46.26	75.97	29.3	67.5	105.28	1.43	1.81	3.19	2.72	2.54	2.44	2.35	2.26	0.5	0.39	0.62	0.67			321500	0.88	0.08	2.43	2.23	0.92	0.95	0.96		320500	-421.55
356000	357000	356500	-59.22	115.64	72.74	238.24	1.22	1.11	3.67	55.48	76.43	31.36	79.43	107.79	1.01	1.36	3.11	2.56	2.34	2.23	2.11	2	0.37	0.27	0.55	0.61			322500	0.89	0.07	2.43	2.26	0.93	0.96	0.96		321500	-417.22
357000	358000	357500	-59.25	109.66	68.93	244	1.15	1.05	3.76	52.4	78.2	33.79	76.72	112	1.24	1.69	3.23	2.71	2.5	2.39	2.29	2.18	0.45	0.33	0.58	0.64			323500	0.78	0.06	2.41	2.26	0.94	0.96	0.97		322500	-412.04
358000	359000	358500	-59.17	109.43	63.72	237.27	1.2	0.97	3.68	48.6	76.55	35.22	70.47	111.77	1.34	1.98	3.19	2.7	2.51	2.41	2.31	2.22	0.54	0.37	0.6	0.66			324500	0.77	0.07	2.37	2.21	0.93	0.96	0.96		323500	-407.72
359000	360000	359500	-58.88	100.62	57.45	218.7	1.15	0.9	3.49	45.07	72.74	27.68	63.35	100.42	1.33	1.78	3.04	2.59	2.41	2.32	2.23	2.14	0.51	0.38	0.61	0.66			325500	0.74	0.08	2.4	2.22	0.92	0.95	0.96		324500	-404.52
360000	361000	360500	-58.68	90.81	40.14	172.91	1.17	0.63	2.8	31.52	58.19	16.89	45.79	75.08	1.28	1.41	2.48	2.16	2.04	1.97	1.91	1.85	0.5	0.46	0.66	0.71			326500	0.64	0.06	2.48	2.33	0.94	0.96	0.97		325500	-399
361000	362000	361500	-58.72	93.03	41.11	268.98	1.2	0.64	4.4	32.17	91.56	19.03	52.34	110.59	2.85	2.8	4.08	3.75	3.62	3.56	3.5	3.43	0.64	0.65	0.78	0.81			327500	0.62	0.08	2.42	2.23	0.92	0.95	0.96		326500	-398.85
362000	363000	362500	-58.38	83.38	40.85	237.59	1.08	0.67	4.03	33.42	83.81	15.87	50.43	99.69	2.42	2.37	3.69	3.36	3.22	3.16	3.09	3.02	0.59	0.6	0.75	0.78			328500	0.57	0.07	2.49	2.32	0.93	0.96	0.96		327500	-393.3
363000	364000	363500	-57.96	72.65	27.03	193.41	1.07	0.45	3.4	22.4	70.86	16	36.59	86.86	2.33	2.41	3.18	2.95	2.86	2.82	2.78	2.73	0.71	0.68	0.8	0.83			329500	0.54	0.07	2.5	2.33	0.93	0.96	0.96		328500	-394.39
364000	365000	364500	-57.92	71.12	33.21	183.16	0.98	0.57	3.25	28.39	67.59	11.48	43.28	79.06	1.88	1.72	2.96	2.68	2.56	2.51	2.45	2.39	0.53	0.58	0.74	0.77			330500	0.48	0.06	2.56	2.42	0.95	0.97	0.97		329500	-392.2
365000	366000	365500	-58.23	80	37.47	209.1	1.07	0.62	3.6	31.02	75.03	18.05	47.48	93.08	2.11	2.19	3.29	2.98	2.86	2.8	2.73	2.67	0.61	0.59	0.74	0.78			331500	0.55	0.08	2.8	2.61	0.93	0.96	0.96		330500	-391.33
366000	367000	366500	-58.09	75.41	47.13	199.81	0.9	0.82	3.51	40.69	73.04	18.07	55.37	91.12	1.55	1.72	3.1	2.69	2.53	2.45	2.37	2.29	0.49	0.44	0.65	0.7			332500	0.54	0.13	2.63	2.33	0.89	0.93	0.94		331500	-392.4
367000	368000	367500	-58.13	75.41	37.62	242.08	1	0.64	4.24	31.82	88.36	15.63	48.65	103.99	2.72	2.66	3.93	3.61	3.48	3.42	3.35	3.29	0.63	0.64	0.77	0.8			333500	0.4	0.04	2.57	2.48	0.96	0.98	0.98		332500	-392.77
368000	369000	368500	-57.85	63.15	21.13	185.4	0.97	0.35	3.33	17.62	69.33	10.62	28.92	79.95	2.48	2.45	3.15	2.98	2.91	2.87	2.84	2.8	0.74	0.75	0.84	0.86			334500	0.37	0.12	2.61	2.32	0.89	0.93	0.94		333500	-391.96
369000	370000	369500	-58.1	69.31	42.48	191.64	0.84	0.73	3.36	36.54	70.05	20.78	51.65	90.83	1.61	1.88	3	2.63	2.49	2.41	2.34	2.27	0.56	0.48	0.67	0.72			335500	0.36	0.12	2.8	2.53	0.9	0.94	0.95		334500	-378.3
370000	371000	370500	-57.64	62.53	28.03	177.08	0.9	0.49	3.24	24.5	67.42	13.52	37.65	80.94	2.06	2.08	2.99	2.75	2.65	2.6	2.55	2.5	0.64	0.64	0.77	0.8			336500	0.37	0.12	2.68	2.4	0.9	0.93	0.94		335500	-371.32
371000	372000	371500	-57.32	54.26	15.26	150.18	0.91	0.26	2.83	13.09	58.92	8.99	22.44	67.91	2.2	2.18	2.7	2.57	2.52	2.49	2.46	2.44	0.77	0.78	0.86	0.88			337500	0.43	0.04	2.77	2.67	0.96	0.98	0.98		336500	-375.87
372000	373000	372500	-57.42	56.55	14.7	167.15	0.95	0.25	3.13	12.35	65.2	8.19	21.94	73.39	2.54	2.47	3.01	2.88	2.83	2.81	2.78	2.76	0.79	0.81	0.88	0.9			339500	0.69	0.04	2.59	2.48	0.96	0.97	0.98		337500	-388.54
373000	374000	373500	-56.9	51.55	8.69	136.41	0.97	0.14	2.67	6.96	55.64	6.21	13.17	61.84	2.34	2.34	2.6	2.53	2.5	2.49	2.48	2.46	0.87	0.87	0.92	0.93			340500	0.87	0.13	2.45	2.13	0.87	0.92	0.93		338500	-401.18
374000	375000	374500	-57.59	54.56	12.93	146.66	0.92	0.21	2.7	10.48	56.17	7.03	18.91	63.2	2.19	2.13	2.59	2.49	2.45	2.42	2.4	2.38	0.79	0.81	0.88	0.9			341500	1.05	0.23	2.42	1.87	0.77	0.86	0.88		339500	-407.06
375000	376000	375500	-58.29	69.05	32.65	184.12	0.92	0.55	3.18	27.23	66.27	15.5	40.98	81.77	1.87	1.96	2.91	2.64	2.53	2.47	2.42	2.36	0.62	0.59	0.74	0.78			343500	1.56	0.63	2.82	1.31	0.47	0.67	0.71		340500	-416.56
376000	377000	376500	-58.13	61.15	22.39	150.5	0.9	0.37	2.63	18.46	54.73	13.36	29.61	68.09	1.74	1.85	2.44	2.26	2.18	2.15	2.11	2.07	0.7	0.66	0.79	0.82			344500	1.22	0.44	2.14	1.09	0.51	0.69	0.73		341500	-424.73
377000	378000	377500	-57.76	60.69	18.21	158.5	0.97	0.3	2.88	15.21	59.88	10.6	25.52	70.48	2.15	2.16	2.72	2.57	2.51	2.48	2.45	2.42	0.75	0.75	0.84	0.86			345500	1.14	0.3	2.06	1.34	0.65	0.78	0.81		342500	-432.53
378000	379000	378500	-57.58	51.19	14.27	135.77	0.84	0.24	2.51	12	52.23	9.73	22.35	61.95	1.93	1.9	2.39	2.27	2.22	2.2	2.17	2.15	0.76	0.77	0.86	0.88			346500	1.2	0.3	2.02	1.31	0.65	0.78	0.81		343500	-441.7
379000	380000	379500	-57.46	49.5	13.52	144.09	0.83	0.23	2.69	11.42	56.08	9.46	20.36	65.54	2.15	2.17	2.58	2.46	2.42	2.4	2.37	2.35	0.81	0.8	0.87	0.89			348500	1.17	0.28	2.38	1.71	0.72	0.82	0.85		344500	-442.03
380000	381000	380500	-56.87	41.15	9.26	136.41	0.75	0.16	2.72	8.02	56.57	8.47	15.77	65.05	2.33	2.37	2.64	2.56	2.52	2.51	2.49	2.48	0.87	0.86	0.91	0.92			349500	1.04	0.21	2	1.5	0.75	0.85	0.87		345500	-439.37
381000	382000	381500	-56.81	43.05	10.04	132.57	0.79	0.18	2.66	8.81	55.3	9.32	16.35	64.62	2.23	2.32	2.57	2.48	2.44	2.43	2.41	2.39	0.87	0.84	0.9	0.91			350500	1.09	0.21	2.03	1.52	0.75	0.84	0.86		346500	-438.8
382000	383000	382500	-56.63	38.09	6.71	135.45	0.74	0.11	2.78	5.65	57.86	6.63	10.88	64.49	2.51	2.58	2.72	2.67	2.64	2.63	2.62	2.61	0.93	0.9	0.94	0.95			351500	1.01	0.15	1.94	1.58	0.82	0.89	0.9		347500	-437.5
383000	384000	383500	-57.32	44.83	12.7	129.68	0.76	0.22	2.48	11.04	51.72	9.79	20.01	61.51	1.95	1.99	2.37	2.26	2.22	2.2	2.17	2.15	0.8	0.79	0.87	0.88			352500	1.06	0.19	1.99	1.53	0.77	0.86	0.87		348500	-437.5
384000	385000	384500	-57.13	45.52	17.58	153.38	0.74	0.33	3.02	16.28	62.94	14.56	27.73	77.49	2.24	2.39	2.86	2.7	2.63	2.6	2.57	2.53	0.79	0.74	0.84	0.86			353500	1.12	0.21	1.99	1.49	0.75	0.84	0.86		349500	-436.08
385000	386000	385500	-56.75	38.32	7.63	122	0.73	0.13	2.48	6.59	51.72	8.76	12.64	60.48	2.17	2.3	2.42	2.35	2.33	2.31	2.3	2.29	0.93	0.87	0.92	0.93			356500	1.05	0.39	2.06	1.12	0.55	0.72	0.75		350500	-433.13
386000	387000	386500	-56.54	34.64	4.37	121.04	0.71	0.07	2.53	3.34	52.74	6.93	7.34	59.67	2.37	2.51	2.5	2.47	2.45	2.45	2.44	2.43	0.99	0.94	0.96	0.97			357500	1.1	0.47	2.26	1.14	0.5	0.69	0.73		351500	-431.17
387000	388000	387500	-57.19	39.62	5.11	139.61	0.76	0.07	2.76	3.7	57.4	4.57	9.46	61.97	2.58	2.52	2.72	2.68	2.67	2.66	2.65	2.65	0.91	0.94	0.96	0.97			358500	1.24	0.49	2.24	1.06	0.47	0.67	0.71		352500	-433.97
388000	389000	388500	-57.67	39.89	6.91	132.57	0.72	0.11	2.51	5.35	52.16	5.39	10.54	57.55	2.25	2.26	2.45	2.4	2.38	2.37	2.36	2.34	0.9	0.9	0.94	0.94			359500	1.22	0.41	2.38	1.38	0.58	0.74	0.77		353500	-434
389000	390000	389500	-58	47.13	12.64	141.21	0.77	0.21	2.6	10.46	54.06	9.04	19.28	63.1	2.09	2.1	2.49	2.39	2.35	2.32	2.3	2.28	0.81	0.81	0.88	0.9			361500	1.17	0.27	2.16	1.51	0.7	0.81	0.84		354500	-432.92
390000	391000	390500	-58.41	57.09	21.7	147.3	0.84	0.36	2.6	18.16	54.15	13.55	27.96	67.71	1.73	1.91	2.42	2.24	2.16	2.13	2.09	2.06	0.73	0.66	0.79	0.82			362500	1.21	0.31	2.46	1.71	0.7	0.81	0.84		355500	-434.33
391000	392000	391500	-58.01	43.91	7.9	123.44	0.76	0.12	2.26	6.02	47.11	7.12	11.82	54.22	1.97	2.04	2.2	2.14	2.12	2.11	2.09	2.08	0.9	0.87	0.92	0.93			363500	1.07	0.26	2.44	1.8	0.74	0.84	0.86		356500	-439.9
392000	393000	392500	-58.15	50.65	7.05	126.16	0.89	0.1	2.28	4.91	47.39	6.04	9.8	53.43	2.04	2.1	2.23	2.18	2.16	2.15	2.14	2.13	0.92	0.9	0.94	0.94			364500	1.1	0.26	2.33	1.71	0.73	0.83	0.86		357500	-439.7
393000	394000	393500	-57.94	48.62	5.07	137.37	0.9	0.06	2.55	3.15	52.99	4.52	6.49	57.51	2.39	2.45	2.51	2.48	2.47	2.46	2.46	2.45	0.96	0.94	0.96	0.97			365500	1.11	0.32	2.49	1.73	0.69	0.81	0.83		358500	-439.33
394000	395000	394500	-57.59	40.92	3.87	132.25	0.78	0.05	2.54	2.34	52.94	4.88	5.15	57.82	2.43	2.53	2.52	2.5	2.49	2.48	2.48	2.47	0.99	0.96	0.97	0.98			367500	1.08	0.5	2.67	1.47	0.55	0.72	0.76		359500	-440.1
395000	396000	395500	-57.01	35.56	2.9	132.57	0.73	0.03	2.71	1.65	56.36	5.12	4	61.48	2.63	2.76	2.69	2.67	2.67	2.66	2.66	2.66	1.02	0.97	0.98	0.98			368500	1.02	0.26	2.62	1.98	0.76	0.85	0.87		360500	-437.6
396000	397000	396500	-56.63	34.64	5.1	152.74	0.71	0.08	3.25	4.19	67.59	6.28	9.2	73.87	3.05	3.11	3.2	3.16	3.15	3.14	3.13	3.12	0.96	0.94	0.96	0.97			369500	1.07	0.34	2.21	1.39	0.63	0.77	0.8		361500	-437.97
397000	398000	397500	-56.26	30.12	2.3	123.28	0.66	0.03	2.71	1.32	56.44	5.59	3.18	62.03	2.65	2.83	2.7	2.68	2.68	2.68	2.67	2.67	1.04	0.98	0.99	0.99			370500	0.86	0.18	2.15	1.72	0.8	0.88	0.89		362500	-435.67
398000	399000	398500	-55.88	27.89	2.34	124.56	0.64	0.03	2.85	1.54	59.41	6.04	4.12	65.45	2.78	2.95	2.84	2.82	2.82	2.81	2.81	2.81	1.03	0.97	0.98	0.99			371500	0.91	0.13	2.12	1.81	0.85	0.91	0.92		363500	-433.27
399000	400000	399500	-55.62	24.57	1.79	113.67	0.58	0.02	2.67	1.04	55.49	7.2	2.47	62.68	2.61	2.89	2.65	2.64	2.64	2.64	2.64	2.63	1.09	0.98	0.99	0.99			372500	1.01	0.16	2.22	1.83	0.82	0.89	0.9		364500	-429.3
400000	401000	400500	-55.45	23.38	3.12	123.2	0.54	0.06	2.95	2.8	61.5	8.05	6.01	69.55	2.82	3.05	2.93	2.9	2.89	2.88	2.88	2.87	1.03	0.95	0.97	0.98			374500	0.91	0.11	2.22	1.95	0.88	0.92	0.93		365500	-434.51
401000	402000	401500	-55.06	21.23	2.37	114.63	0.51	0.04	2.85	2.02	59.31	9.87	4.12	69.17	2.75	3.12	2.83	2.81	2.8	2.8	2.79	2.79	1.1	0.97	0.98	0.98			375500	0.98	0.23	2.35	1.8	0.77	0.85	0.87		366500	-432.52
402000	403000	402500	-54.74	19.26	3.47	121.28	0.46	0.07	3.12	3.64	64.92	13.06	7.44	77.98	2.94	3.39	3.08	3.05	3.03	3.02	3.02	3.01	1.09	0.94	0.96	0.97			376500	1.03	0.25	2.44	1.83	0.75	0.84	0.87		367500	-433.97
403000	404000	403500	-54.14	16.9	1.86	103.43	0.45	0.03	2.81	1.71	58.44	12.11	3.18	70.56	2.72	3.24	2.79	2.77	2.77	2.76	2.76	2.76	1.15	0.97	0.98	0.98			377500	0.88	0.13	2.25	1.94	0.86	0.91	0.93		368500	-431.63
404000	405000	404500	-53.96	15.89	1.87	109.75	0.43	0.04	3.04	1.81	63.3	13.2	3.84	76.5	2.95	3.49	3.02	3	3	2.99	2.99	2.99	1.15	0.97	0.98	0.98			378500	0.88	0.1	2.23	1.99	0.89	0.93	0.94		369500	-436.13
405000	406000	405500	-53.7	14.2	2.24	109.61	0.38	0.05	3.11	2.49	64.79	13.06	5.29	77.85	2.99	3.49	3.09	3.06	3.05	3.05	3.04	3.04	1.12	0.96	0.98	0.98			379500	0.85	0.1	2.25	2	0.89	0.93	0.94		370500	-431.77
406000	407000	406500	-53.61	14.27	2.24	110.47	0.39	0.05	3.17	2.52	65.94	14.42	4.94	80.36	3.05	3.62	3.14	3.12	3.11	3.1	3.1	3.09	1.14	0.96	0.98	0.98			381500	0.68	0.07	1.89	1.73	0.91	0.95	0.95		371500	-428.88
407000	408000	407500	-53.41	12.85	2.17	107.59	0.35	0.05	3.15	2.53	65.62	14.56	5.63	80.18	3.03	3.58	3.13	3.1	3.09	3.09	3.08	3.08	1.14	0.96	0.98	0.98			382500	0.66	0.05	2.24	2.12	0.95	0.97	0.97		372500	-426.85
408000	409000	408500	-53.26	13.27	1.98	110.23	0.37	0.05	3.27	2.27	68.13	14.76	4.64	82.9	3.16	3.76	3.25	3.23	3.22	3.21	3.21	3.2	1.15	0.97	0.98	0.98			383500	0.83	0.07	2.37	2.21	0.93	0.96	0.96		373500	-420.83
409000	410000	409500	-53.26	11.76	1.65	112.15	0.33	0.04	3.33	1.84	69.34	13.88	4	83.22	3.24	3.81	3.31	3.29	3.29	3.28	3.28	3.28	1.14	0.97	0.98	0.99			385500	0.7	0.09	1.92	1.7	0.89	0.93	0.94		374500	-426.88
410000	411000	410500	-53.38	13.8	1.67	105.67	0.39	0.03	3.08	1.72	64.12	12.45	4.22	76.57	3	3.47	3.06	3.05	3.04	3.03	3.03	3.03	1.13	0.97	0.98	0.99			386500	0.63	0.04	2.1	2.01	0.96	0.97	0.98		375500	-435.77
411000	412000	411500	-53.76	16.12	1.56	110.47	0.44	0.03	3.08	1.36	64.15	10.58	2.8	74.73	3.02	3.45	3.07	3.05	3.05	3.05	3.04	3.04	1.12	0.98	0.99	0.99			387500	0.69	0.04	2.22	2.11	0.95	0.97	0.97		376500	-433
412000	413000	412500	-54.1	16.88	1.38	116.88	0.45	0.02	3.15	1.03	65.55	9.86	2.28	75.41	3.1	3.51	3.14	3.13	3.12	3.12	3.12	3.12	1.12	0.98	0.99	0.99			388500	0.89	0.09	2.14	1.92	0.9	0.94	0.94		377500	-429.17
413000	414000	413500	-54.22	18.75	1.75	130.4	0.49	0.03	3.46	1.42	72.05	9.59	3.77	81.64	3.39	3.74	3.45	3.43	3.43	3.42	3.42	3.42	1.08	0.98	0.99	0.99			390500	0.9	0.13	1.98	1.66	0.84	0.9	0.91		378500	-428.53
414000	415000	414500	-54.09	20.84	1.47	130.97	0.56	0.02	3.5	0.93	72.96	7.88	2.71	80.83	3.46	3.75	3.49	3.49	3.48	3.48	3.48	3.48	1.07	0.99	0.99	0.99			391500	0.8	0.06	2.03	1.9	0.93	0.96	0.96		379500	-425.3
415000	416000	415500	-54.24	20.96	1.99	138.01	0.54	0.03	3.63	1.63	75.53	7.29	3.52	82.82	3.55	3.81	3.61	3.6	3.59	3.59	3.58	3.58	1.05	0.98	0.99	0.99			392500	0.74	0.03	2.17	2.1	0.97	0.98	0.98		380500	-420.2
416000	417000	416500	-54.17	21.63	1.77	128.48	0.57	0.03	3.39	1.29	70.53	7.95	3.02	78.49	3.33	3.62	3.37	3.36	3.36	3.35	3.35	3.35	1.07	0.98	0.99	0.99			393500	0.79	0.05	2.17	2.06	0.95	0.97	0.97		381500	-419.05
417000	418000	417500	-54.01	21.94	2.75	130.71	0.57	0.05	3.49	2.65	72.61	8.93	5.09	81.54	3.36	3.67	3.46	3.43	3.42	3.42	3.41	3.41	1.05	0.96	0.98	0.98			394500	0.67	0.03	2.21	2.14	0.97	0.98	0.98		382500	-416.65
418000	419000	418500	-53.92	21.49	2.43	127.76	0.56	0.04	3.43	2.24	71.45	8.32	4.13	79.76	3.32	3.63	3.41	3.39	3.38	3.37	3.37	3.36	1.06	0.97	0.98	0.98			395500	0.59	0.04	2.17	2.07	0.95	0.97	0.97		383500	-422.4
419000	420000	419500	-54.14	22.51	1.94	133.21	0.58	0.03	3.49	1.48	72.74	7.13	3.09	79.87	3.42	3.69	3.48	3.46	3.46	3.46	3.45	3.45	1.06	0.98	0.99	0.99			396500	0.65	0.03	2.06	1.98	0.96	0.98	0.98		384500	-424.48
420000	421000	420500	-54.18	25.06	3.59	145.05	0.62	0.07	3.77	3.55	78.47	8.68	6.3	87.15	3.6	3.88	3.73	3.7	3.68	3.68	3.67	3.66	1.03	0.95	0.97	0.98			397500	0.59	0.06	2.1	1.96	0.93	0.96	0.96		385500	-419.1
421000	422000	421500	-54.8	29.96	3.08	133.53	0.71	0.05	3.23	2.45	67.35	6.34	5.52	73.69	3.12	3.27	3.21	3.19	3.18	3.17	3.17	3.16	1.01	0.96	0.98	0.98			398500	0.55	0.04	2.05	1.96	0.96	0.97	0.98		386500	-415.73
422000	423000	422500	-54.96	33.8	2.81	134.01	0.8	0.04	3.17	1.88	66.08	6.79	3.81	72.86	3.08	3.32	3.15	3.14	3.13	3.12	3.12	3.12	1.05	0.97	0.98	0.98			399500	0.49	0.02	2.36	2.3	0.98	0.98	0.99		387500	-414.45
423000	424000	423500	-54.86	31.19	4.9	139.29	0.71	0.09	3.32	4.61	69.09	7.85	8.02	76.94	3.1	3.31	3.27	3.23	3.21	3.2	3.19	3.18	1	0.93	0.96	0.96			400500	0.5	0.03	2.17	2.11	0.97	0.98	0.98		388500	-424.6
424000	425000	424500	-53.9	17.97	2.48	108.31	0.45	0.05	2.83	2.43	58.85	10.02	5.32	68.87	2.71	3.05	2.8	2.78	2.77	2.76	2.76	2.75	1.08	0.96	0.97	0.98			401500	0.42	0.05	2.6	2.49	0.96	0.97	0.98		389500	-429.87
425000	426000	425500	-54.3	23.83	4.38	119.12	0.55	0.09	2.97	4.46	61.8	9.1	7.99	70.9	2.75	3.02	2.92	2.88	2.86	2.85	2.84	2.83	1.02	0.93	0.95	0.96			402500	0.56	0.05	2.7	2.57	0.95	0.97	0.97		390500	-425.2
426000	427000	426500	-54.98	31.15	5.95	119.12	0.67	0.11	2.75	5.74	57.18	8.9	10.1	66.08	2.47	2.69	2.69	2.63	2.61	2.6	2.59	2.57	0.98	0.9	0.94	0.95			404500	0.33	0.03	2.62	2.55	0.97	0.98	0.99		391500	-422.1
427000	428000	427500	-55.67	38.28	9.22	133.53	0.74	0.17	2.87	8.69	59.82	9.04	15.97	68.85	2.46	2.54	2.79	2.7	2.66	2.65	2.63	2.61	0.88	0.85	0.91	0.92			405500	0.4	0.01	2.65	2.62	0.99	0.99	0.99		392500	-419.6
428000	429000	428500	-56.48	48.85	14.29	135.93	0.85	0.26	2.68	12.83	55.74	11.35	23.4	67.1	2.06	2.1	2.55	2.42	2.37	2.34	2.32	2.29	0.78	0.77	0.86	0.88			406500	0.36	0.03	2.69	2.63	0.98	0.99	0.99		393500	-413.95
429000	430000	429500	-57.32	58.97	23.15	143.13	0.88	0.4	2.58	19.82	53.78	15.63	33.58	69.41	1.63	1.72	2.38	2.19	2.11	2.07	2.03	1.99	0.67	0.63	0.77	0.8			407500	0.37	0.06	2.92	2.77	0.95	0.97	0.97		394500	-408.95
430000	431000	430500	-58.03	72.19	34.75	168.59	0.93	0.57	2.83	28.26	58.85	24.94	48.46	83.79	1.47	1.7	2.54	2.26	2.15	2.09	2.03	1.98	0.6	0.52	0.7	0.74			408500	0.36	0.04	2.67	2.57	0.96	0.98	0.98		395500	-405.24
431000	432000	431500	-58.55	92.88	57.91	207.98	1.01	0.91	3.31	45.42	68.89	29.59	66.93	98.48	1.13	1.52	2.85	2.4	2.22	2.13	2.03	1.94	0.46	0.34	0.59	0.64			409500	0.5	0.08	2.5	2.31	0.92	0.95	0.96		396500	-402.5
432000	433000	432500	-59.17	103.45	72.54	249.76	0.99	1.08	3.75	53.87	78.01	35.41	80.14	113.43	1.16	1.6	3.21	2.67	2.45	2.34	2.24	2.13	0.43	0.31	0.57	0.63			410500	0.6	0.09	2.48	2.27	0.92	0.95	0.95		397500	-397.6
433000	434000	433500	-59.21	111.62	73.54	238.72	1.1	1.09	3.55	54.18	73.91	36.18	79.47	110.09	0.95	1.47	3.01	2.46	2.25	2.14	2.03	1.92	0.41	0.27	0.54	0.6			411500	0.43	0.01	2.48	2.46	0.99	1	1		398500	-398.58
434000	435000	434500	-59.23	111.96	78.95	269.94	1.06	1.17	4.03	58.32	83.84	37.2	81.85	121.05	1.23	1.88	3.44	2.86	2.62	2.51	2.39	2.27	0.47	0.3	0.56	0.62			412500	0.48	0.01	2.63	2.6	0.99	0.99	1		399500	-395.4
435000	436000	435500	-59.2	114.26	82.16	281.94	1.07	1.22	4.22	60.96	87.94	37.72	91.23	125.65	1.3	1.65	3.61	3	2.76	2.64	2.51	2.39	0.39	0.31	0.57	0.62			413500	0.64	0.12	2.58	2.28	0.89	0.93	0.94		400500	-391.62
436000	437000	436500	-59.11	100.7	64.93	219.02	1.02	0.97	3.29	48.23	68.47	33.44	71	101.91	0.97	1.48	2.81	2.32	2.13	2.03	1.94	1.84	0.45	0.3	0.56	0.62			414500	0.5	0.01	2.32	2.29	0.99	0.99	0.99		401500	-389.7
437000	438000	437500	-59.26	101.04	70.74	216.62	0.96	1.04	3.21	52.11	66.93	31.55	74.28	98.48	0.71	1.16	2.69	2.17	1.96	1.86	1.75	1.65	0.36	0.22	0.51	0.58			415500	0.51	0	2.33	2.32	1	1	1		402500	-387.3
438000	439000	438500	-59.33	112.65	94.58	273.78	0.93	1.4	4.07	70.08	84.82	41.09	96.54	125.91	0.71	1.41	3.37	2.67	2.39	2.25	2.11	1.97	0.35	0.17	0.48	0.55			416500	0.54	0.01	2.28	2.25	0.99	0.99	0.99		403500	-384.9
439000	440000	439500	-59.35	109.09	80.56	277.14	0.99	1.19	4.13	59.39	85.88	35.75	87.67	121.63	1.27	1.63	3.53	2.93	2.7	2.58	2.46	2.34	0.4	0.31	0.57	0.62			417500	0.53	0.01	2.36	2.34	0.99	0.99	1		404500	-386.58
440000	441000	440500	-59.32	133.57	101.8	297.79	1.19	1.51	4.44	75.51	92.44	41.49	101.36	133.93	0.81	1.56	3.68	2.93	2.62	2.47	2.32	2.17	0.35	0.18	0.49	0.56			418500	0.5	0.04	2.87	2.78	0.97	0.98	0.98		405500	-384.58
441000	442000	441500	-59.37	132.77	109.81	305.48	1.11	1.64	4.57	81.81	95.07	39.12	112.92	134.2	0.64	1.02	3.75	2.93	2.6	2.44	2.27	2.11	0.22	0.14	0.46	0.53			419500	0.69	0	2.88	2.89	1	1	1		406500	-383.38
442000	443000	442500	-59.33	127.36	87.57	236.79	1.23	1.3	3.52	64.91	73.28	35.16	80.3	108.45	0.4	1.35	2.87	2.22	1.96	1.83	1.7	1.57	0.38	0.11	0.45	0.52			420500	0.61	0.01	2.63	2.6	0.99	0.99	0.99		407500	-382.5
443000	444000	443500	-59.26	121.85	94.98	278.58	1.08	1.43	4.21	71.43	87.66	31.32	101.01	118.98	0.78	0.86	3.49	2.78	2.49	2.35	2.21	2.06	0.2	0.19	0.49	0.56			421500	0.58	0.01	2.56	2.52	0.99	0.99	0.99		408500	-385.58
444000	445000	444500	-59.17	103.45	66.93	221.9	1.05	1.01	3.37	50.24	70.07	34.88	69.23	104.95	0.95	1.72	2.86	2.36	2.16	2.06	1.96	1.86	0.51	0.28	0.55	0.61			422500	0.65	0.01	2.58	2.56	0.99	0.99	1		409500	-385.57
445000	446000	445500	-58.96	107.02	71.34	225.27	1.09	1.09	3.48	54.57	72.38	34.97	74.74	107.35	0.86	1.57	2.93	2.38	2.16	2.06	1.95	1.84	0.45	0.25	0.53	0.59			423500	0.62	0.02	2.48	2.42	0.98	0.99	0.99		410500	-387.13
446000	447000	446500	-58.74	97.71	58.11	210.38	1.09	0.91	3.33	45.29	69.26	36.25	64.63	105.51	1.15	1.96	2.87	2.42	2.24	2.15	2.06	1.97	0.59	0.35	0.59	0.65			425500	0.45	0.01	1.97	1.94	0.98	0.99	0.99		411500	-389.16
447000	448000	447500	-58.62	88.51	54.71	197.41	0.97	0.86	3.16	43.13	65.7	31.31	63.18	97.01	1.08	1.62	2.72	2.29	2.12	2.03	1.95	1.86	0.51	0.34	0.59	0.64			426500	0.61	0.02	2.48	2.43	0.98	0.99	0.99		412500	-394.16
448000	449000	448500	-58.27	85.75	41.28	168.59	1.09	0.66	2.77	33.14	57.71	27.34	48.97	85.06	1.18	1.73	2.44	2.11	1.98	1.91	1.84	1.78	0.63	0.43	0.64	0.69			427500	0.8	0.06	2.2	2.05	0.93	0.96	0.96		413500	-392.92
449000	450000	449500	-57.85	75.18	30.08	162.35	1.06	0.5	2.79	24.79	58.1	20.7	41.83	78.8	1.6	1.78	2.54	2.29	2.19	2.15	2.1	2.05	0.64	0.57	0.73	0.77			429500	1.08	0.29	2.64	1.94	0.73	0.83	0.86		414500	-394.65
450000	451000	450500	-58.3	91.04	49.9	222.87	1.1	0.81	3.7	40.52	77.08	27.38	63.65	104.45	1.76	1.96	3.3	2.89	2.73	2.65	2.57	2.48	0.53	0.47	0.67	0.71			431500	1.12	0.53	2.03	0.77	0.38	0.61	0.66		415500	-393.48
451000	452000	451500	-58.1	88.05	44.59	178.68	1.13	0.74	3.02	36.9	62.83	25.06	53.05	87.9	1.25	1.67	2.65	2.28	2.13	2.06	1.98	1.91	0.55	0.41	0.63	0.68			434500	1.15	0.59	2.13	0.72	0.34	0.59	0.64		416500	-392.52
452000	453000	452500	-57.77	73.11	23.59	152.74	1.11	0.38	2.66	19.21	55.32	18.04	31.9	73.36	1.73	1.99	2.46	2.27	2.2	2.16	2.12	2.08	0.75	0.65	0.78	0.81			437500	1.05	0.58	2.29	0.91	0.4	0.62	0.67		417500	-391.38
453000	454000	453500	-57.74	73.18	24.18	160.1	1.1	0.4	2.79	19.76	58.06	14.94	33.66	73.01	1.84	1.89	2.59	2.39	2.31	2.27	2.23	2.2	0.68	0.66	0.79	0.82			440500	1.12	0.75	2.32	0.53	0.23	0.52	0.58		418500	-394.85
454000	455000	454500	-57.87	77.94	32.24	151.78	1.1	0.54	2.62	26.83	54.51	21.98	42.91	76.49	1.33	1.61	2.35	2.08	1.97	1.92	1.87	1.81	0.62	0.51	0.69	0.73			443500	1.05	0.66	1.8	0.21	0.12	0.45	0.52		419500	-395.5
455000	456000	455500	-58.22	90.35	48.29	189.72	1.12	0.79	3.18	39.67	66.18	30.37	58.91	96.54	1.27	1.81	2.78	2.38	2.22	2.15	2.07	1.99	0.57	0.4	0.62	0.67			446500	1.1	0.49	2	0.83	0.42	0.63	0.68		420500	-395.8
456000	457000	456500	-58.3	87.82	39.3	181.56	1.16	0.63	3.02	31.59	62.78	26.56	50.97	89.34	1.5	1.84	2.7	2.38	2.26	2.19	2.13	2.07	0.61	0.5	0.69	0.73			449500	1.16	0.33	2.1	1.32	0.63	0.77	0.8		421500	-400.5
457000	458000	457500	-57.95	83.49	34.02	188.92	1.18	0.56	3.26	28.13	67.94	21.02	45.15	88.96	1.91	2.1	2.98	2.7	2.59	2.53	2.47	2.42	0.64	0.59	0.74	0.78			451500	1.31	0.49	2.72	1.55	0.57	0.73	0.77		422500	-401.87
458000	459000	458500	-57.49	67.25	18.7	146.02	1.08	0.31	2.62	15.34	54.58	16.39	26.49	70.97	1.88	2.14	2.47	2.31	2.25	2.22	2.19	2.16	0.81	0.72	0.82	0.85			453500	1.28	0.3	2.41	1.69	0.7	0.81	0.84		423500	-405.37
459000	460000	459500	-57.5	69.66	21.6	145.53	1.1	0.36	2.61	18.02	54.25	12.02	30.23	66.27	1.74	1.73	2.43	2.24	2.17	2.14	2.1	2.06	0.66	0.67	0.79	0.82			455500	1.32	0.5	2.1	0.9	0.43	0.64	0.69		424500	-398.8
460000	461000	460500	-58.17	87.67	49.24	216.78	1.07	0.82	3.68	40.81	76.63	25.91	63.33	102.53	1.72	1.88	3.27	2.86	2.7	2.62	2.54	2.45	0.51	0.47	0.67	0.71			457500	1.37	0.46	2.55	1.46	0.57	0.73	0.77		425500	-395
461000	462000	461500	-58.49	96.79	73.74	231.99	0.96	1.22	3.85	60.82	80.22	30.39	78.55	110.61	0.93	1.54	3.24	2.63	2.39	2.27	2.15	2.02	0.4	0.24	0.53	0.59			459500	1.3	0.34	2.39	1.57	0.66	0.79	0.81		426500	-403.03
462000	463000	462500	-58.55	95.29	71.94	234.87	0.95	1.18	3.88	58.88	80.68	30.68	79.23	111.37	1.05	1.54	3.29	2.7	2.46	2.34	2.22	2.11	0.4	0.27	0.54	0.6			461500	1.31	0.61	2.39	0.93	0.39	0.62	0.67		427500	-407.57
463000	464000	463500	-58.65	84.26	60.52	206.05	0.86	0.98	3.37	48.95	70.07	28.48	66.51	98.55	1.01	1.54	2.88	2.38	2.19	2.09	1.99	1.89	0.46	0.3	0.56	0.62			464500	1.12	0.51	2.35	1.13	0.48	0.68	0.72		428500	-416.9
464000	465000	464500	-58.34	75.18	43.07	184.44	0.9	0.71	3.1	35.2	64.59	21.99	49.96	86.57	1.41	1.76	2.75	2.4	2.26	2.19	2.11	2.04	0.57	0.46	0.66	0.7			466500	0.9	0.21	1.99	1.48	0.74	0.84	0.86		429500	-424.3
465000	466000	465500	-58.07	62.3	19.6	150.82	0.93	0.31	2.59	15.64	53.95	11.2	27.72	65.15	1.84	1.8	2.43	2.28	2.22	2.18	2.15	2.12	0.69	0.71	0.82	0.84			468500	0.95	0.34	1.81	1	0.55	0.72	0.76		430500	-428.55
466000	467000	466500	-58.16	66.1	23.53	144.57	0.95	0.38	2.45	18.88	51.08	14.67	32.21	65.75	1.55	1.61	2.26	2.08	2	1.96	1.92	1.89	0.66	0.63	0.77	0.8			471500	0.94	0.17	1.93	1.54	0.79	0.87	0.89		431500	-433.6
467000	468000	467500	-58.44	76.79	39.28	174.35	0.96	0.64	2.9	31.78	60.31	25.3	49.49	85.61	1.37	1.73	2.58	2.26	2.13	2.07	2.01	1.94	0.6	0.47	0.67	0.71			473500	0.92	0.03	2.18	2.1	0.96	0.98	0.98		432500	-436.8
468000	469000	468500	-58.77	85.29	57.91	277.62	0.9	0.93	4.52	46.36	94.08	41.86	66.32	135.94	2.29	3.34	4.05	3.59	3.4	3.31	3.22	3.13	0.74	0.51	0.69	0.73			475500	0.88	0.05	1.95	1.83	0.93	0.96	0.96		433500	-436.9
469000	470000	469500	-58.81	73.64	36.75	167.47	0.9	0.58	2.69	28.73	56.01	25.96	45.47	81.98	1.31	1.75	2.4	2.11	2	1.94	1.88	1.83	0.65	0.49	0.68	0.72			477500	0.85	0.1	1.97	1.73	0.88	0.92	0.93		434500	-437.3
470000	471000	470500	-58.92	83.68	41.7	203.65	1.01	0.64	3.24	32.14	67.54	28.5	51.7	96.04	1.7	2.13	2.92	2.6	2.47	2.41	2.34	2.28	0.66	0.52	0.7	0.74			478500	0.74	0.05	1.89	1.78	0.94	0.96	0.97		435500	-436
471000	472000	471500	-58.4	65.06	16.19	190.55	0.99	0.24	3.19	12.08	66.42	12.38	24.43	78.8	2.61	2.61	3.07	2.95	2.9	2.88	2.85	2.83	0.82	0.82	0.89	0.9			480500	0.78	0.08	1.79	1.6	0.89	0.93	0.94		436500	-438.56
472000	473000	472500	-58.39	60.46	12.6	129.68	0.94	0.18	2.15	8.99	44.7	8.82	16.08	53.52	1.72	1.8	2.06	1.97	1.93	1.91	1.89	1.88	0.84	0.8	0.87	0.89			484500	0.73	0.1	1.87	1.63	0.87	0.92	0.93		437500	-436.8
473000	474000	473500	-57.69	52.26	6.03	137.37	0.93	0.08	2.46	3.8	51.21	5.46	7.06	56.68	2.28	2.38	2.42	2.38	2.37	2.36	2.35	2.35	0.97	0.93	0.95	0.96			486500	0.67	0.14	1.97	1.63	0.83	0.89	0.91		438500	-434.8
474000	475000	474500	-57.58	49.96	7.68	143.45	0.88	0.11	2.61	5.53	54.25	5.54	10.33	59.79	2.34	2.38	2.55	2.49	2.47	2.46	2.45	2.44	0.91	0.9	0.94	0.94			487500	0.61	0.02	1.89	1.85	0.98	0.99	0.99		439500	-440
475000	476000	475500	-58.1	51.96	6.95	127.28	0.88	0.09	2.2	4.55	45.74	4.32	9.11	50.06	1.98	1.97	2.15	2.11	2.09	2.08	2.07	2.06	0.9	0.9	0.94	0.95			488500	0.72	0.06	2.38	2.24	0.94	0.96	0.97		440500	-444.32
476000	477000	476500	-58.3	65.52	15.68	171.63	1.03	0.24	2.94	11.9	61.21	9.48	20.95	70.69	2.37	2.39	2.82	2.7	2.65	2.63	2.61	2.58	0.81	0.81	0.88	0.89			490500	0.64	0	2.63	2.63	1	1	1		441500	-442.86
477000	478000	477500	-57.73	54.83	14.41	154.18	0.9	0.24	2.82	11.87	58.68	8.65	19.8	67.34	2.25	2.28	2.7	2.58	2.53	2.51	2.49	2.46	0.81	0.8	0.87	0.89			491500	0.79	0.03	2.51	2.45	0.98	0.98	0.99		442500	-438.86
478000	479000	478500	-57.28	45.21	5.54	134.49	0.85	0.08	2.57	3.85	53.54	5.79	8.47	59.34	2.39	2.44	2.53	2.49	2.48	2.47	2.46	2.46	0.95	0.93	0.95	0.96			493500	0.83	0	2.62	2.62	1	1	1		443500	-441.19
479000	480000	479500	-57.48	43.83	7.33	146.66	0.79	0.11	2.78	5.6	57.92	5.75	11.32	63.67	2.51	2.51	2.73	2.67	2.65	2.64	2.62	2.61	0.9	0.9	0.94	0.95			494500	0.81	0.02	2.49	2.45	0.99	0.99	0.99		444500	-440.92
480000	481000	480500	-57.7	51.27	14.31	146.98	0.85	0.24	2.73	12.05	56.78	12.22	20.93	69.01	2.15	2.31	2.61	2.49	2.44	2.41	2.39	2.37	0.85	0.79	0.87	0.88			496500	0.78	0.02	2.71	2.67	0.99	0.99	0.99		445500	-440.26
481000	482000	481500	-57.27	47.36	10.7	130.16	0.84	0.18	2.52	9.06	52.37	10.58	17.04	62.95	2.08	2.21	2.42	2.33	2.3	2.28	2.26	2.24	0.88	0.83	0.89	0.91			497500	0.86	0.08	2.46	2.26	0.92	0.95	0.96		446500	-438.26
482000	483000	482500	-56.84	77.94	12.87	165.87	1.51	0.21	3.31	10.54	68.92	13.47	52.39	82.39	2.8	1.44	3.2	3.1	3.06	3.04	3.01	2.99	0.44	0.85	0.9	0.92			499500	0.79	0.01	2.53	2.5	0.99	0.99	0.99		447500	-436.08
483000	484000	483500	-56.5	38.7	8.23	128.08	0.75	0.15	2.69	7.44	56.05	9.87	14.56	65.92	2.33	2.47	2.62	2.54	2.51	2.5	2.48	2.47	0.92	0.87	0.92	0.93			500500	0.73	0.06	2.19	2.04	0.93	0.96	0.96		448500	-433.24
484000	485000	484500	-56.12	35.79	6.33	120.4	0.74	0.11	2.63	5.69	54.69	9.75	11.16	64.45	2.35	2.56	2.57	2.51	2.49	2.48	2.47	2.46	0.97	0.9	0.93	0.94			502500	0.69	0.07	2.06	1.89	0.92	0.95	0.96		449500	-430.51
485000	486000	485500	-55.74	34.25	6.35	132.25	0.73	0.12	3	5.99	62.48	9.78	12.2	72.26	2.71	2.88	2.94	2.88	2.86	2.85	2.83	2.82	0.96	0.9	0.94	0.95			503500	0.7	0.04	2.08	1.98	0.95	0.97	0.97		450500	-430.4
486000	487000	486500	-55.8	34.48	5.08	132.25	0.75	0.09	2.99	4.45	62.15	8.61	8.68	70.76	2.77	2.98	2.94	2.9	2.88	2.87	2.86	2.85	1	0.93	0.96	0.96			505500	0.72	0.08	1.97	1.77	0.9	0.94	0.95		451500	-431.1
487000	488000	487500	-55.74	34.02	3.77	134.97	0.76	0.06	3.07	2.93	63.81	7.78	6.88	71.6	2.92	3.11	3.04	3.01	2.99	2.99	2.98	2.98	1.01	0.95	0.97	0.98			506500	0.73	0.07	2.19	2.01	0.92	0.95	0.96		452500	-423
488000	489000	488500	-55.49	32.13	2.48	129.68	0.75	0.03	3.01	1.53	62.66	5.9	3.04	68.56	2.94	3.15	2.99	2.98	2.97	2.97	2.97	2.96	1.05	0.98	0.98	0.99			508500	0.77	0.06	2.32	2.18	0.94	0.96	0.97		453500	-428
489000	490000	489500	-55.23	29.81	2.15	126.48	0.71	0.03	3.01	1.26	62.57	6.62	2.67	69.19	2.95	3.19	2.99	2.98	2.98	2.97	2.97	2.97	1.06	0.98	0.99	0.99			510500	0.83	0.08	2.21	2.03	0.92	0.95	0.96		454500	-429.25
490000	491000	490500	-55.31	33.7	2.48	138.33	0.79	0.03	3.25	1.48	67.62	6.54	2.7	74.15	3.18	3.43	3.23	3.22	3.21	3.21	3.21	3.2	1.06	0.98	0.99	0.99			511500	0.84	0.06	2.11	1.96	0.93	0.96	0.96		455500	-431.6
491000	492000	491500	-55.51	38.45	2.79	138.81	0.89	0.03	3.19	1.6	66.32	6.51	3.27	72.84	3.11	3.34	3.17	3.15	3.15	3.14	3.14	3.14	1.05	0.98	0.98	0.99			513500	0.98	0.08	2.61	2.43	0.93	0.96	0.96		456500	-429.6
492000	493000	492500	-55.97	41.84	3.29	146.98	0.92	0.04	3.23	1.96	67.21	6.55	4.15	73.77	3.13	3.34	3.21	3.19	3.18	3.18	3.17	3.17	1.04	0.97	0.98	0.98			515500	0.95	0.05	2.39	2.28	0.95	0.97	0.97		457500	-430.7
493000	494000	493500	-56.2	47.27	3.28	154.08	1.03	0.03	3.31	1.67	68.81	6.49	3.97	75.3	3.22	3.43	3.29	3.27	3.27	3.26	3.26	3.25	1.04	0.98	0.98	0.99			516500	0.89	0.04	2.76	2.67	0.97	0.98	0.98		458500	-426.6
494000	495000	494500	-56.34	51.04	3.51	156.26	1.09	0.04	3.3	1.75	68.71	6.51	4.33	75.22	3.22	3.41	3.28	3.27	3.26	3.25	3.25	3.25	1.03	0.97	0.98	0.99			518500	0.95	0.09	2.33	2.12	0.91	0.94	0.95		459500	-427.4
495000	496000	495500	-56.45	48.37	3.86	145.63	1.02	0.04	3.04	2.22	63.22	5.96	4.36	69.18	2.93	3.11	3.01	2.99	2.98	2.98	2.97	2.97	1.03	0.96	0.98	0.98			519500	0.95	0.09	2.53	2.31	0.91	0.95	0.95		460500	-432.8
496000	497000	496500	-56.32	44.89	3.73	140.49	0.95	0.05	2.97	2.25	61.88	6.41	4.88	68.29	2.86	3.05	2.95	2.93	2.92	2.91	2.91	2.9	1.02	0.96	0.98	0.98			522500	0.79	0.1	2.34	2.09	0.89	0.93	0.94		461500	-439.05
497000	498000	497500	-56.23	42.59	4.29	145.05	0.9	0.06	3.1	3	64.51	7.12	6.48	71.63	2.95	3.13	3.07	3.04	3.03	3.02	3.01	3.01	1.01	0.95	0.97	0.97			523500	0.76	0.04	2.5	2.4	0.96	0.97	0.98		462500	-439.3
498000	499000	498500	-56.08	40.98	4.44	143.13	0.87	0.07	3.1	3.27	64.48	6.31	6.81	70.78	2.94	3.07	3.06	3.03	3.02	3.01	3.01	3	0.99	0.95	0.97	0.97			525500	0.85	0.03	2.39	2.31	0.97	0.98	0.98		463500	-438.25
499000	500000	499500	-56.06	40.31	4.94	143.77	0.85	0.08	3.11	3.87	64.84	7.7	7.85	72.54	2.93	3.11	3.08	3.04	3.02	3.01	3.01	3	1	0.94	0.96	0.97			527500	0.85	0.07	2.24	2.08	0.93	0.96	0.96		464500	-436.35
500000	501000	500500	-56.18	41.29	6.78	134.68	0.84	0.12	2.87	5.84	59.84	8.95	10.7	68.79	2.59	2.79	2.82	2.76	2.73	2.72	2.71	2.7	0.97	0.9	0.94	0.95			528500	0.83	0.08	2.45	2.26	0.92	0.95	0.96		465500	-430.5
501000	502000	501500	-56.11	41.38	6.71	132.33	0.85	0.12	2.83	5.78	58.96	8.28	10.35	67.24	2.55	2.73	2.77	2.72	2.69	2.68	2.67	2.66	0.96	0.9	0.94	0.95			530500	0.8	0.08	2.51	2.33	0.93	0.95	0.96		466500	-432.7
502000	503000	502500	-55.93	38.21	6.7	130.45	0.79	0.12	2.83	5.98	59.01	9.18	11.73	68.18	2.55	2.71	2.77	2.71	2.69	2.68	2.67	2.65	0.96	0.9	0.94	0.95			532500	0.99	0.09	2.47	2.25	0.91	0.94	0.95		467500	-436.65
503000	504000	503500	-56.05	38.55	7.83	130	0.77	0.14	2.77	7.12	57.76	10.53	12.59	68.3	2.43	2.68	2.7	2.63	2.6	2.59	2.57	2.56	0.96	0.88	0.92	0.93			533500	1.27	0.3	1.69	0.96	0.57	0.73	0.77		468500	-438.3
504000	505000	504500	-56.17	39.39	7.19	141.21	0.78	0.13	2.98	6.29	62.08	8.81	12.5	70.89	2.68	2.8	2.92	2.86	2.83	2.82	2.81	2.79	0.94	0.9	0.94	0.95			535500	1.01	0.29	2.05	1.35	0.66	0.79	0.81		469500	-436.15
505000	506000	505500	-56.5	43.22	8.82	140.73	0.82	0.15	2.88	7.67	59.87	13.41	14.77	73.28	2.51	2.81	2.8	2.72	2.69	2.68	2.66	2.65	0.98	0.87	0.92	0.93			538500	0.9	0.25	1.99	1.39	0.7	0.81	0.84		470500	-439.7
506000	507000	506500	-56.47	42.22	8.07	133.53	0.81	0.14	2.73	6.94	56.87	9.36	12.99	66.22	2.4	2.56	2.66	2.59	2.56	2.55	2.54	2.52	0.94	0.88	0.92	0.93			540500	0.96	0.19	1.92	1.46	0.76	0.85	0.87		471500	-430.2
507000	508000	507500	-56.56	42.53	6.47	138.81	0.83	0.1	2.82	5.18	58.74	7.09	9.98	65.83	2.57	2.68	2.77	2.72	2.7	2.69	2.68	2.67	0.95	0.91	0.94	0.95			542500	1.04	0.31	1.8	1.06	0.59	0.74	0.78		472500	-428.95
508000	509000	508500	-57.04	50.81	10.23	178.68	0.92	0.17	3.48	8.46	72.53	7.34	16.34	79.87	3.08	3.05	3.4	3.31	3.28	3.26	3.25	3.23	0.88	0.88	0.93	0.94			545500	0.95	0.27	1.77	1.13	0.64	0.77	0.8		473500	-418.35
509000	510000	509500	-57.3	51.96	7.94	149.38	0.95	0.12	2.83	5.95	58.86	7.34	12.81	66.19	2.54	2.56	2.77	2.71	2.68	2.67	2.66	2.65	0.91	0.9	0.94	0.95			547500	0.97	0.27	1.97	1.33	0.68	0.8	0.82		474500	-414.2
510000	511000	510500	-57.54	55.71	5.82	139.61	1.03	0.07	2.57	3.63	53.6	6.07	7.7	59.67	2.4	2.5	2.54	2.5	2.49	2.48	2.47	2.47	0.97	0.93	0.96	0.96			549500	0.94	0.36	2.39	1.52	0.64	0.77	0.8		475500	-426.03
511000	512000	511500	-57.73	57.47	6.77	155.14	1.04	0.09	2.83	4.42	58.86	6.37	9.29	65.23	2.61	2.69	2.78	2.74	2.72	2.71	2.7	2.69	0.95	0.92	0.95	0.96			551500	0.91	0.21	2.08	1.58	0.76	0.85	0.87		476500	-430.3
512000	513000	512500	-57.81	58.05	6.37	161.39	1.04	0.08	2.92	3.98	60.76	9.92	8.9	70.68	2.73	2.97	2.88	2.84	2.82	2.81	2.81	2.8	1.02	0.93	0.96	0.96			552500	0.74	0.12	2.07	1.77	0.86	0.91	0.92		477500	-421.55
513000	514000	513500	-57.62	54.95	5.38	151.14	1.02	0.06	2.79	3.21	58.1	6.11	6.82	64.21	2.64	2.76	2.76	2.73	2.71	2.71	2.7	2.69	0.99	0.94	0.97	0.97			554500	0.81	0.19	2.09	1.64	0.78	0.87	0.88		478500	-414.57
514000	515000	514500	-57.26	51.61	4.99	173.87	0.99	0.06	3.34	3.05	69.57	6.01	6.9	75.58	3.19	3.3	3.31	3.28	3.27	3.26	3.26	3.25	0.99	0.96	0.97	0.98			555500	0.6	0.06	1.72	1.57	0.92	0.95	0.95		479500	-418.7
515000	516000	515500	-57.14	51.38	4.14	139.29	1.01	0.04	2.69	2.24	56.08	5.83	4.79	61.91	2.59	2.74	2.67	2.65	2.64	2.64	2.63	2.63	1.02	0.96	0.98	0.98			556500	0.62	0.03	2.06	1.98	0.96	0.98	0.98		480500	-424.6
516000	517000	516500	-56.71	46.44	5.57	140.73	0.93	0.08	2.86	4.07	59.46	6	8.75	65.45	2.66	2.72	2.82	2.77	2.76	2.75	2.74	2.73	0.95	0.93	0.96	0.96			557500	0.76	0.03	2.19	2.12	0.97	0.98	0.98		481500	-419.95
517000	518000	517500	-56.6	45.06	5.73	155.62	0.9	0.09	3.2	4.33	66.57	7.69	10.06	74.26	2.99	3.08	3.15	3.11	3.09	3.08	3.08	3.07	0.96	0.93	0.96	0.96			559500	0.88	0.05	2.18	2.06	0.95	0.97	0.97		482500	-418.9
518000	519000	518500	-56.53	45.75	5.23	129.68	0.93	0.08	2.66	3.78	55.45	8.14	8.17	63.59	2.48	2.66	2.63	2.59	2.57	2.56	2.56	2.55	1	0.93	0.96	0.96			560500	0.95	0.1	2.28	2.04	0.89	0.93	0.94		483500	-415.63
519000	520000	519500	-56.33	45.86	5.49	129.68	0.95	0.08	2.71	4.14	56.52	6.14	7.51	62.66	2.52	2.65	2.67	2.63	2.62	2.61	2.6	2.59	0.98	0.93	0.95	0.96			561500	0.95	0.06	2.57	2.44	0.95	0.97	0.97		484500	-413.75
520000	521000	520500	-56.3	43.91	5.73	143.13	0.9	0.09	3.02	4.51	62.95	5.37	9.35	68.32	2.81	2.83	2.98	2.93	2.92	2.91	2.9	2.89	0.94	0.93	0.96	0.96			562500	0.92	0.03	2.15	2.07	0.96	0.98	0.98		485500	-411.5
521000	522000	521500	-56.11	42.88	4.77	122.48	0.91	0.07	2.62	3.55	54.61	6.61	7.29	61.22	2.45	2.59	2.59	2.55	2.54	2.53	2.52	2.52	0.99	0.93	0.96	0.96			563500	0.63	0.03	2.24	2.16	0.96	0.98	0.98		486500	-410.9
522000	523000	522500	-55.98	42.65	5.63	128.24	0.9	0.09	2.78	4.58	57.95	7.18	8.46	65.14	2.56	2.72	2.74	2.69	2.67	2.66	2.65	2.65	0.98	0.92	0.95	0.96			564500	0.78	0.03	2.72	2.65	0.97	0.98	0.99		487500	-408.97
523000	524000	523500	-56.05	41.84	4.89	97.98	0.89	0.08	2.09	3.75	43.56	9.08	6.97	52.64	1.91	2.19	2.05	2.02	2	1.99	1.99	1.98	1.05	0.91	0.95	0.95			565500	0.78	0.02	2.4	2.35	0.98	0.99	0.99		488500	-405.47
524000	525000	524500	-56.17	45.06	5.04	128.72	0.95	0.07	2.73	3.72	56.92	6.14	7.02	63.06	2.55	2.69	2.7	2.66	2.64	2.64	2.63	2.62	0.98	0.93	0.96	0.96			566500	0.71	0.02	2.41	2.35	0.98	0.99	0.99		489500	-402.77
525000	526000	525500	-56.27	47.13	8.94	145.05	0.94	0.16	3.06	7.92	63.71	6.35	13.85	70.06	2.68	2.7	2.98	2.9	2.87	2.85	2.84	2.82	0.88	0.88	0.92	0.93			567500	0.64	0.04	2.52	2.42	0.96	0.98	0.98		490500	-403.6
526000	527000	526500	-56.2	45.75	9.08	138.33	0.91	0.16	2.94	8.21	61.29	8.14	14.16	69.43	2.55	2.65	2.86	2.78	2.75	2.73	2.71	2.7	0.9	0.87	0.92	0.93			568500	0.57	0.02	2.41	2.35	0.98	0.98	0.99		491500	-406.1
527000	528000	527500	-56.17	47.36	8.16	126.8	0.96	0.14	2.69	7.13	56.06	6.85	11.83	62.91	2.35	2.45	2.62	2.55	2.52	2.51	2.49	2.48	0.91	0.87	0.92	0.93			569500	0.56	0.02	2.39	2.34	0.98	0.99	0.99		492500	-409
528000	529000	528500	-56.27	49.66	10.74	154.66	0.97	0.2	3.27	9.82	68.02	9.59	18.11	77.61	2.8	2.86	3.17	3.07	3.03	3.01	2.99	2.97	0.87	0.86	0.91	0.92			570500	0.56	0.04	2.41	2.31	0.96	0.97	0.98		493500	-410.14
529000	530000	529500	-56.31	49.89	8.58	136.89	1	0.15	2.86	7.36	59.58	6.52	13	66.1	2.51	2.55	2.79	2.71	2.68	2.67	2.65	2.64	0.89	0.88	0.92	0.93			571500	0.57	0.02	2.34	2.29	0.98	0.99	0.99		494500	-411.23
530000	531000	530500	-56.15	52.88	8.46	149.38	1.08	0.14	3.16	7.19	65.78	7.42	12.63	73.19	2.81	2.91	3.09	3.02	2.99	2.97	2.96	2.94	0.92	0.89	0.93	0.94			572500	0.55	0.03	2.18	2.11	0.97	0.98	0.98		495500	-412
531000	532000	531500	-56.04	52.53	7.63	122.48	1.09	0.13	2.59	6.33	53.92	7.39	10.99	61.31	2.29	2.42	2.53	2.46	2.44	2.42	2.41	2.4	0.93	0.88	0.93	0.94			573500	0.49	0.03	2.08	2	0.96	0.98	0.98		496500	-411.47
532000	533000	532500	-56.15	53.72	8.42	138.01	1.08	0.14	2.88	7.02	59.89	5.68	12.42	65.56	2.54	2.55	2.81	2.74	2.71	2.69	2.68	2.67	0.89	0.88	0.93	0.94			574500	0.52	0.06	2.18	2.03	0.93	0.96	0.96		497500	-412
533000	534000	533500	-56.73	58.85	11.76	141.69	1.08	0.2	2.77	9.84	57.64	7.23	16.49	64.86	2.3	2.32	2.67	2.57	2.53	2.51	2.49	2.47	0.84	0.83	0.89	0.91			575500	0.97	0.08	2.28	2.09	0.91	0.95	0.95		498500	-412.55
534000	535000	534500	-57.35	69.2	22.28	142.49	1.1	0.38	2.6	19.03	54.22	15.22	28.79	69.44	1.69	1.95	2.41	2.22	2.15	2.11	2.07	2.03	0.75	0.65	0.78	0.81			576500	0.49	0.03	2.09	2.03	0.97	0.98	0.98		499500	-411.9
535000	536000	535500	-57.58	89.32	36.95	169.07	1.31	0.64	3.02	31.92	62.96	21.33	46.26	84.29	1.49	1.83	2.7	2.38	2.26	2.19	2.13	2.06	0.6	0.49	0.68	0.72			577500	0.42	0.05	1.99	1.88	0.95	0.97	0.97		500500	-414.73
536000	537000	536500	-57.87	80	37.41	181.08	1.09	0.63	3.16	31.66	65.82	20.68	52.08	86.5	1.64	1.65	2.84	2.53	2.4	2.34	2.27	2.21	0.52	0.52	0.7	0.74			578500	0.48	0.08	2.38	2.19	0.92	0.95	0.96		501500	-415.6
537000	538000	537500	-57.83	77.17	34.81	161.71	1.07	0.59	2.83	29.51	58.89	19.13	44.54	78.01	1.41	1.61	2.53	2.24	2.12	2.06	2	1.94	0.57	0.5	0.69	0.73			579500	0.47	0.07	2.31	2.14	0.92	0.95	0.96		502500	-415.83
538000	539000	538500	-57.72	70.35	24.75	144.57	1.06	0.41	2.55	20.7	53.14	19.24	32.12	72.39	1.56	1.93	2.35	2.14	2.05	2.01	1.97	1.93	0.76	0.61	0.76	0.79			580500	0.29	0.04	2.39	2.3	0.96	0.98	0.98		503500	-415.45
539000	540000	539500	-57.68	73.34	27.95	148.9	1.09	0.47	2.64	23.65	54.87	20.45	36.48	75.32	1.5	1.87	2.4	2.16	2.07	2.02	1.97	1.92	0.71	0.57	0.73	0.77			581500	0.41	0.07	2.34	2.18	0.93	0.96	0.96		504500	-414.27
540000	541000	540500	-57.67	77.17	26.34	151.78	1.17	0.44	2.68	22	55.79	25.12	38.09	80.91	1.62	2.06	2.46	2.24	2.15	2.11	2.06	2.02	0.77	0.61	0.75	0.79			582500	0.85	0.07	2.58	2.4	0.93	0.96	0.96		505500	-418.47
541000	542000	541500	-57.75	67.13	19.94	142.65	1.05	0.33	2.51	16.23	52.16	20.27	28.63	72.43	1.73	2.1	2.34	2.18	2.12	2.08	2.05	2.02	0.84	0.69	0.81	0.83			584500	0.86	0.15	2.34	1.99	0.85	0.91	0.92		506500	-419.4
542000	543000	542500	-58.02	77.36	31.94	148.42	1.08	0.53	2.54	26.33	52.8	30.84	42.92	83.64	1.27	1.96	2.27	2.01	1.9	1.85	1.8	1.74	0.77	0.5	0.69	0.73			586500	1.05	0.04	2.33	2.23	0.96	0.97	0.98		507500	-416.7
543000	544000	543500	-58.28	87.02	39.46	166.19	1.15	0.64	2.77	32.03	57.72	31.8	49.93	89.52	1.23	1.9	2.45	2.13	2	1.94	1.87	1.81	0.69	0.45	0.65	0.7			588500	0.79	0.01	2.24	2.21	0.98	0.99	0.99		508500	-417.35
544000	545000	544500	-58.5	81.27	36.91	166.19	1.05	0.59	2.72	29.36	56.7	26.13	47.05	82.84	1.31	1.72	2.43	2.14	2.02	1.96	1.9	1.84	0.63	0.48	0.68	0.72			590500	0.85	0.06	2.02	1.87	0.93	0.96	0.96		509500	-424.95
545000	546000	545500	-58.43	73.57	30.52	140.25	0.99	0.48	2.3	24.19	47.88	21.97	37.48	69.86	1.14	1.56	2.06	1.82	1.72	1.67	1.62	1.57	0.68	0.49	0.68	0.73			592500	0.85	0.09	2.31	2.1	0.91	0.94	0.95		510500	-423.43
546000	547000	546500	-58.25	69.66	26.49	131.61	0.97	0.42	2.19	21.17	45.69	21.07	33.23	66.76	1.18	1.61	1.98	1.77	1.69	1.64	1.6	1.56	0.73	0.54	0.71	0.75			595500	0.72	0.09	1.96	1.73	0.89	0.93	0.94		511500	-423.8
547000	548000	547500	-58.33	70.92	31.12	150.34	0.95	0.5	2.51	25.12	52.27	18.98	38.91	71.25	1.3	1.55	2.26	2.01	1.91	1.86	1.81	1.76	0.62	0.52	0.7	0.74			597500	0.63	0.1	1.65	1.4	0.85	0.9	0.92		512500	-424.75
548000	549000	548500	-58.63	73.95	36.78	178.36	0.92	0.58	2.91	29.18	60.61	21.02	44.48	81.63	1.51	1.78	2.62	2.33	2.21	2.15	2.09	2.03	0.61	0.52	0.7	0.74			600500	0.69	0.04	1.94	1.83	0.94	0.97	0.97		513500	-423.23
549000	550000	549500	-58.26	66.79	31.36	150.82	0.88	0.52	2.56	25.74	53.2	19.06	38.44	72.26	1.32	1.62	2.3	2.04	1.94	1.88	1.83	1.78	0.64	0.52	0.7	0.74			603500	0.79	0.01	2.1	2.07	0.98	0.99	0.99		514500	-423.25
550000	551000	550500	-58.03	54.37	18.56	130.16	0.81	0.3	2.26	15.12	47.06	14.27	22.96	61.33	1.53	1.84	2.11	1.96	1.9	1.87	1.84	1.81	0.82	0.68	0.8	0.83			606500	0.86	0.01	2.32	2.31	0.99	1	1		515500	-419.77
551000	552000	551500	-57.97	58.62	29.28	133.53	0.78	0.5	2.34	24.91	48.75	19.3	36.43	68.05	1.15	1.52	2.09	1.84	1.74	1.69	1.64	1.59	0.65	0.49	0.68	0.72			608500	0.71	0.01	2.35	2.33	0.99	0.99	0.99		516500	-419.2
552000	553000	552500	-57.31	49.27	16.39	108.55	0.79	0.28	2.01	14.21	41.93	13.82	17.75	55.75	1.33	1.83	1.87	1.73	1.67	1.64	1.62	1.59	0.91	0.66	0.79	0.82			611500	0.62	0.02	2.4	2.35	0.98	0.99	0.99		517500	-416.27
553000	554000	553500	-57.53	44.6	14.47	90.59	0.71	0.25	1.64	12.31	34.19	10.27	16.12	44.46	1.05	1.36	1.52	1.4	1.35	1.32	1.3	1.27	0.83	0.64	0.77	0.8			613500	0.52	0.03	2.52	2.44	0.97	0.98	0.98		518500	-415.6
554000	555000	554500	-57.83	49.04	22.74	113.35	0.68	0.39	2.02	19.55	41.97	17.44	26.3	59.41	1.08	1.59	1.82	1.62	1.55	1.51	1.47	1.43	0.79	0.53	0.71	0.75			615500	0.57	0.07	2.4	2.24	0.93	0.96	0.96		519500	-413.67
555000	556000	555500	-57.09	39.93	11.54	119.44	0.68	0.2	2.3	10.07	47.81	12.47	15.57	60.28	1.81	2.15	2.2	2.09	2.05	2.03	2.01	1.99	0.94	0.79	0.87	0.89			618500	0.57	0.07	2.1	1.94	0.92	0.95	0.96		520500	-412.35
556000	557000	556500	-56.59	38.16	5.05	99.42	0.75	0.08	1.99	3.81	41.48	9.48	5.01	50.95	1.81	2.21	1.95	1.92	1.9	1.89	1.89	1.88	1.11	0.91	0.94	0.95			620500	0.59	0.06	2.18	2.04	0.94	0.96	0.97		521500	-411.87
557000	558000	557500	-56.54	34.64	4.39	116.24	0.69	0.07	2.37	3.29	49.25	6.17	5.07	55.42	2.21	2.42	2.33	2.3	2.29	2.28	2.27	2.27	1.02	0.93	0.96	0.96			623500	0.61	0.08	2.23	2.03	0.91	0.94	0.95		522500	-412.23
558000	559000	558500	-57.44	44.14	5.32	121.04	0.81	0.07	2.25	3.57	46.85	4.18	6.32	51.02	2.08	2.15	2.21	2.18	2.16	2.16	2.15	2.14	0.95	0.92	0.95	0.96			626500	1.12	0.17	2.8	2.39	0.85	0.91	0.92		523500	-413.13
559000	560000	559500	-58.02	46.78	6.81	112.2	0.8	0.09	1.97	4.7	41.11	5.54	7.21	46.65	1.75	1.89	1.93	1.88	1.86	1.85	1.84	1.83	0.96	0.89	0.93	0.94			630500	1.3	0.42	1.99	0.98	0.49	0.68	0.72		524500	-412.3
560000	561000	560500	-58.23	53.8	12.68	123.44	0.86	0.19	2.13	9.73	44.36	9.73	12.91	54.09	1.66	1.98	2.03	1.94	1.9	1.88	1.86	1.84	0.93	0.78	0.86	0.88			635500	1.34	0.61	2.3	0.84	0.36	0.6	0.65		525500	-419.3
561000	562000	561500	-58.01	53.8	7.83	131.29	0.93	0.11	2.32	5.41	48.29	6.51	7.46	54.8	2.06	2.27	2.27	2.21	2.19	2.18	2.17	2.16	0.98	0.89	0.93	0.94			640500	0.96	0.4	1.61	0.64	0.4	0.62	0.67		526500	-417.6
562000	563000	562500	-57.8	53.68	6.01	118.64	0.97	0.08	2.13	3.79	44.33	6.87	6.42	51.19	1.95	2.15	2.09	2.05	2.04	2.03	2.02	2.02	1.01	0.91	0.95	0.95			645500	1	0.32	1.88	1.11	0.59	0.74	0.78		527500	-418
563000	564000	563500	-57.48	49.2	3.86	127.44	0.93	0.04	2.37	1.96	49.43	5.09	3.17	54.53	2.28	2.47	2.35	2.34	2.33	2.32	2.32	2.32	1.04	0.96	0.98	0.98			649500	1.17	0.3	2.21	1.49	0.67	0.79	0.82		528500	-419.57
564000	565000	564500	-57.22	45.86	3.25	126.8	0.9	0.03	2.44	1.54	50.88	4.9	2.62	55.78	2.37	2.55	2.43	2.41	2.41	2.4	2.4	2.4	1.04	0.97	0.98	0.98			653500	1.13	0.21	2.51	2	0.8	0.87	0.89		529500	-418.87
565000	566000	565500	-56.87	46.55	3.22	129.68	0.94	0.03	2.58	1.53	53.8	5.48	2.34	59.28	2.51	2.73	2.57	2.55	2.55	2.54	2.54	2.54	1.06	0.97	0.98	0.98			656500	1.36	0.37	2.7	1.8	0.67	0.79	0.82		530500	-418.83
566000	567000	566500	-56.67	40.85	2.55	120.72	0.85	0.02	2.47	1.07	51.34	5.18	1.26	56.52	2.41	2.65	2.46	2.44	2.44	2.44	2.44	2.43	1.08	0.98	0.99	0.99			660500	1.14	0.31	2.16	1.43	0.66	0.79	0.82		531500	-415.4
567000	568000	567500	-56.22	35.17	2.52	119.6	0.76	0.03	2.56	1.32	53.36	5.55	1.35	58.91	2.5	2.76	2.55	2.54	2.53	2.53	2.53	2.52	1.08	0.98	0.98	0.99			663500	1.47	0.69	2.58	0.92	0.36	0.6	0.65		532500	-417.97
568000	569000	568500	-55.97	33.11	2.83	123.92	0.73	0.04	2.74	1.82	57.07	5.8	2.39	62.87	2.65	2.9	2.72	2.7	2.7	2.69	2.69	2.69	1.06	0.97	0.98	0.98			667500	1.16	0.42	2.26	1.26	0.56	0.72	0.76		533500	-424
569000	570000	569500	-55.61	28.97	2.17	136.41	0.67	0.03	3.15	1.28	65.55	6.27	1.48	71.82	3.09	3.38	3.14	3.12	3.12	3.12	3.11	3.11	1.07	0.98	0.99	0.99			670500	1.03	0.24	2.09	1.52	0.73	0.83	0.85		534500	-431.75
570000	571000	570500	-55.49	29.2	2.53	121.04	0.68	0.03	2.82	1.74	58.73	7.03	2.52	65.77	2.74	3.04	2.8	2.79	2.78	2.78	2.77	2.77	1.08	0.97	0.98	0.98			672500	0.97	0.19	1.93	1.46	0.76	0.85	0.87		535500	-434
571000	572000	571500	-55.16	27.28	2.68	127.76	0.65	0.04	3.09	2.07	64.36	7.95	3.28	72.31	2.99	3.32	3.07	3.05	3.04	3.04	3.03	3.03	1.07	0.97	0.98	0.98			675500	0.91	0.08	2.15	1.96	0.91	0.94	0.95		536500	-434.4
572000	573000	572500	-54.81	25.52	4.4	115.28	0.6	0.09	2.89	4.49	60.18	10.01	4.65	70.19	2.67	3.15	2.85	2.8	2.78	2.77	2.76	2.76	1.09	0.93	0.95	0.96			677500	0.98	0.06	2.2	2.05	0.93	0.96	0.96		537500	-434.4
573000	574000	573500	-54.76	25.98	5.22	82.54	0.61	0.11	2.07	5.56	43.04	11.46	6.23	54.49	1.8	2.32	2.01	1.96	1.93	1.92	1.91	1.9	1.12	0.87	0.92	0.93			680500	1.03	0.06	2.5	2.35	0.94	0.96	0.97		538500	-431
574000	575000	574500	-54.69	25.67	3.92	94.05	0.62	0.08	2.38	3.89	49.48	12.13	4.12	61.61	2.19	2.76	2.34	2.3	2.28	2.28	2.27	2.26	1.16	0.92	0.95	0.96			682500	0.95	0.12	2.16	1.88	0.87	0.92	0.93		539500	-430.7
575000	576000	575500	-54.75	25.67	4.45	103.17	0.61	0.09	2.6	4.57	54.03	11.66	5.4	65.69	2.38	2.9	2.55	2.5	2.49	2.48	2.47	2.46	1.12	0.92	0.95	0.95			684500	1.07	0.06	1.78	1.64	0.92	0.95	0.96		540500	-430.3
576000	577000	576500	-54.7	26.04	5.31	101.01	0.61	0.11	2.54	5.67	52.87	14.37	7.7	67.24	2.27	2.86	2.48	2.43	2.4	2.39	2.38	2.37	1.13	0.89	0.93	0.94			686500	0.71	0.17	2.1	1.68	0.8	0.88	0.89		541500	-429.01
577000	578000	577500	-54.5	23.92	3.81	101.19	0.58	0.08	2.58	3.86	53.76	12.22	5.65	65.98	2.4	2.9	2.54	2.5	2.49	2.48	2.47	2.47	1.12	0.93	0.96	0.96			688500	0.8	0.11	2.23	1.97	0.88	0.93	0.94		542500	-435.2
578000	579000	578500	-54.12	23.04	4.09	94.93	0.57	0.09	2.5	4.41	51.97	15.21	6.88	67.17	2.28	2.9	2.45	2.41	2.39	2.38	2.37	2.36	1.16	0.92	0.95	0.95			689500	0.64	0.27	1.77	1.12	0.63	0.77	0.8		543500	-434.3
579000	580000	579500	-54.39	22.52	3.07	98.37	0.55	0.06	2.49	2.9	51.78	9.36	3.34	61.13	2.35	2.78	2.46	2.43	2.42	2.41	2.41	2.4	1.12	0.94	0.96	0.97			691500	0.59	0.13	2.04	1.74	0.85	0.91	0.92		544500	-434.45
580000	581000	580500	-55.44	32.99	6.36	104.71	0.7	0.12	2.36	6.01	49.08	7.83	7.55	56.91	2.07	2.37	2.3	2.24	2.21	2.2	2.19	2.18	1.01	0.88	0.92	0.93			693500	0.69	0.12	2.45	2.16	0.88	0.93	0.94		545500	-433.2
581000	582000	581500	-56.5	43.45	8.56	106.53	0.83	0.15	2.14	7.29	44.55	6.85	9.56	51.4	1.79	2.01	2.07	1.99	1.96	1.95	1.94	1.92	0.94	0.84	0.9	0.91			694500	0.62	0.1	2.76	2.51	0.91	0.94	0.95		546500	-432
582000	583000	582500	-57.34	50.04	11.89	122.32	0.86	0.2	2.29	9.82	47.58	8.2	12.54	55.78	1.81	2.08	2.19	2.09	2.05	2.03	2.01	1.99	0.91	0.79	0.87	0.89			695500	0.54	0.04	2.52	2.41	0.96	0.97	0.98		547500	-433.9
583000	584000	583500	-57.67	56.44	21.13	129.44	0.85	0.36	2.34	18.11	48.75	14.27	23.15	63.02	1.47	1.91	2.16	1.98	1.91	1.87	1.83	1.8	0.82	0.63	0.77	0.8			697500	0.65	0.1	2.4	2.16	0.9	0.94	0.94		548500	-437.8
584000	585000	584500	-57.49	53.39	7.72	130.4	0.96	0.11	2.39	5.53	49.84	5.86	7.06	55.7	2.13	2.34	2.34	2.28	2.26	2.25	2.24	2.23	0.98	0.89	0.93	0.94			698500	0.61	0.03	2.79	2.7	0.97	0.98	0.98		549500	-437.35
585000	586000	585500	-57.76	57.82	8.57	151.06	1.01	0.12	2.72	6.06	56.54	5.69	7.55	62.23	2.42	2.63	2.65	2.59	2.57	2.56	2.55	2.53	0.97	0.89	0.93	0.94			700500	0.7	0.07	2.76	2.59	0.94	0.96	0.97		550500	-431.3
586000	587000	586500	-58.15	62.3	11.79	146.02	1.03	0.17	2.53	8.65	52.64	7.72	11.51	60.36	2.11	2.35	2.44	2.36	2.32	2.3	2.29	2.27	0.93	0.84	0.9	0.91			701500	0.85	0.06	3.79	3.66	0.97	0.98	0.98		551500	-432.65
587000	588000	587500	-57.85	61.1	6.03	131.37	1.1	0.07	2.33	3.5	48.6	6.37	3.74	54.97	2.17	2.46	2.3	2.26	2.25	2.24	2.24	2.23	1.05	0.93	0.95	0.96			702500	0.8	-0.01	3.33	3.37	1.01	1.01	1.01		552500	-426.33
588000	589000	588500	-57.38	56.02	4.36	156.58	1.07	0.04	2.94	2.22	61.25	5.59	3.67	66.83	2.84	3.03	2.92	2.9	2.89	2.88	2.88	2.88	1.03	0.96	0.98	0.98			704500	0.8	0.05	2.65	2.54	0.96	0.97	0.98		553500	-426.7
589000	590000	589500	-56.7	47.76	2.69	142.65	0.98	0.02	2.87	0.93	59.68	5.73	0.93	65.41	2.82	3.1	2.86	2.85	2.84	2.84	2.84	2.84	1.08	0.98	0.99	0.99			705500	0.8	0.07	2.8	2.62	0.94	0.96	0.97		554500	-430
590000	591000	590500	-56.79	43.62	3.33	119.6	0.88	0.04	2.39	1.76	49.82	4.77	2.11	54.59	2.31	2.52	2.38	2.36	2.35	2.35	2.34	2.34	1.05	0.96	0.98	0.98			707500	0.67	-0.02	3.09	3.14	1.02	1.01	1.01		555500	-423.9
591000	592000	591500	-57.64	50.64	7.41	109.27	0.91	0.11	2	5.33	41.65	6.05	6.44	47.7	1.74	1.98	1.95	1.89	1.87	1.86	1.85	1.84	0.99	0.87	0.92	0.93			709500	0.78	0.06	2.24	2.08	0.93	0.96	0.96		556500	-415.35
592000	593000	592500	-57.23	48.65	9.55	87.15	0.88	0.16	1.65	7.84	34.35	9.63	8.58	43.98	1.27	1.7	1.57	1.49	1.46	1.45	1.43	1.41	1.03	0.77	0.86	0.88			710500	0.7	0.05	2.34	2.22	0.95	0.97	0.97		557500	-413.13
593000	594000	593500	-56.53	43.57	9.73	89.32	0.83	0.18	1.82	8.75	37.87	12.62	10.73	50.48	1.4	1.91	1.73	1.64	1.61	1.59	1.57	1.56	1.05	0.77	0.86	0.87			712500	0.69	0.07	2.21	2.03	0.92	0.95	0.96		558500	-419.13
594000	595000	594500	-56.05	37.06	7.33	98.52	0.75	0.14	2.13	6.74	44.34	11.95	9.05	56.29	1.81	2.27	2.06	1.99	1.97	1.95	1.94	1.93	1.07	0.85	0.9	0.92			714500	0.68	0.11	2.02	1.77	0.87	0.92	0.93		559500	-424.52
595000	596000	595500	-56.45	37.44	10.32	84.97	0.7	0.19	1.77	9.7	36.75	11.74	11.73	48.48	1.3	1.77	1.67	1.57	1.53	1.51	1.49	1.47	1	0.74	0.83	0.86			716500	1.1	0.22	3.37	2.83	0.84	0.9	0.91		560500	-431.1
596000	597000	596500	-57.28	44.65	22.36	113.35	0.65	0.42	2.19	20.82	45.68	16.64	27.85	62.32	1.19	1.66	1.99	1.78	1.69	1.65	1.61	1.57	0.75	0.54	0.71	0.75			719500	1.19	0.34	2.32	1.5	0.65	0.78	0.81		561500	-424.17
597000	598000	597500	-57.46	49.77	23.31	117.56	0.73	0.43	2.23	21.34	46.39	19.74	27.32	66.13	1.2	1.86	2.01	1.8	1.72	1.67	1.63	1.59	0.84	0.54	0.71	0.75			721500	0.92	0.14	2.25	1.93	0.86	0.91	0.92		562500	-419.95
598000	599000	598500	-57.08	41	15.32	96.19	0.67	0.29	1.89	14.28	39.27	16.95	19.05	56.22	1.2	1.79	1.74	1.6	1.54	1.51	1.49	1.46	0.95	0.64	0.77	0.8			724500	0.9	0.1	2.78	2.54	0.91	0.95	0.95		563500	-414.76
599000	600000	599500	-56.67	35.71	12.37	79.89	0.62	0.24	1.62	11.87	33.8	15.74	15.41	49.54	1.05	1.64	1.5	1.39	1.34	1.31	1.29	1.27	1.01	0.65	0.78	0.81			726500	0.9	0.09	2.41	2.19	0.91	0.94	0.95		564500	-410.84
600000	601000	600500	-56.63	37.17	9.22	97.15	0.69	0.17	1.99	8.44	41.43	13.52	12.66	54.94	1.58	2.03	1.91	1.82	1.79	1.77	1.75	1.74	1.02	0.8	0.87	0.89			731500	0.91	0.1	2.37	2.14	0.9	0.94	0.95		565500	-406.85
601000	602000	601500	-56.86	38.47	12.72	88.12	0.66	0.24	1.76	11.85	36.55	12.39	14.67	48.93	1.19	1.65	1.64	1.52	1.47	1.45	1.42	1.4	0.94	0.68	0.8	0.82			733500	0.97	0.11	2.42	2.16	0.89	0.93	0.94		566500	-404.68
602000	603000	602500	-56.95	38.28	10.16	108.41	0.68	0.18	2.16	9.13	45.02	11.28	12.34	56.3	1.72	2.11	2.07	1.98	1.94	1.92	1.91	1.89	0.98	0.8	0.87	0.89			735500	1.25	0.25	3.43	2.82	0.82	0.89	0.9		567500	-402.77
603000	604000	603500	-56.96	39.08	6.51	88.25	0.74	0.11	1.74	5.26	36.21	9.69	5.26	45.89	1.49	1.95	1.69	1.63	1.61	1.6	1.59	1.58	1.12	0.85	0.91	0.92			737500	1.34	0.52	2.46	1.21	0.49	0.68	0.72		568500	-401.22
604000	605000	604500	-57.01	39.31	4.28	95.58	0.77	0.06	1.88	2.91	39.06	6.06	3.26	45.12	1.74	2.01	1.85	1.82	1.81	1.8	1.79	1.79	1.07	0.93	0.95	0.96			743500	1.17	0.45	2.3	1.23	0.53	0.71	0.75		569500	-400.83
605000	606000	605500	-57.19	43.68	3.67	107.91	0.86	0.04	2.09	2.06	43.52	5.27	2.06	48.79	1.99	2.24	2.07	2.05	2.04	2.04	2.03	2.03	1.07	0.95	0.97	0.97			748500	1.13	0.28	2.33	1.66	0.72	0.82	0.85		570500	-400.18
606000	607000	606500	-57.34	47.47	4.35	101.3	0.92	0.05	1.92	2.58	40.06	6.31	2.58	46.37	1.8	2.1	1.9	1.87	1.86	1.86	1.85	1.85	1.09	0.94	0.96	0.97			751500	1.04	0.26	2.08	1.47	0.71	0.82	0.84		571500	-400.4
607000	608000	607500	-57.26	44.06	3.57	110.15	0.86	0.04	2.12	1.94	44.15	5.11	1.94	49.26	2.03	2.27	2.1	2.08	2.07	2.07	2.07	2.06	1.07	0.96	0.97	0.98			754500	0.94	0.12	2.1	1.8	0.86	0.91	0.92		572500	-401.52
608000	609000	608500	-57.17	45.37	3.19	126.16	0.9	0.03	2.47	1.52	51.36	5.69	1.52	57.05	2.39	2.67	2.45	2.44	2.43	2.43	2.42	2.42	1.08	0.97	0.98	0.98			756500	0.79	0.08	1.96	1.76	0.9	0.94	0.94		573500	-401.86
609000	610000	609500	-56.83	40.85	3.99	133.53	0.82	0.05	2.71	2.59	56.43	5.58	2.59	62	2.59	2.85	2.68	2.66	2.65	2.64	2.64	2.63	1.05	0.95	0.97	0.98			759500	0.96	0.05	2.46	2.34	0.95	0.97	0.97		574500	-401.48
610000	611000	610500	-56.66	39.24	2.09	126.48	0.83	0.01	2.61	0.65	54.33	5.5	0.65	59.83	2.58	2.84	2.6	2.6	2.59	2.59	2.59	2.59	1.09	0.99	0.99	0.99			761500	0.9	0.22	1.78	1.25	0.7	0.81	0.84		575500	-401.63
611000	612000	611500	-56.34	34.33	1.84	114.95	0.75	0.01	2.45	0.6	50.93	5.54	0.6	56.48	2.42	2.68	2.44	2.43	2.43	2.43	2.43	2.43	1.1	0.99	0.99	0.99			765500	0.68	0.07	1.9	1.74	0.92	0.95	0.95		576500	-403.35
612000	613000	612500	-55.94	30.88	1.96	105.35	0.69	0.02	2.34	0.92	48.65	5.99	0.92	54.64	2.29	2.58	2.33	2.32	2.31	2.31	2.31	2.31	1.1	0.98	0.99	0.99			767500	0.83	0.11	2.11	1.85	0.88	0.92	0.93		577500	-403.65
613000	614000	613500	-55.59	27.89	1.99	115.28	0.65	0.02	2.66	1.11	55.36	6.38	1.11	61.75	2.61	2.91	2.65	2.64	2.63	2.63	2.63	2.63	1.1	0.98	0.99	0.99			770500	0.69	0.09	1.82	1.62	0.89	0.93	0.94		578500	-399.7
614000	615000	614500	-55.28	26.84	1.97	130.16	0.64	0.02	3.1	1.19	64.58	8.48	2.88	73.05	3.04	3.37	3.09	3.08	3.07	3.07	3.07	3.07	1.09	0.98	0.99	0.99			773500	0.79	0.06	2.39	2.25	0.94	0.96	0.97		579500	-397.48
615000	616000	615500	-54.83	25.21	2.15	118.16	0.62	0.03	2.94	1.54	61.11	10.27	1.54	71.38	2.86	3.35	2.92	2.9	2.9	2.89	2.89	2.89	1.14	0.97	0.98	0.99			776500	0.58	0.01	1.98	1.95	0.99	0.99	0.99		580500	-404.83
616000	617000	616500	-54.74	23.77	3.05	119.6	0.58	0.06	3	2.79	62.37	11.8	2.85	74.17	2.86	3.43	2.97	2.94	2.93	2.92	2.92	2.91	1.14	0.96	0.97	0.98			779500	0.6	0.07	2.2	2.03	0.92	0.95	0.96		581500	-413.73
617000	618000	617500	-54.77	25.26	2.65	113.99	0.62	0.04	2.84	2.19	59.07	11.73	2.19	70.8	2.73	3.3	2.82	2.79	2.78	2.78	2.78	2.77	1.16	0.96	0.98	0.98			781500	0.52	0.03	1.99	1.93	0.97	0.98	0.98		582500	-421.75
618000	619000	618500	-54.84	25.44	3.89	106.63	0.6	0.08	2.63	3.77	54.85	12.72	3.77	67.57	2.45	3.06	2.6	2.56	2.54	2.54	2.53	2.52	1.16	0.93	0.96	0.96			784500	0.51	0.07	2.05	1.89	0.92	0.95	0.96		583500	-430.77
619000	620000	619500	-54.72	24.89	3.67	100.19	0.59	0.07	2.49	3.53	51.82	12.28	3.53	64.1	2.32	2.91	2.45	2.42	2.4	2.4	2.39	2.38	1.17	0.93	0.96	0.96			786500	0.4	0.06	2.07	1.93	0.93	0.96	0.96		584500	-425.4
620000	621000	620500	-54.69	24.98	3.29	95.74	0.6	0.06	2.38	3.04	49.45	12.16	3.22	61.61	2.23	2.8	2.34	2.31	2.3	2.3	2.29	2.28	1.18	0.94	0.96	0.97			788500	0.69	0.09	2.9	2.69	0.93	0.95	0.96		585500	-425.35
621000	622000	621500	-54.64	25	2.79	110.71	0.61	0.05	2.76	2.38	57.42	11.33	2.65	68.75	2.64	3.18	2.73	2.71	2.7	2.7	2.69	2.69	1.15	0.96	0.97	0.98			790500	0.88	0.09	2.74	2.51	0.92	0.95	0.96		586500	-429.8
622000	623000	622500	-54.73	27.66	3.37	97.34	0.66	0.06	2.38	2.96	49.56	10.29	3.11	59.86	2.24	2.73	2.35	2.32	2.31	2.3	2.3	2.29	1.14	0.94	0.96	0.97			793500	1.12	0.24	2.73	2.15	0.79	0.87	0.88		587500	-429.3
623000	624000	623500	-54.86	29.66	4.68	104.1	0.68	0.09	2.51	4.5	52.28	10.34	4.5	62.62	2.29	2.79	2.47	2.42	2.4	2.39	2.38	2.38	1.11	0.91	0.95	0.95			796500	1.3	0.56	2.39	1.05	0.44	0.65	0.7		588500	-420.35
624000	625000	624500	-54.74	28.85	3.74	112.39	0.68	0.07	2.73	3.36	56.83	10.36	4.21	67.19	2.57	3.03	2.7	2.66	2.65	2.64	2.64	2.63	1.11	0.94	0.96	0.97			800500	1.27	0.87	2.38	0.31	0.13	0.45	0.53		589500	-413.61
625000	626000	625500	-55.4	32.42	5.64	105.99	0.69	0.1	2.4	5.19	49.92	11.23	5.63	61.14	2.15	2.67	2.35	2.29	2.27	2.26	2.25	2.24	1.11	0.9	0.93	0.94												590500	-416.5
626000	627000	626500	-56.38	48.74	11.65	106.34	0.9	0.21	2.15	10.5	44.86	12.63	12.72	57.49	1.65	2.15	2.05	1.94	1.9	1.88	1.86	1.84	1	0.77	0.85	0.87												591500	-426.04
627000	628000	627500	-57.45	60.62	15.3	123.6	1	0.25	2.22	12.51	46.25	16.72	17.21	62.97	1.62	2.2	2.1	1.97	1.92	1.9	1.87	1.85	0.99	0.73	0.83	0.85												592500	-422.6
628000	629000	628500	-58.08	67.81	25.44	121.52	0.96	0.41	2.05	20.59	42.67	19.65	29.58	62.31	1.06	1.57	1.84	1.64	1.55	1.51	1.47	1.43	0.77	0.52	0.7	0.74												593500	-419.3
629000	630000	629500	-58.72	88.74	37.21	150.82	1.14	0.57	2.38	28.38	49.46	27.33	36.65	76.78	1.01	1.93	2.09	1.81	1.69	1.64	1.58	1.52	0.81	0.43	0.64	0.69												594500	-416.2
630000	631000	630500	-58.9	95.94	44.89	158.5	1.16	0.68	2.43	33.75	50.56	30.77	42.5	81.33	0.81	1.87	2.09	1.75	1.62	1.55	1.48	1.41	0.77	0.33	0.58	0.64												595500	-421.3
631000	632000	631500	-58.89	89.88	46.25	169.39	1.04	0.7	2.6	34.94	54.23	29.54	46.52	83.78	0.93	1.79	2.25	1.9	1.76	1.69	1.62	1.55	0.69	0.36	0.6	0.65												596500	-429.8
632000	633000	632500	-58.73	88.76	39.66	144	1.1	0.6	2.21	29.79	46.03	24.87	38.31	70.91	0.78	1.57	1.91	1.61	1.49	1.44	1.38	1.32	0.71	0.35	0.6	0.65												597500	-431.55
633000	634000	633500	-58.84	91.38	46.77	157.78	1.06	0.7	2.4	35.03	49.98	26.63	43.7	76.62	0.72	1.58	2.05	1.7	1.56	1.49	1.42	1.35	0.66	0.3	0.56	0.62												598500	-425.8
634000	635000	634500	-58.99	99.62	60.92	197.25	1.05	0.91	2.98	45.6	62.11	32.49	58.16	94.61	0.79	1.75	2.53	2.07	1.89	1.8	1.7	1.61	0.59	0.27	0.54	0.6												599500	-424.89
635000	636000	635500	-58.77	97.17	55.31	181.24	1.08	0.85	2.8	42.23	58.29	30.91	54.3	89.2	0.77	1.68	2.38	1.95	1.78	1.7	1.61	1.53	0.6	0.28	0.55	0.61												600500	-423.55
636000	637000	636500	-58.69	88.97	48.12	167.79	1.02	0.74	2.61	36.9	54.37	29.9	49.82	84.27	0.84	1.65	2.24	1.87	1.72	1.65	1.58	1.5	0.63	0.32	0.58	0.63												601500	-418.6
637000	638000	637500	-58.56	85.64	46.67	161.87	1	0.73	2.56	36.32	53.21	26.84	47.07	80.05	0.81	1.58	2.19	1.83	1.68	1.61	1.54	1.46	0.62	0.32	0.57	0.63												602500	-418.95
638000	639000	638500	-58.72	97.82	53.5	172.91	1.12	0.83	2.69	41.2	56.08	30.18	51.57	86.26	0.71	1.67	2.28	1.87	1.7	1.62	1.54	1.46	0.62	0.27	0.54	0.6												603500	-418.9
639000	640000	639500	-58.73	96.56	65.93	215.66	0.99	1.03	3.39	51.42	70.68	32.48	69.94	103.15	0.92	1.6	2.88	2.36	2.16	2.06	1.95	1.85	0.47	0.27	0.54	0.61												604500	-417.2
640000	641000	640500	-58.77	94.49	54.51	180.12	1.06	0.84	2.81	42.03	58.51	33.92	55.65	92.43	0.79	1.77	2.39	1.97	1.8	1.72	1.63	1.55	0.63	0.28	0.55	0.61												605500	-414.7
641000	642000	641500	-58.61	94.72	54.71	175.79	1.08	0.86	2.79	42.93	58.08	33.21	56.86	91.29	0.73	1.65	2.36	1.93	1.76	1.67	1.59	1.5	0.59	0.26	0.54	0.6												606500	-413.1
642000	643000	642500	-58.15	87.94	49.2	168.59	1.06	0.8	2.78	40.06	57.91	31.79	52.71	89.71	0.86	1.78	2.38	1.98	1.82	1.74	1.66	1.58	0.64	0.31	0.57	0.62												607500	-409.7
643000	644000	643500	-57.72	72.07	35.75	128.72	0.95	0.61	2.21	30.2	46.1	25.48	39.79	71.57	0.76	1.53	1.91	1.61	1.49	1.43	1.37	1.31	0.69	0.34	0.59	0.64												608500	-404.95
644000	645000	644500	-57.82	71.19	29.19	110.44	1	0.48	1.87	24.09	38.93	23.54	31	62.47	0.71	1.51	1.63	1.39	1.29	1.24	1.19	1.15	0.81	0.38	0.61	0.66												609500	-401.7
645000	646000	645500	-57.68	76.44	41.38	174.83	0.99	0.71	3.07	35.62	63.98	26.83	56.64	90.81	1.36	1.64	2.72	2.36	2.22	2.15	2.07	2	0.53	0.44	0.65	0.7												610500	-400.32
646000	647000	646500	-57.9	73.81	34.98	145.37	0.98	0.59	2.49	29.2	51.81	24.36	39.8	76.17	1.09	1.75	2.2	1.9	1.79	1.73	1.67	1.61	0.7	0.44	0.65	0.69												611500	-401.52
647000	648000	647500	-58.03	81.84	45.33	154.66	1.01	0.76	2.62	37.82	54.46	26.47	45.99	80.93	0.8	1.68	2.24	1.86	1.71	1.63	1.55	1.48	0.64	0.31	0.57	0.62												612500	-399.85
648000	649000	648500	-57.76	78.93	30.83	132.5	1.13	0.51	2.27	25.55	47.27	23.91	35.53	71.17	1.04	1.71	2.01	1.76	1.66	1.6	1.55	1.5	0.75	0.46	0.66	0.71												613500	-400.05
649000	650000	649500	-57.98	75.02	29.44	174.83	1.06	0.48	2.99	24	62.22	17.88	38.54	80.11	1.84	2	2.75	2.51	2.41	2.36	2.32	2.27	0.67	0.61	0.76	0.79												614500	-398.55
650000	651000	650500	-58.02	75.02	29.46	150.82	1.05	0.48	2.55	23.86	53.06	18.28	38.63	71.34	1.4	1.57	2.31	2.07	1.97	1.93	1.88	1.83	0.62	0.55	0.72	0.76												615500	-397.7
651000	652000	651500	-58.24	82.23	33.02	127.76	1.12	0.53	2.09	26.27	43.55	21.25	33.44	64.8	0.83	1.51	1.83	1.57	1.46	1.41	1.35	1.3	0.72	0.4	0.62	0.67												616500	-399.3
652000	653000	652500	-58.37	88.28	39.94	170.35	1.15	0.64	2.79	31.7	57.99	19.08	40.18	77.07	1.26	1.77	2.47	2.15	2.02	1.96	1.9	1.83	0.64	0.45	0.66	0.7												617500	-402.8
653000	654000	653500	-58.25	76.71	26.16	157.86	1.09	0.41	2.61	20.37	54.34	13.6	31.07	67.94	1.63	1.77	2.41	2.2	2.12	2.08	2.04	2	0.68	0.63	0.77	0.8												618500	-401.77
654000	655000	654500	-57.68	70.23	18.9	155.14	1.11	0.3	2.73	15.09	56.77	11.62	23	68.39	2	2.18	2.58	2.42	2.36	2.33	2.3	2.27	0.8	0.73	0.83	0.86												619500	-403.37
655000	656000	655500	-57.75	68.43	19.91	126.8	1.06	0.32	2.2	15.98	45.7	14.6	21.01	60.3	1.43	1.89	2.03	1.87	1.81	1.78	1.75	1.71	0.86	0.65	0.78	0.81												620500	-400.3
656000	657000	656500	-58.21	76.71	27.6	138.65	1.09	0.44	2.3	21.89	47.99	15.29	30.94	63.28	1.25	1.55	2.09	1.87	1.78	1.73	1.69	1.65	0.67	0.54	0.71	0.75												621500	-403.69
657000	658000	657500	-58.62	83.34	32.04	126.8	1.11	0.49	2.01	24.57	41.82	19.53	31.34	61.35	0.83	1.44	1.76	1.52	1.42	1.37	1.32	1.27	0.72	0.41	0.63	0.68												622500	-403.7
658000	659000	658500	-58.84	88.12	40.64	127.12	1.09	0.62	1.96	31.04	40.89	21.79	34.5	62.69	0.47	1.35	1.65	1.34	1.22	1.16	1.09	1.03	0.69	0.24	0.52	0.59												623500	-402.9
659000	660000	659500	-58.71	83.91	32.86	124.4	1.1	0.5	1.94	24.97	40.44	22.77	31.09	63.22	0.74	1.54	1.69	1.44	1.34	1.29	1.24	1.19	0.79	0.38	0.61	0.67												624500	-402.9
660000	661000	660500	-58.62	85.37	39.46	136.41	1.08	0.62	2.16	30.7	45	22.05	36.63	67.05	0.69	1.46	1.85	1.55	1.42	1.36	1.3	1.24	0.68	0.32	0.57	0.63												625500	-402.45
661000	662000	661500	-58.21	73.11	22.68	103.75	1.07	0.35	1.69	17.61	35.26	21.17	22.7	56.43	0.85	1.62	1.52	1.34	1.27	1.23	1.2	1.16	0.96	0.5	0.69	0.73												626500	-412.5
662000	663000	662500	-58.26	76.33	33.12	123.15	1.02	0.53	2.03	26.69	42.28	22.53	34.24	64.8	0.75	1.47	1.76	1.5	1.39	1.34	1.28	1.23	0.72	0.37	0.6	0.66												627500	-419
663000	664000	663500	-58.51	82.92	41.21	143.45	1.04	0.66	2.34	33.06	48.72	24.7	41.97	73.42	0.75	1.51	2.01	1.68	1.54	1.48	1.41	1.35	0.65	0.32	0.58	0.63												628500	-428.7
664000	665000	664500	-58.78	98.97	77.95	226.74	0.94	1.26	3.67	62.81	76.45	28.45	77.31	104.9	0.66	1.33	3.04	2.41	2.16	2.04	1.91	1.78	0.36	0.18	0.49	0.55												629500	-435.8
665000	666000	665500	-58.85	93.34	68.93	211.34	0.92	1.1	3.4	55.02	70.69	31.68	67.83	102.38	0.75	1.66	2.84	2.29	2.07	1.96	1.85	1.74	0.49	0.22	0.51	0.58												630500	-437.8
666000	667000	666500	-58.72	93.22	71.54	205.57	0.91	1.16	3.35	58	69.7	31.7	70.8	101.4	0.56	1.47	2.77	2.19	1.95	1.84	1.72	1.6	0.44	0.17	0.48	0.55												631500	-438.3
667000	668000	667500	-58.41	76.79	55.91	182.04	0.8	0.93	3.06	46.63	63.64	29.69	67.26	93.33	0.82	1.25	2.59	2.12	1.94	1.84	1.75	1.66	0.41	0.27	0.54	0.6												632500	-434.9
668000	669000	668500	-57.8	59.54	25.65	89.48	0.84	0.44	1.55	21.82	32.33	22.14	30.37	54.47	0.5	1.16	1.33	1.12	1.03	0.98	0.94	0.9	0.75	0.32	0.58	0.63												634500	-439
669000	670000	669500	-57.65	55.82	19.95	109.67	0.85	0.34	1.96	16.9	40.7	14.3	28.86	55	1.14	1.26	1.79	1.62	1.55	1.51	1.48	1.45	0.64	0.58	0.74	0.77												635500	-439.2
670000	671000	670500	-57.86	62.84	25.09	102.34	0.91	0.42	1.77	21.05	36.87	17.64	23.69	54.52	0.76	1.48	1.56	1.35	1.26	1.22	1.18	1.14	0.84	0.43	0.64	0.69												636500	-436.1
671000	672000	671500	-57.9	66.21	34.51	156.58	0.87	0.59	2.75	29.56	57.22	21.22	40.28	78.44	1.33	1.83	2.45	2.16	2.04	1.98	1.92	1.86	0.67	0.48	0.68	0.72												638500	-438
672000	673000	672500	-58.24	61.5	23.57	126.32	0.87	0.38	2.13	19.01	44.37	15.57	25.91	59.94	1.22	1.63	1.94	1.75	1.67	1.64	1.6	1.56	0.77	0.57	0.73	0.77												639500	-439.1
673000	674000	673500	-58.21	60.31	19.21	135.77	0.89	0.3	2.3	15.18	47.94	15.2	20.53	63.13	1.57	2.05	2.15	2	1.94	1.91	1.88	1.85	0.89	0.68	0.8	0.83												640500	-439.3
674000	675000	674500	-57.98	51.77	7.82	110.47	0.87	0.11	1.91	5.38	39.71	7.86	7.77	47.57	1.65	1.91	1.85	1.8	1.78	1.77	1.76	1.75	1	0.86	0.92	0.93												642500	-435.5
675000	676000	675500	-57.79	49.89	4.9	129.68	0.89	0.06	2.3	2.82	47.96	5.4	3.62	53.35	2.17	2.39	2.28	2.25	2.24	2.23	2.22	2.22	1.04	0.94	0.96	0.97												643500	-432.7
676000	677000	676500	-57.98	53.26	5.85	139.93	0.93	0.07	2.44	3.53	50.86	4.95	7.14	55.81	2.27	2.34	2.41	2.37	2.36	2.35	2.34	2.34	0.96	0.93	0.96	0.96												644500	-432.5
677000	678000	677500	-58.41	59.01	11.57	110.15	0.93	0.17	1.83	8.28	38.02	8.69	8.53	46.71	1.43	1.83	1.74	1.66	1.63	1.61	1.59	1.58	1	0.78	0.86	0.88												645500	-432.7
678000	679000	678500	-58.01	56.48	6.99	120.53	0.98	0.09	2.11	4.47	43.91	5.81	8.75	49.73	1.89	1.97	2.06	2.02	2	1.99	1.98	1.97	0.93	0.9	0.94	0.94												646500	-433.4
679000	680000	679500	-57.65	48.13	3.78	111.46	0.89	0.04	2.02	1.87	41.98	4.4	3.53	46.37	1.93	2.06	2	1.98	1.97	1.97	1.96	1.96	1.02	0.96	0.97	0.98												647500	-431.2
680000	681000	680500	-58	53.87	15.64	189.66	0.84	0.26	3.41	12.79	71.01	4.51	20.68	75.53	2.8	2.63	3.28	3.15	3.1	3.08	3.05	3.03	0.77	0.82	0.89	0.9												648500	-428.9
681000	682000	681500	-58.56	57.78	14.16	117.84	0.89	0.21	1.96	10.57	40.8	8.58	12.39	49.38	1.45	1.78	1.85	1.75	1.71	1.68	1.66	1.64	0.91	0.74	0.84	0.86												649500	-431.3
682000	683000	682500	-58.29	56.33	11.94	106.09	0.91	0.18	1.81	8.92	37.67	9	10.92	46.67	1.38	1.72	1.72	1.63	1.59	1.58	1.56	1.54	0.95	0.76	0.85	0.87												650500	-430.2
683000	684000	683500	-57.84	50	10.76	90.92	0.84	0.17	1.62	8.47	33.76	7.6	9.26	41.36	1.21	1.54	1.54	1.45	1.42	1.4	1.38	1.37	0.95	0.75	0.84	0.86												651500	-432.9
684000	685000	684500	-57.63	47.67	8.98	79.8	0.84	0.14	1.45	7.03	30.2	7.71	7.11	37.92	1.11	1.48	1.38	1.31	1.28	1.27	1.25	1.24	1.02	0.77	0.85	0.87												652500	-434.2
685000	686000	685500	-57.2	45.29	12.46	91.55	0.79	0.22	1.77	11.03	36.79	10.97	12.38	47.76	1.24	1.7	1.66	1.55	1.5	1.48	1.46	1.44	0.96	0.7	0.81	0.84												653500	-432.2
686000	687000	686500	-56.8	39.11	10.78	91.32	0.71	0.2	1.85	9.95	38.45	11.11	12.12	49.56	1.37	1.8	1.75	1.65	1.61	1.59	1.57	1.55	0.97	0.74	0.84	0.86												654500	-427.9
687000	688000	687500	-56.57	36.71	7.35	74.64	0.72	0.13	1.53	6.52	31.93	12.12	6.79	44.06	1.22	1.79	1.47	1.4	1.38	1.36	1.35	1.34	1.17	0.8	0.87	0.89												655500	-428.92
688000	689000	688500	-56.24	34.71	9.35	117.71	0.67	0.18	2.55	9.11	53.13	12.91	14.91	66.05	2.11	2.46	2.46	2.37	2.33	2.31	2.3	2.28	0.96	0.83	0.89	0.91												656500	-431.7
689000	690000	689500	-56.22	33.03	8.43	99.87	0.64	0.16	2.17	8.16	45.09	13.62	11.36	58.7	1.77	2.27	2.08	2	1.97	1.95	1.94	1.92	1.05	0.82	0.89	0.9												657500	-436.7
690000	691000	690500	-55.93	29.81	7.09	124.31	0.6	0.14	2.79	6.97	58.07	12.6	14.51	70.67	2.45	2.7	2.72	2.65	2.62	2.61	2.59	2.58	0.97	0.88	0.92	0.93												658500	-434.6
691000	692000	691500	-55.76	29.43	6.16	91.61	0.62	0.12	2.08	5.99	43.21	13.41	7.26	56.61	1.79	2.37	2.02	1.96	1.93	1.92	1.91	1.9	1.14	0.86	0.91	0.92												659500	-438.4
692000	693000	692500	-55.58	27.82	5.84	93.44	0.59	0.12	2.15	5.78	44.86	12.24	6.68	57.1	1.88	2.42	2.1	2.04	2.02	2	1.99	1.98	1.12	0.87	0.92	0.93												660500	-436.3
693000	694000	693500	-55.64	47.01	4.06	90.01	1.08	0.06	2.01	2.84	41.9	20.47	4.03	62.38	1.88	2.8	1.98	1.96	1.94	1.94	1.93	1.93	1.39	0.93	0.96	0.96												661500	-434.02
694000	695000	694500	-55.59	42.72	6.06	104.11	0.95	0.11	2.37	5.37	49.37	16.89	7.56	66.26	2.11	2.82	2.32	2.26	2.24	2.23	2.22	2.21	1.19	0.89	0.93	0.94												662500	-437.1
695000	696000	695500	-55.4	28.16	4.53	115.28	0.63	0.09	2.71	4.24	56.4	11.5	7.17	67.9	2.51	2.92	2.67	2.62	2.61	2.6	2.59	2.58	1.08	0.92	0.95	0.96												663500	-440.3
696000	697000	696500	-55.31	24.83	3.23	104.39	0.57	0.06	2.47	2.83	51.39	10.21	4.08	61.6	2.33	2.76	2.44	2.41	2.4	2.39	2.39	2.38	1.12	0.94	0.97	0.97												664500	-441
697000	698000	697500	-55.27	28.28	4.28	104.28	0.64	0.08	2.46	3.96	51.3	10.23	4.78	61.53	2.27	2.73	2.42	2.38	2.37	2.36	2.35	2.35	1.11	0.92	0.95	0.96												665500	-441
698000	699000	698500	-55.14	27.59	4.82	140.97	0.62	0.09	3.39	4.7	70.5	8.53	10.59	79.03	3.16	3.29	3.34	3.29	3.27	3.26	3.25	3.24	0.97	0.93	0.96	0.96												666500	-440.7
699000	700000	699500	-55.21	26.5	2.42	112.25	0.62	0.04	2.66	1.75	55.39	7.5	3.57	62.89	2.58	2.85	2.64	2.63	2.62	2.61	2.61	2.61	1.07	0.97	0.98	0.98												667500	-438.8
700000	701000	700500	-55.12	26.84	2.37	118.88	0.64	0.03	2.84	1.68	59.02	6.47	4.21	65.5	2.75	2.94	2.82	2.8	2.79	2.79	2.79	2.78	1.04	0.97	0.98	0.98												668500	-430.74
701000	702000	701500	-55.32	26.9	1.82	116.96	0.63	0.02	2.73	0.98	56.87	6.01	3.38	62.89	2.68	2.86	2.72	2.71	2.71	2.71	2.7	2.7	1.05	0.98	0.99	0.99												669500	-430.97
702000	703000	702500	-55.46	28.62	1.86	113.11	0.66	0.02	2.6	0.92	54.13	6.01	0.92	60.14	2.56	2.84	2.59	2.58	2.58	2.58	2.57	2.57	1.09	0.98	0.99	0.99												670500	-434.63
703000	704000	703500	-55.53	32.13	1.5	121.28	0.75	0.01	2.76	0.34	57.46	6.15	0.68	63.61	2.74	3.02	2.76	2.75	2.75	2.75	2.75	2.75	1.1	0.99	1	1												671500	-436.81
704000	705000	704500	-55.65	31.78	1.75	124.16	0.73	0.01	2.79	0.63	58.06	6.25	1.37	64.31	2.76	3.02	2.78	2.78	2.77	2.77	2.77	2.77	1.08	0.99	0.99	0.99												672500	-434.32
705000	706000	705500	-55.67	33.05	1.9	138.09	0.75	0.02	3.09	0.76	64.39	6.12	2.21	70.51	3.06	3.28	3.09	3.08	3.07	3.07	3.07	3.07	1.06	0.99	0.99	0.99												673500	-432.45
706000	707000	706500	-55.84	35.81	2.03	135.45	0.8	0.02	2.98	0.77	61.96	6	1.85	67.95	2.94	3.17	2.97	2.96	2.96	2.96	2.95	2.95	1.07	0.99	0.99	0.99												674500	-428.26
707000	708000	707500	-56.09	37.13	2.6	142.41	0.8	0.03	3.04	1.33	63.22	6.04	3.26	69.26	2.97	3.17	3.02	3.01	3	3	3	3	1.04	0.98	0.99	0.99												675500	-423.21
708000	709000	708500	-56.28	37.24	2.02	127.28	0.79	0.01	2.64	0.66	54.9	5.8	1.23	60.7	2.61	2.86	2.63	2.62	2.62	2.62	2.62	2.62	1.08	0.99	0.99	0.99												676500	-425.64
709000	710000	709500	-56.22	39.77	2.4	136.89	0.83	0.02	2.82	0.96	58.75	5.77	1.81	64.53	2.78	3.01	2.81	2.8	2.8	2.8	2.8	2.79	1.07	0.98	0.99	0.99												677500	-430.8
710000	711000	710500	-56.05	38.44	2.48	148.9	0.81	0.02	3.1	1.11	64.6	5.82	2.8	70.43	3.05	3.25	3.09	3.08	3.08	3.07	3.07	3.07	1.05	0.98	0.99	0.99												678500	-422
711000	712000	711500	-55.81	35.81	2.23	138.81	0.77	0.02	2.94	0.96	61.28	6.06	2.37	67.34	2.9	3.12	2.93	2.92	2.92	2.92	2.92	2.91	1.06	0.98	0.99	0.99												679500	-417.7
712000	713000	712500	-55.96	35.54	1.84	127.76	0.76	0.01	2.66	0.54	55.43	5.74	1.82	61.17	2.64	2.85	2.66	2.65	2.65	2.65	2.65	2.65	1.07	0.99	0.99	0.99												680500	-425.65
713000	714000	713500	-56.07	36.09	2.48	129.11	0.75	0.02	2.67	1.2	55.51	5.59	2.77	61.1	2.61	2.8	2.65	2.64	2.64	2.63	2.63	2.63	1.05	0.98	0.99	0.99												681500	-431.7
714000	715000	714500	-55.88	32.42	2.33	118.4	0.69	0.02	2.5	1.22	52.01	5.52	2.85	57.53	2.44	2.63	2.49	2.47	2.47	2.47	2.46	2.46	1.05	0.98	0.99	0.99												682500	-427.8
715000	716000	715500	-55.93	32.47	2.41	114.79	0.69	0.03	2.42	1.3	50.39	5.72	2.16	56.1	2.36	2.59	2.41	2.39	2.39	2.39	2.38	2.38	1.07	0.97	0.98	0.99												683500	-421.55
																																						684500	-421.9
																																						685500	-419.85
																																						686500	-417.8
																																						687500	-417.23
																																						688500	-414.55
																																						689500	-412.15
																																						690500	-411.8
																																						691500	-412
																																						692500	-410.3
																																						693500	-408.03
																																						694500	-407.9
																																						695500	-403.4
																																						696500	-404.3
																																						697500	-405.53
																																						698500	-404.7
																																						699500	-405.23
																																						700500	-404.57
																																						701500	-405.43
																																						702500	-408.83
																																						703500	-407.35
																																						704500	-404.7
																																						705500	-406.83
																																						706500	-407.6
																																						707500	-410.5
																																						708500	-412.9
																																						709500	-413.15
																																						710500	-412.87
																																						711500	-414.1
																																						712500	-413.8
																																						713500	-414.42
																																						714500	-412.15
																																						715500	-416.35
																																						716500	-420.33
																																						717500	-425.12
																																						718500	-427.95
																																						719500	-433.05
																																						720500	-440.9
																																						721500	-434.95
																																						722500	-423.2
																																						723500	-419.69
																																						724500	-425.9
																																						725500	-425.55
																																						726500	-424.35
																																						727500	-421.8
																																						728500	-421.6
																																						729500	-417.26
																																						730500	-413.3
																																						731500	-414.25
																																						732500	-412.8
																																						733500	-413.6
																																						734500	-416.15
																																						735500	-419.15
																																						736500	-424.05
																																						737500	-433.8
																																						738500	-437.4
																																						739500	-438.05
																																						740500	-439.4
																																						741500	-440.95
																																						742500	-439.2
																																						743500	-437.85
																																						744500	-438.3
																																						745500	-438.74
																																						746500	-439.2
																																						747500	-438.25
																																						748500	-437.1
																																						749500	-438.65
																																						750500	-439.3
																																						751500	-438.5
																																						752500	-438
																																						753500	-436.6
																																						754500	-435.15
																																						755500	-432.8
																																						756500	-425.05
																																						757500	-420.6
																																						758500	-423.45
																																						759500	-427.9
																																						760500	-433.3
																																						761500	-434.55
																																						762500	-431.3
																																						763500	-425.8
																																						764500	-422.3
																																						765500	-419.95
																																						766500	-422.2
																																						767500	-427
																																						768500	-430.1
																																						769500	-427.8
																																						770500	-421.55
																																						771500	-415
																																						772500	-414.6
																																						773500	-416.27
																																						774500	-418.2
																																						775500	-414.6
																																						776500	-411.4
																																						777500	-407.4
																																						778500	-406.7
																																						779500	-405.6
																																						780500	-403.6
																																						781500	-403.5
																																						782500	-404.5
																																						783500	-401.5
																																						784500	-401.62
																																						785500	-398.75
																																						786500	-396.2
																																						787500	-393.4
																																						788500	-396.25
																																						789500	-403.85
																																						790500	-408.95
																																						791500	-414
																																						792500	-420.2
																																						793500	-423.5
																																						794500	-429.55
																																						795500	-437.3
																																						796500	-439
																																						797500	-440.2
																																						798500	-439
																																						799500	-441.1
																																						800500	-441.42
